# Supplementary material for: Cysteine-rich intestinal protein 1 is a novel surface marker for human myometrial stem/progenitor cells
Source: Commun Biol. 2023 Jul 3;6:686. doi: 10.1038/s42003-023-05061-0 (PMC10317972; doi:10.1038/s42003-023-05061-0)
Supplement: Supplementary file 4 — Supplementary Data 1-7 [file 42003_2023_5061_MOESM4_ESM.xlsx]

## Sheet: Supplementary Data 1
SYMBOL	Ensembl	logFC	logCPM	LR	PValue	FDR	MP352Sn	MP354Sn	MP361Sn	MP362Sn	MP363Sn	MP352Sp	MP354Sp	MP361Sp	MP362Sp	MP363Sp
NOTCH3	ENSG00000074181	6.1531	9.76774	483.826	3.14e-107	5.53e-103	4.72594	4.90702	4.27534	4.39279	4.60517	10.8137	10.7323	10.8916	10.3369	10.8931
HRC	ENSG00000130528	5.5189	6.41477	440.887	6.94e-98	4.09e-94	1.39753	2.04528	2.19546	1.39482	2.26464	7.24834	7.32782	7.70932	7.10813	7.44349
TIAM1	ENSG00000156299	-5.39399	5.21341	440.879	6.97e-98	4.09e-94	6.46129	6.1894	6.35743	6.00572	5.77959	0.72358	0.805121	1.00972	1.04057	0.622988
HLA-DRB1	ENSG00000196126	-6.23333	6.98792	433.803	2.42e-96	1.06e-92	8.4094	8.01422	6.79642	7.97249	8.1545	1.8844	2.02268	1.3028	1.98024	1.84339
FGL2	ENSG00000127951	-5.14293	6.84645	397.109	2.35e-88	8.26e-85	8.0478	7.35074	7.76445	7.66626	8.08201	2.99915	2.23004	2.99277	2.67665	2.33057
NTRK2	ENSG00000148053	6.26388	8.0622	396.431	3.3e-88	9.67e-85	2.05825	3.04371	3.2433	2.17002	3.03184	9.45107	8.995	9.04776	8.92932	8.63371
SUSD5	ENSG00000173705	6.74434	7.68657	393.443	1.47e-87	3.71e-84	1.55609	2.53204	2.21367	1.83388	0.928137	8.93352	8.81695	8.78231	8.12886	8.17421
C1QTNF1	ENSG00000173918	6.29831	7.59908	376.264	8.1e-84	1.78e-80	2.05825	3.45639	1.56101	1.71801	2.67226	8.64431	8.3964	8.49935	8.47935	8.32449
ITIH3	ENSG00000162267	6.5065	6.50685	371.404	9.26e-83	1.81e-79	0.624257	0.811399	2.71355	1.01744	0.737668	7.44665	7.60765	7.40876	6.59066	7.57502
AK5	ENSG00000154027	7.18491	4.57978	367.456	6.7e-82	1.18e-78	0.142981	-0.995827	-2.21786	-1.42021	-3.34301	5.38084	5.40254	5.48211	5.38376	5.45033
RCAN2	ENSG00000172348	4.78889	7.83662	366.873	8.97e-82	1.44e-78	4.37102	3.86819	4.01982	3.52207	4.10433	8.99627	8.76895	9.077	8.49048	8.48585
PTPRC	ENSG00000081237	-9.63627	4.90202	359.893	2.97e-80	4.36e-77	6.79132	6.54661	5.40051	4.93455	5.78576	-2.11004	-2.49768	-2.74717	-2.90485	-2.51938
CD74	ENSG00000019582	-5.90018	9.86952	359.454	3.7e-80	5.02e-77	11.1635	10.619	10.4794	10.6362	11.1263	5.34507	4.9447	4.99307	4.20081	4.92819
HEY2	ENSG00000135547	3.9819	6.31766	358.679	5.46e-80	6.87e-77	3.13742	3.54205	3.2433	3.21525	3.09942	7.25339	7.41237	7.28882	7.21388	6.92378
FHL5	ENSG00000112214	7.00755	7.14217	355.63	2.52e-79	2.96e-76	0.450511	1.78912	0.336457	0.851384	2.33362	8.18373	8.19062	7.65264	7.66194	8.02125
IL1B	ENSG00000125538	-8.41817	9.36048	354.248	5.04e-79	5.55e-76	10.7041	10.4917	9.39585	9.75369	10.6713	1.23945	1.22412	2.77639	2.24792	1.96051
HLA-DPA1	ENSG00000231389	-5.89078	7.12867	347.791	1.28e-77	1.33e-74	9.00335	7.94515	7.48492	8.00437	8.53464	2.73647	2.50408	1.95535	1.83224	2.39442
ITGA7	ENSG00000135424	4.79979	7.72079	346.697	2.22e-77	2.17e-74	3.75719	4.30713	3.60253	3.32229	4.16867	8.52428	8.61033	8.73207	8.39823	8.96885
NTRK3	ENSG00000140538	5.25987	7.38194	339.491	8.23e-76	7.63e-73	2.79064	3.66425	3.05406	3.16303	2.16721	8.19862	8.2116	8.02645	8.63734	8.13814
NTF3	ENSG00000185652	6.29983	4.96194	338.555	1.32e-75	1.16e-72	-1.47037	-0.0753462	0.837134	-0.114224	-1.02685	6.01452	5.8164	5.65078	5.96314	5.55648
ABCG2	ENSG00000118777	-4.30183	5.91862	333.987	1.3e-74	1.09e-71	6.65275	6.82702	6.77357	6.74229	7.27787	2.88248	2.47381	2.59575	2.10277	2.76023
STAB1	ENSG00000010327	-5.85665	5.69694	333.714	1.49e-74	1.2e-71	6.44618	6.96988	7.50494	6.03749	6.75019	0.68429	1.14949	1.17982	1.22455	0.0128951
GPR132	ENSG00000183484	-9.75067	3.99638	326.313	6.11e-73	4.68e-70	5.03193	4.98862	4.40387	4.60989	5.08359	-3.34301	-2.8593	-3.34301	0.242105	-3.34301
C1QC	ENSG00000159189	-7.20488	4.22383	316.88	6.93e-71	5.08e-68	5.01642	5.20016	5.12537	5.10107	4.92127	-3.34301	-2.49768	-0.407994	-1.27471	-1.31464
CASQ2	ENSG00000118729	6.20345	6.31208	315.816	1.18e-70	8.32e-68	2.07332	1.01686	0.0424077	1.13053	0.986421	7.30124	7.13056	7.67629	6.46436	7.1433
DIPK2B	ENSG00000147113	-5.08769	5.20223	314.772	1.99e-70	1.35e-67	6.46629	6.30989	7.00169	5.76129	5.73779	1.18419	1.38456	0.897114	1.32866	1.15243
CCDC68	ENSG00000166510	-6.01136	4.40814	309.921	2.27e-69	1.46e-66	5.3752	4.97636	6.22113	5.71821	5.03954	-0.474654	-0.312665	-0.314617	-0.147311	-0.852658
CCL3	ENSG00000277632	-8.11828	8.26908	309.884	2.31e-69	1.46e-66	9.22034	9.46622	8.33418	8.72037	9.65221	2.04811	-0.312665	1.52116	1.08881	0.473344
FGR	ENSG00000000938	-5.20001	4.51045	305.624	1.96e-68	1.19e-65	5.53882	5.44516	5.77334	4.95004	5.5306	0.10373	0.772339	0.68739	0.0604959	0.0128951
NRN1	ENSG00000124785	-5.60845	4.11905	302.181	1.1e-67	6.48e-65	5.28262	4.9557	4.93537	4.8268	5.37021	0.10373	-0.178429	-1.14782	-0.263637	-0.667417
RERGL	ENSG00000111404	8.0252	7.58037	299.964	3.36e-67	1.91e-64	0.403596	2.19384	0.336457	-0.202809	0.928137	9.24648	8.63646	8.68232	7.07446	8.2688
ELMO1	ENSG00000155849	-4.96938	5.22915	299.45	4.34e-67	2.39e-64	6.35202	6.05889	7.2117	5.9413	6.20015	1.61867	1.67796	1.00972	1.46284	0.692366
GUCY1B1	ENSG00000061918	4.29674	6.05256	297.154	1.37e-66	7.33e-64	2.75371	2.82418	2.78838	2.79104	2.70734	7.5056	7.17591	7.02978	6.06161	6.9417
CDH6	ENSG00000113361	4.84555	6.63486	296.249	2.16e-66	1.12e-63	2.68671	2.3156	2.28433	3.3768	2.96094	8.00218	7.14943	7.25114	7.49214	7.70765
ADGRL4	ENSG00000162618	-4.80421	5.16938	294.097	6.37e-66	3.2e-63	6.58472	5.93663	5.96162	5.87521	6.14684	1.71928	1.14949	1.54627	0.51352	1.50072
PARM1	ENSG00000169116	4.89388	8.5478	291.219	2.7e-65	1.32e-62	4.1824	5.15011	4.72921	3.73377	4.64642	9.32881	9.39055	9.28709	9.59349	9.50792
ITIH5	ENSG00000123243	3.99108	7.66639	288.031	1.34e-64	6.36e-62	4.47111	4.40488	4.64781	4.42641	5.02571	9.05027	8.52987	8.65607	8.29967	8.39642
KCNAB1	ENSG00000169282	5.49113	6.50791	283.203	1.51e-63	6.98e-61	0.0239477	1.84412	2.21367	2.51369	1.6227	7.54931	7.4127	7.32871	7.05411	7.46348
MYOM1	ENSG00000101605	4.6817	6.98404	282.808	1.84e-63	8.29e-61	3.3503	3.64373	2.30146	3.40705	2.87098	8.24345	7.88376	8.06632	7.49941	7.65431
PLEKHG1	ENSG00000120278	-4.53134	5.63986	282.756	1.88e-63	8.3e-61	6.48331	6.82246	7.65954	6.72814	6.04768	1.8844	2.41131	2.25858	2.06709	2.24079
RNF125	ENSG00000101695	-6.23804	4.19923	278.945	1.28e-62	5.48e-60	4.86231	4.83417	5.46656	5.02753	5.20208	-1.6422	0.162467	-0.507836	-0.948344	-1.61636
SHE	ENSG00000169291	-5.09445	5.85347	275.929	5.79e-62	2.43e-59	7.2113	6.64346	7.55224	5.93222	6.76795	2.32852	1.86059	1.83824	1.49899	1.50072
MS4A6A	ENSG00000110077	-8.81888	3.76336	275.719	6.43e-62	2.64e-59	5.17499	4.32978	4.49234	4.23312	4.77599	-2.80679	-3.34301	-0.615105	-2.56922	-3.34301
SLIT3	ENSG00000184347	4.73126	8.82793	274.158	1.41e-61	5.64e-59	4.24361	5.29368	5.24755	5.21231	4.80057	9.84162	9.28765	9.49745	10.1298	9.8677
CCDC3	ENSG00000151468	4.68911	8.59228	273.509	1.95e-61	7.63e-59	5.27612	4.92201	4.49234	3.88112	4.95814	9.67052	9.68863	9.32601	9.25678	9.45712
PDZRN4	ENSG00000165966	5.25959	5.16684	271.895	4.38e-61	1.68e-58	-0.248374	1.16822	0.401474	1.30129	1.19853	6.58181	6.28289	5.84416	5.83995	5.80576
TBX2	ENSG00000121068	4.19489	6.98296	268.112	2.93e-60	1.1e-57	4.13651	2.87789	3.26966	3.7633	3.91474	7.80536	7.78836	7.96114	8.01215	7.69608
JAM2	ENSG00000154721	-3.81806	5.97603	264.623	1.69e-59	6.19e-57	7.08132	6.66272	6.8241	6.54729	7.17433	3.37725	2.55315	3.08989	3.27518	2.92782
CCL5	ENSG00000271503	-8.47635	4.4387	262.121	5.92e-59	2.13e-56	5.60899	4.57981	4.75432	5.36842	5.89439	-3.34301	-2.49768	-1.73637	-0.263637	-3.34301
C1QA	ENSG00000173372	-9.59838	3.32627	261.16	9.59e-59	3.38e-56	4.60674	3.94568	3.96711	3.98001	4.36818	-3.34301	-3.34301	-2.74717	-3.34301	-1.31464
PDE3A	ENSG00000172572	5.10042	7.68117	260.277	1.49e-58	5.16e-56	3.68055	4.23007	2.91625	2.2885	3.58765	8.67062	8.63461	8.45654	8.45942	8.36821
CXCL3	ENSG00000163734	-6.27317	8.64219	260.113	1.62e-58	5.49e-56	9.79439	9.71871	8.87362	9.03044	9.82149	3.17243	2.05029	3.20474	4.24672	3.34896
PTPRE	ENSG00000132334	-5.59536	5.39013	258.222	4.19e-58	1.39e-55	6.27754	6.6055	5.64665	6.04352	6.49434	0.218192	0.212202	0.594147	2.11447	1.15243
TAGAP	ENSG00000164691	-8.35047	4.90847	257.225	6.91e-58	2.25e-55	6.46415	6.04624	5.27166	4.824	5.91517	-3.34301	-2.49768	-0.995101	-0.948344	-2.51938
CXCL1	ENSG00000163739	-5.83539	5.2556	255.08	2.03e-57	6.49e-55	5.78976	6.27028	5.61957	6.0387	6.56417	0.602346	0.26028	-0.857012	1.5856	0.117492
RGS1	ENSG00000090104	-8.84481	7.479	254.393	2.86e-57	9.01e-55	8.73607	8.53854	6.73231	8.17034	9.77031	-1.0063	-0.715784	1.44309	0.324998	-0.667417
CD163	ENSG00000177575	-7.06541	5.66755	254.211	3.14e-57	9.69e-55	6.96546	6.40289	6.87292	5.83823	6.0322	-0.664489	-2.49768	1.04538	-0.263637	-0.222229
SNTA1	ENSG00000101400	4.10708	6.24325	253.89	3.68e-57	1.12e-54	2.88759	3.05152	2.90508	3.09033	3.5398	7.05589	7.24922	7.62012	6.28962	7.29389
CPE	ENSG00000109472	3.78522	8.32308	252.59	7.08e-57	2.11e-54	4.96484	5.85641	5.42025	5.11488	5.64584	9.18282	9.39661	9.0912	9.25447	9.1128
MCAM	ENSG00000076706	4.268	9.81636	251.633	1.14e-56	3.36e-54	6.17564	6.66016	6.4487	6.76874	6.35473	10.8958	10.8219	10.8666	10.0195	10.9402
LRRC10B	ENSG00000204950	5.62593	5.49407	251.582	1.17e-56	3.39e-54	1.51254	0.43511	-0.22564	1.33315	0.595107	5.88838	5.8619	6.74193	6.40784	6.83741
HLA-DQA1	ENSG00000196735	-8.62934	5.78582	250.219	2.33e-56	6.61e-54	6.96395	7.47065	5.18429	6.81952	6.28387	-2.41676	-1.02589	-2.00155	1.0649	-1.99834
PMAIP1	ENSG00000141682	-3.44599	7.25304	248.303	6.09e-56	1.68e-53	8.05256	7.9852	8.07025	8.08141	8.40509	4.98978	4.34449	4.81081	4.83803	4.30368
TYROBP	ENSG00000011600	-11.4369	4.12254	247.81	7.8e-56	2.11e-53	5.75046	4.49069	4.29258	4.45564	5.90953	-3.34301	-3.34301	1.44309	-3.34301	-3.34301
CCL4	ENSG00000275302	-8.09476	5.41527	247.271	1.02e-55	2.73e-53	6.61077	6.22782	5.59893	5.46862	6.83193	-0.664489	-1.76205	0.897114	-2.06829	-3.34301
MAP3K7CL	ENSG00000156265	4.69556	5.84385	246.956	1.2e-55	3.15e-53	2.58525	2.354	1.13352	1.53837	2.21675	7.13224	6.31951	6.60822	6.57381	6.95499
CD86	ENSG00000114013	-10.657	3.69028	246.648	1.4e-55	3.62e-53	4.90924	4.30386	3.67664	4.35838	5.11985	-3.34301	-3.34301	-3.34301	-1.87084	-3.34301
FOXC2	ENSG00000176692	5.49524	5.197	244.154	4.89e-55	1.25e-52	-0.0394668	1.69252	0.580601	1.09381	-0.812922	5.81183	6.06419	5.69355	6.29156	6.21379
IFI27	ENSG00000165949	-4.80935	6.01908	241.155	2.2e-54	5.54e-52	6.88022	6.58142	6.81667	6.73411	7.03284	3.30137	2.28917	1.79699	1.95444	0.821848
STARD8	ENSG00000130052	-4.14285	5.13002	240.068	3.8e-54	9.43e-52	6.21183	5.69125	6.60525	5.91917	5.94487	2.00092	1.69555	2.1481	2.38946	1.33706
IRF8	ENSG00000140968	-3.90492	6.03174	237.564	1.34e-53	3.27e-51	7.24911	6.56719	6.97056	6.6902	7.10696	3.17243	3.28039	3.45728	2.50062	2.57058
HLA-DRA	ENSG00000204287	-7.04628	8.01606	236.144	2.73e-53	6.58e-51	9.45548	8.81666	7.95619	8.44044	9.69994	2.90829	2.32352	2.01052	0.857769	1.33706
NRIP2	ENSG00000053702	5.56232	6.95355	235.73	3.36e-53	7.99e-51	1.84656	2.53204	1.61683	2.48562	3.38591	8.15527	7.70558	8.33639	6.75896	7.74538
CCL20	ENSG00000115009	-9.71016	5.49875	233.568	9.94e-53	2.33e-50	7.64071	4.93895	5.33128	6.75631	7.0058	-1.2895	-2.49768	-3.34301	-1.87084	-3.34301
CYYR1	ENSG00000166265	-5.2244	4.7238	232.186	1.99e-52	4.61e-50	5.82801	5.55364	5.44166	5.49174	5.48079	2.09381	0.669271	-0.144246	-0.325517	0.692366
SORBS2	ENSG00000154556	4.59394	8.66665	230.682	4.23e-52	9.68e-50	5.03	4.82736	6.29571	4.35062	4.80462	9.66557	9.66098	9.54766	9.06277	9.48458
MMRN1	ENSG00000138722	-5.48596	5.75901	230.558	4.5e-52	1.02e-49	6.23714	6.7559	6.93188	6.43067	6.52046	1.15575	1.1748	1.95535	-1.15753	1.20085
SUSD2	ENSG00000099994	6.54456	6.42655	230.478	4.69e-52	1.05e-49	-0.492738	1.75125	1.27903	-1.42021	0.867399	6.85271	7.0904	7.30224	7.47267	7.39164
MSR1	ENSG00000038945	-7.55603	3.86678	229.261	8.64e-52	1.88e-49	4.82496	5.05812	4.05055	4.60663	4.84456	-1.4551	-2.8593	-3.34301	-0.390171	-2.51938
LDB2	ENSG00000169744	-3.68938	6.52094	226.693	3.14e-51	6.72e-49	8.09471	7.06845	7.68833	7.18017	7.37242	4.11367	3.49149	3.46389	3.91333	3.84418
AIF1	ENSG00000204472	-9.99001	4.00933	226.676	3.16e-51	6.72e-49	5.28424	4.2197	3.74712	5.21017	5.89819	-3.34301	-1.9682	-3.34301	-2.90485	-3.34301
FLI1	ENSG00000151702	-5.8044	5.32678	226.034	4.37e-51	9.16e-49	6.75382	5.98127	6.66274	5.2628	6.17218	1.29267	-0.243986	-0.314617	0.771728	0.940661
ITGA6	ENSG00000091409	-4.26777	7.23122	225.383	6.06e-51	1.25e-48	8.32459	7.70164	8.48851	7.78618	8.11871	3.96995	3.67117	2.74419	4.28863	3.92567
MYO1D	ENSG00000176658	2.99819	7.4221	222.721	2.31e-50	4.72e-48	5.2163	5.33427	5.57271	5.13083	4.94718	8.31794	8.32667	8.12062	8.18975	8.29064
MAP2	ENSG00000078018	3.53644	6.37458	222.378	2.74e-50	5.55e-48	4.15787	3.5531	3.60253	3.85392	3.28503	7.54588	7.04908	6.82572	7.4721	7.17697
CLMP	ENSG00000166250	-4.22976	4.57029	222.293	2.86e-50	5.72e-48	5.68698	5.43773	4.94358	5.77295	5.49842	0.761828	1.54842	1.04538	1.75959	1.20085
FRZB	ENSG00000162998	4.8315	7.54053	222.211	2.98e-50	5.9e-48	4.3952	3.32077	2.55111	3.24066	4.01615	8.82536	8.21217	8.33976	8.33088	8.11701
ACKR1	ENSG00000213088	-5.6833	4.31917	221.544	4.16e-50	8.15e-48	4.68974	4.98658	5.5815	5.6296	4.8485	-1.2895	-0.384777	-0.144246	-0.325517	0.882477
MET	ENSG00000105976	-3.91207	4.64953	220.402	7.39e-50	1.43e-47	5.42156	5.90249	5.43391	5.36842	5.53793	1.90163	1.50917	1.85843	0.990664	1.93211
PLN	ENSG00000198523	4.62289	8.07192	219.759	1.02e-49	1.95e-47	3.89077	4.61186	3.44181	4.55354	4.85242	9.3032	9.07583	9.20312	8.23466	8.91612
RNASE1	ENSG00000129538	-5.54522	4.77076	219.696	1.05e-49	2e-47	6.20672	5.44812	5.89262	4.91889	5.6481	0.218192	0.519286	0.857538	-0.0924867	-1.99834
FMN1	ENSG00000248905	-5.28101	5.25727	219.282	1.3e-49	2.43e-47	5.85986	6.27696	6.50619	5.3913	6.36575	0.905422	0.395588	0.14591	1.99297	1.33706
DAAM2	ENSG00000146122	3.63069	6.84409	218.668	1.77e-49	3.27e-47	3.90347	4.10053	4.15794	4.50542	3.18902	7.59438	7.69278	7.75379	7.37666	7.938
MECOM	ENSG00000085276	-4.66374	4.55797	217.245	3.61e-49	6.62e-47	5.70039	4.89838	5.71058	5.27105	5.62536	1.31857	1.24816	0.594147	0.741869	-0.35592
EPHA3	ENSG00000044524	3.90907	5.86128	217.154	3.78e-49	6.86e-47	2.77229	3.02002	2.23166	3.48	2.61799	6.94183	6.33363	6.63114	7.05562	6.4797
LAPTM5	ENSG00000162511	-7.61127	6.12736	213.7	2.14e-48	3.85e-46	7.36576	6.891	6.29997	6.68559	6.94188	0.272189	-3.34301	1.08018	-0.603579	-1.99834
LGI4	ENSG00000153902	5.08094	6.65181	213.632	2.22e-48	3.94e-46	0.539998	2.45168	2.85953	3.09962	1.85943	7.69356	7.17865	7.62859	7.57676	7.40268
IFI44	ENSG00000137965	-3.76114	4.90109	213.002	3.04e-48	5.35e-46	5.79431	5.88838	5.1657	5.99704	6.00426	1.59767	2.24206	2.02845	2.43682	1.90314
GALNT16	ENSG00000100626	4.21975	5.90138	212.786	3.39e-48	5.91e-46	2.7815	2.12147	2.71355	3.24904	2.14179	7.06644	5.85702	6.746	6.93422	6.99416
LCP2	ENSG00000043462	-6.81914	5.5637	212.136	4.7e-48	8.11e-46	6.59062	7.46299	5.92477	5.96817	6.5879	-0.306919	0.395588	-1.51244	1.48103	-1.31464
CTSH	ENSG00000103811	-4.76386	5.13619	211.499	6.47e-48	1.11e-45	5.70644	5.52728	6.04919	6.1288	6.5437	0.0429022	1.46881	1.97397	1.2671	1.15243
CIITA	ENSG00000179583	-4.73132	4.53581	210.796	9.21e-48	1.56e-45	5.77831	5.31331	6.9041	5.38181	5.22345	0.835411	1.24816	0.387367	0.615838	1.37975
LILRB2	ENSG00000131042	-7.49624	3.5831	210.046	1.34e-47	2.25e-45	4.94245	4.27746	3.60253	4.824	4.35164	-2.11004	-3.34301	-2.74717	-1.87084	-0.852658
ADCY3	ENSG00000138031	3.12717	6.66931	210.009	1.37e-47	2.27e-45	4.53236	4.66119	4.26227	4.27882	4.14328	7.3802	7.05335	7.65588	7.79398	7.56696
RAPGEF4	ENSG00000091428	-4.81902	5.03584	209.99	1.38e-47	2.27e-45	6.09303	5.64811	6.44196	5.6862	5.65036	1.65976	1.95125	0.330685	0.965046	0.622988
CD69	ENSG00000110848	-11.5103	4.35927	209.843	1.49e-47	2.42e-45	5.83245	5.49756	3.33769	4.61638	6.79979	-3.34301	-3.34301	-3.34301	-2.56922	-3.34301
EMCN	ENSG00000164035	-4.43458	5.9263	207.783	4.18e-47	6.76e-45	7.24828	6.46416	6.54357	6.78106	7.8328	2.98305	2.02268	2.34697	2.00559	2.98424
ABCB1	ENSG00000085563	-4.5409	5.63919	206.905	6.5e-47	1.04e-44	6.56086	6.80293	6.65025	6.08854	6.39832	2.48533	2.41131	1.91736	1.56869	0.117492
GPR183	ENSG00000169508	-5.69994	5.77426	205.286	1.47e-46	2.33e-44	7.0248	6.99693	4.93537	6.36958	7.18681	0.870841	1.22412	1.75453	0.0604959	1.29307
JCHAIN	ENSG00000132465	-11.6235	3.21974	204.817	1.86e-46	2.92e-44	5.35376	3.04371	4.34724	3.80365	4.58173	-3.34301	-3.34301	-3.34301	-3.34301	-3.34301
EFHD1	ENSG00000115468	4.67171	7.39439	204.69	1.98e-46	3.09e-44	3.78948	3.71431	3.02341	4.79283	2.61799	8.41208	8.10415	8.44573	7.78715	8.22081
FLNB	ENSG00000136068	-3.69299	7.09455	204.3	2.41e-46	3.72e-44	7.97521	8.11946	8.92445	7.8301	7.68554	4.33594	4.88078	4.40005	3.90661	4.2003
BASP1	ENSG00000176788	-5.04278	6.63303	204.169	2.57e-46	3.94e-44	8.06675	7.27019	6.59312	7.42523	7.81331	2.27663	1.86059	2.71127	3.83771	2.39442
MMP9	ENSG00000100985	-9.06236	4.76118	204.058	2.72e-46	4.13e-44	5.6193	8.22899	4.64781	5.02266	6.36025	-0.664489	-2.8593	-3.34301	-2.29712	-1.99834
ATP1A2	ENSG00000018625	5.81762	7.26057	203.414	3.76e-46	5.66e-44	1.19201	3.03585	3.41844	2.20488	1.33936	7.95498	8.01522	8.51235	7.9095	7.76815
EPHB6	ENSG00000106123	3.56692	5.42942	203.315	3.95e-46	5.89e-44	2.39449	2.68047	3.51709	2.68394	2.4828	5.8699	6.06757	6.3178	6.38024	6.47232
PPP1R16B	ENSG00000101445	-4.95381	4.54253	203.067	4.47e-46	6.57e-44	6.11777	5.30843	6.20072	4.63566	5.11659	0.423018	0.35188	0.935634	0.800982	0.882477
CSPG4	ENSG00000173546	4.80643	8.13686	203.067	4.47e-46	6.57e-44	3.40492	4.31364	3.21645	5.14436	4.5579	8.8856	8.82359	9.16955	9.07452	8.88706
FOXS1	ENSG00000179772	6.31177	4.77703	202.847	5e-46	7.27e-44	-0.406602	0.527618	-0.327329	-3.34301	-0.812922	5.92992	5.43301	5.91455	4.52613	5.8633
FLT1	ENSG00000102755	-3.66412	7.74266	202.157	7.06e-46	1.02e-43	8.9838	8.34257	8.29381	8.39895	8.85783	5.47306	4.73315	4.66368	5.21063	4.55717
ITGB2	ENSG00000160255	-7.1789	4.4522	200.993	1.27e-45	1.82e-43	6.23295	4.90917	4.84768	4.68587	6.12593	-0.0870329	-2.20878	-1.14782	-1.15753	-2.51938
ADGRL3	ENSG00000150471	6.54505	7.96875	200.489	1.63e-45	2.32e-43	1.93169	3.51406	1.64396	0.894723	3.35306	8.74754	8.89718	8.85916	8.0955	8.88798
GPC6	ENSG00000183098	4.87863	5.85921	200.314	1.78e-45	2.51e-43	1.32385	3.8049	1.74762	1.39482	2.288	6.74047	7.40937	6.54423	6.5917	6.44242
NR5A2	ENSG00000116833	-5.67916	4.69066	199.911	2.18e-45	3.05e-43	5.29552	5.16818	6.01323	5.52488	5.82222	0.55956	-0.625645	-3.34301	0.51352	0.117492
IL1RN	ENSG00000136689	-8.92577	4.10892	199.752	2.37e-45	3.28e-43	5.11982	5.34702	3.2433	4.47362	5.68597	-2.80679	-2.8593	-3.34301	-0.854127	-2.51938
LINGO1	ENSG00000169783	4.18567	4.98114	198.859	3.7e-45	5.1e-43	0.952279	1.27882	2.19546	1.45397	2.61799	5.7819	5.75899	5.86302	5.88845	5.66185
PALMD	ENSG00000099260	-4.54009	6.0758	198.113	5.39e-45	7.36e-43	7.43008	7.02497	7.87374	6.48308	6.55096	2.98305	2.7512	2.86886	1.818	1.98837
EPHB4	ENSG00000196411	-2.80659	6.05426	196.664	1.12e-44	1.51e-42	7.21809	6.77666	6.83517	6.53194	6.87692	3.95352	4.07224	4.12384	4.02601	4.13949
DUSP6	ENSG00000139318	-4.44891	7.19884	196.145	1.45e-44	1.95e-42	7.83831	8.06912	7.37337	8.45838	8.88896	3.41973	3.22696	3.49001	4.44042	3.98217
LYZ	ENSG00000090382	-10.7282	5.32172	195.132	2.41e-44	3.22e-42	7.66391	5.64036	4.80926	5.85341	8.00876	-3.34301	-2.49768	-3.34301	-0.948344	-3.34301
SAMSN1	ENSG00000155307	-9.01222	5.07787	194.093	4.06e-44	5.38e-42	6.76024	4.85217	4.96793	5.81586	6.8624	-3.34301	-1.76205	-2.32672	0.242105	-3.34301
CDK18	ENSG00000117266	3.90463	5.32531	193.874	4.54e-44	5.96e-42	1.75608	2.87789	2.17701	2.6464	2.03538	6.10657	5.68386	6.38545	6.06388	6.68512
MKX	ENSG00000150051	7.26719	4.85932	193.774	4.77e-44	6.23e-42	-1.65669	1.80769	-0.982834	-2.70302	-1.02685	5.84339	5.91543	5.43247	4.2652	6.24443
SYTL2	ENSG00000137501	3.58878	6.83732	192.833	7.65e-44	9.91e-42	4.17193	4.55529	3.94001	4.17279	3.24977	7.91656	7.6381	7.47237	7.24448	8.0111
HRH2	ENSG00000113749	4.96111	4.86266	192.711	8.14e-44	1.05e-41	1.21936	-0.0753462	0.883388	1.16633	1.09637	6.26809	6.15123	5.23234	4.70314	6.0417
PARVB	ENSG00000188677	-4.42473	4.25518	192.566	8.75e-44	1.11e-41	5.4679	4.94105	6.21774	5.13986	4.85242	1.06689	0.868532	0.494458	0.615838	1.42121
RNASE6	ENSG00000169413	-9.87703	2.96516	191.628	1.4e-43	1.76e-41	4.07795	3.497	3.62992	3.33808	4.30087	-3.34301	-3.34301	-3.34301	-0.603579	-3.34301
ANGPT4	ENSG00000101280	5.9465	5.53385	191.314	1.64e-43	2.05e-41	0.77931	-0.00885508	0.837134	1.45397	-3.34301	6.16125	5.99927	6.09342	7.3143	6.7146
ELK3	ENSG00000111145	-3.4791	6.37893	190.885	2.04e-43	2.53e-41	7.29482	7.21258	7.44355	6.86109	7.15936	4.10997	3.29778	3.36856	4.35916	3.51135
ADCY5	ENSG00000173175	4.4389	6.37843	190.713	2.22e-43	2.74e-41	2.70617	3.6071	1.95676	2.06011	3.50034	7.09715	7.08039	7.2095	7.0503	7.36267
TLR4	ENSG00000136869	-5.60584	5.18277	190.197	2.88e-43	3.52e-41	6.34505	5.81112	5.77793	6.00325	6.30693	1.09712	1.1748	-3.34301	0.324998	-0.0998822
ADAM28	ENSG00000042980	-6.6824	2.95182	189.822	3.48e-43	4.22e-41	4.15433	4.17392	4.00421	3.38442	3.64306	-2.11004	-2.20878	-1.31864	-2.06829	-3.34301
CD34	ENSG00000174059	-3.12657	5.60372	188.557	6.57e-43	7.92e-41	6.74796	6.24325	7.28191	6.27639	6.28678	3.35865	3.30352	3.47046	3.36607	3.51135
PIK3R5	ENSG00000141506	-6.69411	3.94282	188.542	6.61e-43	7.93e-41	5.17499	5.62605	4.40783	4.21614	4.68653	-2.11004	-1.02589	-2.00155	0.242105	-1.99834
IFI44L	ENSG00000137959	-4.04828	5.22571	188.492	6.78e-43	8.07e-41	6.32709	5.66221	6.56324	5.61023	6.18778	2.65751	1.50917	1.61908	2.27944	2.24079
SLC7A2	ENSG00000003989	4.59672	7.93294	187.283	1.25e-42	1.47e-40	3.31904	5.00882	3.75957	4.61314	4.27187	8.76471	8.97285	8.5462	9.5553	8.42186
AOC3	ENSG00000131471	4.06977	8.33355	187.085	1.38e-42	1.62e-40	4.55937	5.41823	4.30112	5.2251	5.8302	9.15379	9.05809	8.9886	9.10085	9.52168
ARHGEF10L	ENSG00000074964	3.5568	6.50705	186.665	1.7e-42	1.98e-40	4.27001	3.729	4.01982	3.35369	3.67885	7.08494	7.72686	7.34937	6.74868	7.78214
PDE5A	ENSG00000138735	4.81451	7.9364	186.359	1.98e-42	2.3e-40	3.71458	4.87216	2.70069	4.29104	3.869	9.33744	8.8801	8.72625	8.22946	8.6042
FLT4	ENSG00000037280	-5.56355	5.0234	185.947	2.44e-42	2.81e-40	6.375	5.90788	7.39299	4.71639	6.03738	1.09712	1.04358	0.14591	0.711378	-0.667417
MPEG1	ENSG00000197629	-7.64177	3.48473	185.177	3.59e-42	4.11e-40	4.35261	4.87876	4.139	3.53582	4.30087	-2.41676	-3.34301	-0.857012	-2.90485	-1.31464
CSF2RA	ENSG00000198223	-7.69589	3.50928	184.845	4.24e-42	4.82e-40	4.14009	4.84095	4.38791	3.52207	4.514	-2.80679	-3.34301	-1.51244	-1.04915	-3.34301
EREG	ENSG00000124882	-9.16875	7.32723	184.337	5.48e-42	6.18e-40	9.12504	7.39937	7.05634	7.86116	8.87986	-2.11004	0.00206464	-1.73637	2.11447	-1.06524
PTPRB	ENSG00000127329	-4.86491	6.79805	183.514	8.28e-42	9.29e-40	8.08475	7.47138	8.78902	7.38828	7.22665	3.77802	2.81697	3.20474	2.58713	1.84339
FRK	ENSG00000111816	6.31638	6.0757	181.366	2.44e-41	2.72e-39	0.199007	2.26275	0.121727	-0.75208	1.79566	7.22115	7.18723	6.63041	6.20256	6.59174
CYP4X1	ENSG00000186377	4.72792	4.35668	181.278	2.55e-41	2.82e-39	1.29843	0.656127	0.883388	-0.892379	-0.0567013	5.08902	5.06293	5.15078	5.03709	5.63567
DDX60L	ENSG00000181381	-3.28773	4.89628	179.891	5.12e-41	5.6e-39	5.82579	5.58088	5.79467	5.79885	5.55729	2.37861	2.42192	2.52172	2.94256	1.71592
HLA-DQB1	ENSG00000179344	-7.54676	6.36066	179.849	5.23e-41	5.68e-39	7.78669	7.33683	4.91881	7.85877	6.74175	0.469983	-1.02589	-0.507836	1.22455	-0.852658
LPCAT2	ENSG00000087253	-4.37423	4.54499	179.316	6.83e-41	7.39e-39	5.91735	5.20367	5.106	5.22934	5.47571	2.10872	1.3627	0.594147	1.08881	0.392268
CRYBG1	ENSG00000112297	-4.6394	4.27271	179.238	7.11e-41	7.63e-39	5.30033	5.10578	5.3825	4.33497	5.6481	0.0429022	1.14949	-0.0660554	0.711378	1.10233
NKD1	ENSG00000140807	3.18405	7.36045	178.792	8.89e-41	9.49e-39	4.33709	5.19135	4.72921	5.378	5.12958	7.94411	8.17229	7.98026	8.50708	8.28714
PRKCH	ENSG00000027075	-5.57139	5.50719	178.349	1.11e-40	1.18e-38	6.67638	6.19646	7.35297	6.07447	5.82821	2.04811	1.04358	0.973152	0.615838	-1.61636
ZNF521	ENSG00000198795	-3.97233	5.67962	178.298	1.14e-40	1.2e-38	6.54339	6.65569	7.35349	6.14122	6.33384	2.72683	2.53372	2.04616	3.67342	2.49493
NLRP3	ENSG00000162711	-8.79684	8.06408	178.061	1.28e-40	1.35e-38	8.93888	7.90744	8.97171	8.63689	9.23967	-0.769678	-1.02589	2.80787	2.04281	-0.503278
AFDN	ENSG00000130396	-3.60388	6.50691	176.844	2.37e-40	2.47e-38	7.5338	7.12922	7.67483	7.18999	6.98182	3.43165	4.53242	3.38257	4.09849	3.31637
MT1A	ENSG00000205362	3.76298	6.57609	176.235	3.22e-40	3.33e-38	3.74313	3.09752	4.00421	4.20327	3.37504	7.17051	6.64222	7.65227	7.86669	7.70765
LDB3	ENSG00000122367	4.4879	6.5663	175.881	3.84e-40	3.93e-38	1.01605	3.32077	2.52217	3.67904	2.75841	7.39625	7.56641	7.46045	7.16374	7.28338
ENPP2	ENSG00000136960	-4.84171	7.33514	175.873	3.86e-40	3.93e-38	9.28071	7.72564	8.2698	8.41485	7.81532	5.33559	3.49652	2.89841	2.92937	3.56782
RYR2	ENSG00000198626	3.6523	6.82167	175.893	3.82e-40	3.93e-38	3.91187	3.73386	4.43913	4.35062	2.65439	7.94333	7.36299	7.63189	7.7534	7.53781
PCAT19	ENSG00000267107	-5.5124	5.39177	175.842	3.92e-40	3.97e-38	6.3435	5.71726	5.96968	6.03264	6.63989	2.42702	1.48913	-0.407994	0.51352	0.0128951
PDE4B	ENSG00000184588	-5.6134	6.42513	175.589	4.45e-40	4.48e-38	7.39453	7.68071	5.655	7.19216	7.8945	0.469983	2.10397	2.04616	2.46451	1.05043
ARPC1A	ENSG00000241685	3.63887	4.95831	173.907	1.04e-39	1.04e-37	2.28226	2.68047	1.53226	1.89918	2.46241	6.21393	5.9479	5.9643	5.28369	5.62683
GJA1	ENSG00000152661	-4.30613	6.47976	172.852	1.76e-39	1.75e-37	7.9114	6.76839	6.28498	7.6533	7.76157	3.48407	2.78446	2.55921	3.61697	3.01164
SLAMF1	ENSG00000117090	-7.6038	3.6593	172.652	1.95e-39	1.93e-37	4.27653	4.30059	3.92902	4.32708	5.03264	-2.80679	-3.34301	-2.74717	-0.854127	0.622988
SERPINB2	ENSG00000197632	-9.9043	3.97685	170.739	5.1e-39	5.02e-37	5.57632	5.4716	1.74762	4.3389	5.25935	-3.34301	-3.34301	-3.34301	-2.56922	-2.51938
GNG2	ENSG00000186469	-6.28808	3.82132	170.64	5.36e-39	5.25e-37	4.94859	4.85441	3.93452	4.73439	4.49906	-1.4551	-1.58172	-3.34301	0.548439	-0.852658
CTNNA3	ENSG00000183230	3.47259	4.22117	169.99	7.44e-39	7.24e-37	1.65955	1.10957	1.79678	1.71801	1.9205	4.99581	4.8319	4.9157	5.36674	5.26919
LPAR6	ENSG00000139679	-4.3617	4.48777	169.755	8.37e-39	8.05e-37	5.58817	5.60497	4.52188	5.33538	5.66605	0.68429	1.27181	1.57095	0.108086	1.42121
ATP10A	ENSG00000206190	4.43642	5.90583	169.758	8.36e-39	8.05e-37	2.1746	2.37905	2.17701	3.77494	0.161375	6.82193	6.65126	6.50474	6.77425	6.52912
TIE1	ENSG00000066056	-4.28284	5.5001	169.624	8.94e-39	8.52e-37	7.25902	5.73919	6.95507	5.91785	6.32115	2.79297	1.8761	2.18054	1.65132	2.41509
SELENBP1	ENSG00000143416	2.7209	4.99788	169.594	9.07e-39	8.52e-37	3.26757	2.94652	3.17056	2.82504	3.16398	5.93725	5.61041	5.75003	5.70428	5.92585
ANGPT1	ENSG00000154188	4.68955	6.05923	169.59	9.09e-39	8.52e-37	0.0239477	2.73968	1.99938	2.70844	2.11592	6.74226	7.22368	6.44758	6.70534	7.38248
FOXL1	ENSG00000176678	5.39206	3.90705	169.612	8.99e-39	8.52e-37	-0.32532	-0.0753462	-0.825747	0.122931	-3.34301	5.08148	4.53975	3.96531	4.91864	5.26065
MRC1	ENSG00000260314	-6.03451	5.29426	169.605	9.02e-39	8.52e-37	6.45123	6.27779	6.76046	4.83794	5.82821	-0.883143	0.596227	0.545164	1.51674	-0.852658
RYR3	ENSG00000198838	-4.90691	6.24875	168.489	1.58e-38	1.47e-36	7.08736	7.23419	8.14127	7.25691	6.44972	2.48533	2.05029	0.0786565	2.73086	2.60697
CTSS	ENSG00000163131	-7.98463	5.41556	167.612	2.46e-38	2.28e-36	6.51814	6.03446	5.50405	5.47934	6.89415	-3.34301	-0.0556268	-2.00155	0.680229	-2.51938
CASP10	ENSG00000003400	-6.47435	4.32032	166.921	3.48e-38	3.21e-36	5.03	5.29368	4.8389	4.92413	5.0361	-1.85724	0.162467	-1.73637	1.24598	-3.34301
PIK3CG	ENSG00000105851	-8.18674	3.01282	166.833	3.64e-38	3.34e-36	3.9854	4.36155	3.0026	3.64137	4.04386	-2.41676	-3.34301	-3.34301	-0.948344	-3.34301
BIN2	ENSG00000110934	-6.91421	2.64739	166.697	3.9e-38	3.56e-36	3.31271	3.94148	3.73456	3.49416	3.55913	-2.80679	-1.76205	-3.34301	-1.87084	-3.34301
RAMP2	ENSG00000131477	-4.39893	5.14711	166.5	4.3e-38	3.91e-36	6.69171	5.34702	5.67651	6.46612	5.9522	2.19512	2.02268	1.3886	0.615838	1.74886
NPY1R	ENSG00000164128	4.5409	4.82595	166.053	5.39e-38	4.86e-36	2.02764	1.5231	1.31322	0.760593	0.518171	6.50708	6.07599	5.00218	5.37284	5.7397
DOCK4	ENSG00000128512	-3.70658	6.33699	165.985	5.57e-38	5e-36	7.1615	7.13521	7.80369	7.05144	6.77417	3.58352	3.02609	3.37558	4.9153	3.31637
MFGE8	ENSG00000140545	3.1818	8.74432	165.979	5.59e-38	5e-36	6.04416	6.15084	6.2839	6.95173	6.48426	9.61749	9.52223	9.62391	9.11739	9.80301
NOSTRIN	ENSG00000163072	-4.47184	5.06001	165.948	5.68e-38	5.05e-36	6.28322	6.08861	7.11324	5.5386	5.5882	1.91866	2.00868	0.731845	0.938965	2.09469
ADAMTSL1	ENSG00000178031	-4.0791	6.03576	165.746	6.29e-38	5.54e-36	6.82509	6.58075	7.5976	7.03277	6.69227	2.1381	2.14296	3.00187	3.28039	3.62217
PCP4L1	ENSG00000248485	6.00925	4.19738	165.752	6.27e-38	5.54e-36	-1.30539	0.284175	-2.21786	-1.22202	1.50801	5.05091	5.09973	4.42056	5.16916	4.8122
RAB6B	ENSG00000154917	3.84279	4.79071	165.309	7.83e-38	6.86e-36	1.42128	2.90401	1.91283	1.71801	1.46766	5.90983	5.66166	5.03137	5.47733	5.7781
ICAM1	ENSG00000090339	-3.40115	8.59432	165.059	8.88e-38	7.74e-36	9.53305	9.57564	8.66231	9.44115	9.85304	6.12135	5.83239	5.56277	6.38266	6.36752
FCN1	ENSG00000085265	-6.98244	3.93185	164.894	9.65e-38	8.37e-36	5.83023	3.19242	4.54004	4.53311	6.08317	-1.6422	-1.58172	-1.31864	-1.04915	-2.51938
SOX6	ENSG00000110693	3.74164	5.43922	163.73	1.73e-37	1.5e-35	1.65955	2.32851	3.50974	2.86917	2.24089	6.50568	6.29808	6.22948	5.91629	6.11933
KCNA5	ENSG00000130037	7.6729	5.76622	163.116	2.36e-37	2.03e-35	-2.81327	1.01686	-0.0415271	-0.892379	-3.34301	7.00148	6.09102	7.63957	6.02256	6.20936
SYNM	ENSG00000182253	2.93195	8.73698	163.084	2.4e-37	2.05e-35	6.53116	6.77902	6.98918	6.2232	6.5006	9.65901	9.47566	9.35417	9.85794	9.38529
EMILIN2	ENSG00000132205	-4.01459	5.74837	162.701	2.91e-37	2.47e-35	6.63255	6.59016	5.944	6.63776	6.72687	2.46229	1.48913	2.37527	3.70084	2.76023
FAM107A	ENSG00000168309	-4.94175	5.85557	162.419	3.35e-37	2.84e-35	6.72191	6.15447	6.95845	7.06039	6.20476	2.82944	2.55315	0.973152	1.65132	0.821848
HHEX	ENSG00000152804	-3.27878	5.07028	162.21	3.72e-37	3.14e-35	5.86312	5.77619	6.23791	5.75836	5.72714	3.24848	2.59124	2.88863	2.32042	2.01569
TPRG1	ENSG00000188001	3.53886	4.79624	162.081	3.97e-37	3.33e-35	1.65955	2.12147	2.13938	3.20667	1.76269	5.82995	5.23219	5.56123	5.56201	5.67904
F8	ENSG00000185010	-3.11631	5.2694	162.029	4.08e-37	3.4e-35	6.38937	6.32286	6.28174	5.29955	5.99719	2.92524	3.01912	3.3257	2.66078	3.20208
EGFL7	ENSG00000172889	-5.61078	6.08826	161.992	4.15e-37	3.45e-35	7.41019	6.38368	8.24649	6.52936	7.01283	1.59767	1.79682	1.52116	-1.27471	1.87358
SGCA	ENSG00000108823	4.0233	5.21796	161.796	4.58e-37	3.79e-35	2.10299	1.73194	1.74762	2.15228	3.1385	5.8556	6.02472	6.34041	5.17616	6.6053
MYO5C	ENSG00000128833	-4.12226	4.84024	161.746	4.7e-37	3.87e-35	5.8857	6.1617	7.50448	5.378	5.26818	1.21209	1.76385	1.68839	2.18274	1.93211
PLAT	ENSG00000104368	-3.81408	6.33261	161.732	4.73e-37	3.88e-35	6.38183	7.25294	7.61441	7.85191	6.81896	3.41973	3.29778	2.83869	4.01044	3.59525
HLA-DPB1	ENSG00000223865	-4.29688	6.50074	161.415	5.55e-37	4.53e-35	8.66527	7.47211	6.57474	7.08399	7.93992	2.93364	3.67117	3.76062	2.8193	2.76023
ITGAX	ENSG00000140678	-5.27762	4.95776	161.032	6.73e-37	5.47e-35	5.88035	6.14263	5.94126	4.67348	5.92079	0.374473	0.162467	-0.507836	2.14901	1.20085
SERPINA1	ENSG00000197249	-8.38361	4.93412	160.996	6.85e-37	5.54e-35	5.98165	4.94105	4.89642	5.98957	5.91142	-3.34301	0.519286	-3.34301	0.108086	-3.34301
TTLL7	ENSG00000137941	4.00301	5.87548	160.821	7.49e-37	6.02e-35	2.41828	3.85039	2.72629	1.76548	2.88637	6.50286	6.7913	6.75006	6.08037	7.05222
CAVIN2	ENSG00000168497	-3.15458	7.34666	159.545	1.42e-36	1.14e-34	8.26267	8.10709	9.07014	8.36565	7.72459	5.28232	4.61332	5.17915	4.94017	5.41228
SASH1	ENSG00000111961	-2.74299	6.57951	159.526	1.44e-36	1.14e-34	7.46299	7.35193	7.982	7.22967	7.17589	4.76107	4.32202	4.75536	4.53704	4.9637
DPP6	ENSG00000130226	-4.72721	3.72909	159.522	1.44e-36	1.14e-34	4.48807	4.36782	4.29258	5.40448	4.79242	0.0429022	-0.715784	-0.0660554	0.1988	0.996589
LBH	ENSG00000213626	3.14027	9.728	159.516	1.44e-36	1.14e-34	7.53039	7.23804	7.16448	7.46756	7.70031	10.2035	10.2976	10.7274	10.5199	10.9764
IQGAP2	ENSG00000145703	-5.13981	4.18573	159.321	1.59e-36	1.25e-34	5.32886	5.21066	4.74182	4.50192	5.31726	0.272189	-1.14608	-1.14782	0.477735	0.940661
PECAM1	ENSG00000261371	-4.44151	7.26174	158.946	1.92e-36	1.51e-34	9.0956	7.7766	8.72735	7.40711	7.88926	4.82343	3.79466	3.79245	3.39033	3.32731
BCL2A1	ENSG00000140379	-9.58728	6.45432	157.47	4.04e-36	3.15e-34	7.67722	6.8133	5.33336	7.2444	8.30915	-0.306919	-2.20878	-3.34301	0.108086	-3.34301
ITGB4	ENSG00000132470	-4.82483	6.13518	157.398	4.19e-36	3.22e-34	7.28797	7.10409	7.4966	6.0399	6.84282	2.2228	2.79266	1.75453	0.324998	2.65988
LDOC1	ENSG00000182195	2.86911	6.14335	157.409	4.17e-36	3.22e-34	3.92023	3.96648	4.28399	4.23734	4.21206	7.06739	6.80149	7.2701	6.12588	7.21945
SHANK3	ENSG00000251322	-4.31973	6.17612	157.403	4.18e-36	3.22e-34	7.45941	7.0554	8.69671	6.40092	6.99608	3.51798	2.37901	3.27402	2.22652	2.77629
DOC2B	ENSG00000272636	-5.09751	4.16751	157.268	4.47e-36	3.42e-34	5.07748	5.07162	5.66992	4.24154	5.07355	0.423018	0.26028	-1.73637	0.680229	-0.667417
AKAP6	ENSG00000151320	3.76671	6.81147	157.213	4.6e-36	3.51e-34	2.45326	4.66374	3.62312	4.02459	3.80566	7.9321	7.535	7.56167	7.35648	7.47398
PLEKHG3	ENSG00000126822	2.9074	6.77877	157.198	4.63e-36	3.52e-34	4.0667	5.01881	4.36364	4.6001	5.08693	7.51822	7.42428	7.83117	7.67459	7.44914
DYNC1I1	ENSG00000158560	4.70516	5.54437	157.179	4.68e-36	3.54e-34	-0.787107	1.40613	2.63461	1.64374	1.97908	6.36056	6.00193	6.61862	6.56531	6.08104
GREB1	ENSG00000196208	-3.43934	5.14296	156.896	5.39e-36	4.06e-34	5.85114	5.83054	5.89686	6.27332	5.73779	2.28978	2.49406	1.61908	3.2221	2.72755
DSP	ENSG00000096696	-3.80989	5.34541	156.229	7.55e-36	5.66e-34	6.23211	6.59552	6.11245	5.97324	5.62993	3.78732	2.19336	1.75453	2.23726	2.57058
LAIR1	ENSG00000167613	-6.80598	3.43861	156.067	8.18e-36	6.11e-34	5.07374	3.91175	3.38668	4.56028	4.39532	-2.41676	-1.58172	-2.00155	-0.263637	-3.34301
NFKBID	ENSG00000167604	-2.83382	5.26068	155.362	1.17e-35	8.67e-34	5.89633	6.40746	6.14604	5.82008	5.98116	3.18656	2.90278	3.66068	3.38068	2.97034
KDR	ENSG00000128052	-3.82486	6.31131	155.12	1.32e-35	9.76e-34	7.48217	7.0942	6.89001	7.22596	7.0233	3.74498	3.61681	3.61987	2.73086	1.57607
SOD3	ENSG00000109610	4.65197	7.90543	154.568	1.74e-35	1.28e-33	3.24778	4.56624	3.1423	5.44513	4.17495	8.75006	8.32385	8.97436	8.3844	9.0983
AQP9	ENSG00000103569	-10.839	3.79511	154.338	1.95e-35	1.43e-33	5.90583	4.47625	3.70267	3.1452	5.76301	-3.34301	-3.34301	-3.34301	-1.15753	-3.34301
AKAP1	ENSG00000121057	2.49194	7.539	153.496	2.98e-35	2.18e-33	5.89738	5.7691	5.93167	5.73917	5.70995	8.64415	8.38949	8.31532	8.03234	8.03675
AMPD3	ENSG00000133805	-4.49166	4.71917	152.547	4.81e-35	3.49e-33	5.46076	6.66781	5.20493	6.07447	5.10348	0.939193	1.27181	0.387367	2.03051	1.46151
MMP10	ENSG00000166670	-6.88926	3.17213	152.548	4.81e-35	3.49e-33	4.14723	4.07009	3.47994	3.57631	4.58645	-2.41676	-3.34301	-1.14782	-1.27471	-3.34301
SORT1	ENSG00000134243	3.70802	7.65713	152.408	5.16e-35	3.72e-33	5.67345	4.75984	4.60704	4.12809	4.96902	8.94382	8.46724	8.63282	8.40539	7.65757
SBSPON	ENSG00000164764	5.58385	5.55661	152.288	5.48e-35	3.94e-33	-1.30539	2.15085	1.20811	0.122931	1.09637	6.39062	7.00126	6.34399	5.59056	6.3367
USP2	ENSG00000036672	3.86187	5.0415	151.842	6.86e-35	4.91e-33	2.05825	3.10504	2.04079	2.11611	1.33936	5.52403	5.65605	6.16306	6.65616	5.65752
ZBTB7C	ENSG00000184828	3.4756	5.94348	151.516	8.08e-35	5.76e-33	3.23444	3.26811	3.68971	3.54265	1.69439	6.70594	6.59906	6.51352	7.30635	6.75772
FMNL1	ENSG00000184922	-5.61731	3.73946	151.391	8.61e-35	6.11e-33	4.79346	4.75027	4.46598	3.91308	4.75938	-0.883143	-0.384777	-2.74717	0.51352	-1.61636
HECW2	ENSG00000138411	-4.47079	4.29708	150.99	1.05e-34	7.45e-33	4.77284	4.68649	5.73601	5.0754	5.34815	0.272189	0.596227	1.04538	2.055	0.215016
NDUFA4L2	ENSG00000185633	4.88787	5.21351	150.803	1.16e-34	8.15e-33	1.94813	-0.653473	0.928206	1.05613	1.72895	6.39367	4.97022	6.00789	6.15095	6.45745
EHD3	ENSG00000013016	2.6989	5.05445	150.366	1.44e-34	1.01e-32	3.06389	2.82418	3.19827	3.44399	3.20137	6.02537	5.67724	5.81087	5.53397	6.10191
CCL21	ENSG00000137077	-6.06031	5.78758	150.076	1.67e-34	1.17e-32	5.81798	6.37281	8.24814	7.05384	6.84872	0.905422	-2.49768	1.27302	1.08881	0.758559
GSE1	ENSG00000131149	-2.78468	6.03913	149.666	2.05e-34	1.43e-32	6.74385	6.76661	7.0689	6.67242	6.61239	3.70628	4.16355	3.88885	3.76905	4.76468
DAPK1	ENSG00000196730	-3.19814	5.04949	149.392	2.35e-34	1.63e-32	5.72086	6.07622	6.29035	5.7347	5.31442	2.48533	2.67344	3.27402	2.70788	2.28638
PIP5K1B	ENSG00000107242	3.75206	4.64123	149.263	2.51e-34	1.74e-32	1.75608	1.56736	1.64396	2.76792	1.46766	5.542	4.87113	5.57655	6.05176	5.26919
SHROOM4	ENSG00000158352	-3.26847	5.01391	149.184	2.61e-34	1.8e-32	5.92048	5.8862	7.22859	5.75983	5.7734	2.63708	2.87216	2.11491	2.70788	3.10365
TNS1	ENSG00000079308	2.98905	10.5485	148.958	2.93e-34	2.01e-32	8.25009	8.53262	8.33236	8.39093	8.42168	11.6305	11.2981	11.6365	11.1104	11.1149
RASIP1	ENSG00000105538	-5.01975	4.53553	148.92	2.99e-34	2.04e-32	5.53746	5.07354	5.67979	5.16884	5.00823	1.61867	1.31797	0.14591	-0.603579	-0.35592
PIK3AP1	ENSG00000155629	-6.70857	3.85199	148.897	3.02e-34	2.05e-32	5.0242	4.8432	3.9778	3.78073	5.34259	-1.0063	-1.76205	-3.34301	-0.204302	-2.51938
PLAUR	ENSG00000011422	-3.33514	7.83955	148.724	3.3e-34	2.23e-32	8.80115	8.81651	8.27387	8.53228	8.67166	5.04317	5.00238	4.7364	6.17698	5.70235
PDGFRB	ENSG00000113721	3.14757	8.4935	148.292	4.09e-34	2.76e-32	6.14477	6.37515	5.38853	6.71308	5.84603	9.29283	9.07929	9.38723	9.16668	9.4638
AMPH	ENSG00000078053	3.74273	4.41982	148.076	4.57e-34	3.07e-32	2.34568	1.69252	1.37927	1.4247	0.928137	5.39916	4.69211	5.65367	5.29015	5.05543
CDC42EP3	ENSG00000163171	-2.79627	6.57968	146.985	7.91e-34	5.29e-32	7.49691	7.67976	6.61642	7.44085	7.46565	4.88538	4.81188	4.14454	4.56075	4.59842
MAP7D3	ENSG00000129680	2.69298	6.65307	146.886	8.31e-34	5.55e-32	4.58325	4.43505	5.17037	4.35838	5.04641	7.70157	7.39867	7.41304	7.16198	7.44412
C12orf75	ENSG00000235162	4.299	7.35113	145.91	1.36e-33	9.03e-32	3.77112	4.1775	1.61683	4.3776	4.04386	8.17556	8.89493	8.14497	7.65845	8.26454
CD83	ENSG00000112149	-3.38612	7.96134	145.691	1.52e-33	1e-31	9.30485	8.859	8.43589	8.22814	8.99679	6.05455	5.61157	5.34037	4.85382	5.20832
RGS6	ENSG00000182732	5.16175	6.2369	145.46	1.7e-33	1.12e-31	1.55609	2.27614	3.32098	1.74194	-1.96893	7.19997	6.79742	6.97939	7.24015	6.84218
ADCY6	ENSG00000174233	2.8637	6.23318	145.385	1.77e-33	1.16e-31	4.42193	4.10804	4.43137	4.07255	3.28503	7.07501	7.25739	6.88412	6.60005	7.16863
EHD2	ENSG00000024422	2.59701	8.08953	145.074	2.07e-33	1.35e-31	5.93189	6.44427	6.26982	6.3098	6.45746	8.90349	8.70944	8.71798	8.76681	9.35401
TNFRSF1B	ENSG00000028137	-5.05328	5.44366	143.954	3.64e-33	2.37e-31	6.84059	6.28028	5.93029	5.42679	6.49935	-1.0063	1.14949	2.34697	1.32866	1.33706
SOX5	ENSG00000134532	2.85432	6.91381	143.512	4.54e-33	2.95e-31	5.41713	4.09298	5.04626	4.6547	4.69092	7.58741	7.55351	7.61679	7.85606	7.66136
F13A1	ENSG00000124491	-6.0807	3.46953	143.218	5.27e-33	3.41e-31	4.77284	4.51631	4.3999	3.17187	4.4533	-3.34301	-1.42144	-0.407994	-0.948344	-1.99834
SRGN	ENSG00000122862	-4.51426	7.49995	142.966	5.98e-33	3.86e-31	9.10868	8.12918	7.03856	8.08053	9.18549	4.06861	3.1461	3.72257	4.6337	4.11444
ECRG4	ENSG00000119147	4.68147	6.20135	142.884	6.23e-33	4.01e-31	2.16056	1.69252	2.91625	2.11611	3.86123	7.49073	6.08269	7.98486	6.88127	6.90564
RSPO3	ENSG00000146374	-3.67163	5.00097	141.802	1.07e-32	6.88e-31	5.97264	5.75482	5.19121	6.01557	5.88101	2.36625	3.59822	2.1316	1.818	1.50072
CLEC7A	ENSG00000172243	-7.55433	2.76867	141.268	1.41e-32	8.97e-31	3.89925	3.45049	3.08408	3.48	3.90722	-3.34301	-3.34301	0.210167	-2.06829	-3.34301
GRASP	ENSG00000161835	-3.03044	7.51832	140.486	2.08e-32	1.33e-30	8.42949	8.03358	9.42522	8.38667	8.2785	5.36384	4.67669	5.66804	5.44179	5.55415
SYK	ENSG00000165025	-6.75375	3.05419	140.179	2.43e-32	1.54e-30	4.30553	4.22662	4.04038	2.86917	3.79754	-1.6422	-2.8593	-2.32672	-0.603579	-3.34301
TMEM273	ENSG00000204161	-4.79512	3.85845	139.756	3.01e-32	1.9e-30	4.92594	5.44219	4.8936	3.18065	4.67328	0.835411	-0.115722	0.271684	-0.263637	-0.0998822
CD68	ENSG00000129226	-3.36024	6.38811	139.57	3.3e-32	2.08e-30	7.15797	7.49198	7.61826	6.3782	7.00315	3.99425	3.32063	3.83383	4.64987	3.64859
ABCG1	ENSG00000160179	-5.7872	3.86011	139.157	4.07e-32	2.55e-30	4.60674	4.79748	5.86407	4.93714	3.84557	-0.566452	-1.58172	-0.407994	0.364725	-2.51938
WFDC1	ENSG00000103175	4.53255	4.95999	138.672	5.2e-32	3.25e-30	0.0846916	1.3052	1.50294	1.09381	2.58064	5.9077	6.16944	5.08804	5.12502	6.19747
MPZL2	ENSG00000149573	-4.1233	3.73904	138.139	6.79e-32	4.23e-30	4.8093	4.01523	5.10355	4.69203	4.14328	1.344	0.47922	0.441906	0.403387	0.215016
GIMAP4	ENSG00000133574	-6.038	5.51502	137.96	7.44e-32	4.61e-30	7.03156	6.32769	6.74567	5.47041	5.68597	0.515466	1.71293	-0.314617	0.771728	-3.34301
PTP4A3	ENSG00000184489	3.15282	5.8132	137.767	8.19e-32	5.06e-30	3.72416	3.39632	4.03527	2.91198	3.47002	5.5853	6.81564	6.84734	6.84399	6.72187
NFASC	ENSG00000163531	3.51466	7.63586	137.569	9.06e-32	5.58e-30	4.35569	5.28543	5.17735	5.35878	3.59704	8.66227	8.01216	8.67452	8.57282	8.32654
ABI3	ENSG00000108798	-5.49178	4.16857	137.088	1.15e-31	7.08e-30	5.29713	4.74546	5.57799	5.30558	3.85342	0.0429022	0.0575375	0.545164	-1.87084	-1.31464
BCAT1	ENSG00000060982	-4.89349	4.70856	137.066	1.17e-31	7.13e-30	5.118	6.02755	4.94358	5.30357	6.17374	-0.38835	1.12374	-0.314617	1.5856	1.10233
CLEC14A	ENSG00000176435	-5.22924	4.74728	137.023	1.19e-31	7.27e-30	6.05843	5.44516	5.88696	4.69203	5.37567	1.48786	1.4273	0.271684	-0.457859	-0.667417
CLMN	ENSG00000165959	3.82641	7.00217	136.973	1.22e-31	7.42e-30	3.55737	3.47973	5.13017	4.55354	3.73092	7.99668	7.63782	7.79986	8.63722	7.36599
TSPAN12	ENSG00000106025	3.03188	5.47131	136.418	1.62e-31	9.78e-30	3.30634	3.29468	3.1423	2.54123	3.78938	6.63752	5.93037	6.12502	5.91295	6.56425
EDN1	ENSG00000078401	-5.21333	5.60569	136.346	1.68e-31	1.01e-29	6.46701	6.00761	6.40973	6.776	6.27951	2.36625	1.86059	-0.995101	0.108086	1.2477
CAP2	ENSG00000112186	2.91523	5.95134	136.162	1.84e-31	1.11e-29	3.84321	3.89013	3.30407	3.51514	4.90625	6.79854	6.71411	6.67592	6.33471	6.85925
GPX3	ENSG00000211445	3.14513	8.16225	135.784	2.22e-31	1.33e-29	5.78747	5.29039	6.13772	6.45982	5.66381	8.91587	9.10471	9.75161	8.72067	8.81014
S1PR1	ENSG00000170989	-4.7425	6.08263	135.399	2.7e-31	1.61e-29	7.03589	6.30745	7.07202	7.06751	7.0005	2.35378	1.74708	-0.995101	2.44611	2.98424
IRAK3	ENSG00000090376	-3.05857	5.16324	135.371	2.74e-31	1.63e-29	6.03361	5.53565	6.43518	5.98205	5.73141	2.47386	2.74277	3.61394	3.09796	2.76023
AEBP1	ENSG00000106624	2.59797	9.3157	135.242	2.92e-31	1.73e-29	7.62705	7.76031	7.23586	7.5697	7.21222	10.2497	9.96207	10.223	9.92014	10.0898
SH3BGR	ENSG00000185437	3.73564	5.1952	135.203	2.98e-31	1.76e-29	1.98046	2.19384	0.883388	2.51369	3.51031	5.84895	6.01512	5.78737	5.72255	6.29549
ARAP2	ENSG00000047365	-5.42199	4.55652	134.802	3.65e-31	2.15e-29	5.62953	5.77029	5.37645	4.4843	5.45522	1.03601	0.26028	-2.32672	0.548439	-1.31464
ARHGAP31	ENSG00000031081	-2.77935	6.55651	134.733	3.78e-31	2.22e-29	7.67507	7.28518	7.9361	6.86994	7.1241	4.63795	4.62024	4.62295	4.15906	4.9496
PRKG1	ENSG00000185532	2.55837	7.00551	134.427	4.41e-31	2.58e-29	4.79346	5.42124	5.19808	4.87628	5.65036	8.01461	7.64434	7.49754	7.87079	7.74231
TNF	ENSG00000232810	-6.43944	5.70838	134.395	4.48e-31	2.61e-29	7.17858	7.19726	6.07308	5.51102	6.58436	0.515466	-2.49768	0.973152	0.885345	-1.31464
LRMP	ENSG00000118308	-5.1258	3.08569	134.288	4.73e-31	2.75e-29	4.04776	3.90314	3.47994	3.90781	4.46871	-1.0063	-0.625645	-3.34301	-0.765687	-0.35592
CD300C	ENSG00000167850	-7.20822	2.49733	134.122	5.14e-31	2.98e-29	3.78033	4.07393	2.88248	3.1362	3.08616	-3.34301	-1.9682	-3.34301	-2.06829	-3.34301
OLR1	ENSG00000173391	-7.92065	3.09663	133.9	5.74e-31	3.32e-29	4.89659	4.03506	3.15178	3.12714	4.30087	-3.34301	-3.34301	-0.314617	-2.06829	-3.34301
FGD5	ENSG00000154783	-3.66944	6.12949	133.815	6e-31	3.45e-29	7.51081	6.84117	7.6818	6.27639	6.59142	3.2552	3.94931	3.69477	2.67665	3.06493
C1QB	ENSG00000173369	-7.20695	3.4236	133.525	6.94e-31	3.98e-29	3.9973	4.18462	3.68971	3.91834	4.86023	-0.883143	-3.34301	1.11417	-2.56922	-3.34301
PCDH17	ENSG00000118946	-3.4429	7.33603	133.218	8.1e-31	4.63e-29	8.00375	8.3509	8.35202	8.13887	7.5848	5.01573	4.36937	4.55344	5.90959	3.94
ACVRL1	ENSG00000139567	-3.33662	4.07172	133.158	8.35e-31	4.76e-29	5.37215	4.60921	5.20037	4.61314	4.67328	1.344	1.3627	1.68839	1.55158	2.14505
MICAL1	ENSG00000135596	2.49746	7.02084	133.149	8.39e-31	4.77e-29	5.02613	5.38306	5.14686	5.70914	5.06681	7.98763	7.43937	8.04968	7.59044	7.69819
SPRY1	ENSG00000164056	-3.18604	5.45748	132.877	9.62e-31	5.45e-29	6.2363	6.34209	6.88718	6.42514	5.50092	2.98305	3.3871	2.58367	3.68131	3.01164
TNFSF10	ENSG00000121858	-4.3826	4.03332	132.433	1.2e-30	6.79e-29	5.26796	5.3675	4.56863	4.10059	4.95084	0.835411	0.704451	-1.14782	0.51352	1.10233
SERPINI1	ENSG00000163536	3.49646	4.91429	132.125	1.41e-30	7.91e-29	3.38694	2.01364	2.59347	1.66893	1.85943	6.16304	5.62196	5.67944	5.61032	5.29451
SNCA	ENSG00000145335	-4.90671	3.95786	131.824	1.64e-30	9.17e-29	5.0242	4.68649	4.64109	4.61961	5.15839	0.10373	-3.34301	0.387367	0.680229	-0.503278
CCN3	ENSG00000136999	3.03303	5.77654	131.697	1.74e-30	9.75e-29	2.92959	3.54205	3.26966	4.09595	3.88441	6.54528	6.76134	6.29946	6.23105	7.11752
HLA-DRB5	ENSG00000198502	-8.10349	4.63642	131.417	2.01e-30	1.12e-28	6.12953	4.13033	5.05891	4.59025	6.24859	-0.229839	-2.20878	-2.74717	-3.34301	-0.35592
LMO2	ENSG00000135363	-4.69764	4.33353	131.41	2.01e-30	1.12e-28	5.40973	4.79283	4.62076	5.13535	5.66827	0.218192	0.772339	-2.00155	0.680229	1.42121
PGF	ENSG00000119630	2.93764	6.44257	131.366	2.06e-30	1.14e-28	3.76185	4.89404	4.29686	4.39279	4.21815	7.07832	6.4949	7.34356	7.57041	7.42896
GPR20	ENSG00000204882	5.53552	4.36063	131.113	2.34e-30	1.29e-28	-3.34301	0.284175	-0.684097	-0.398184	1.46766	5.29541	4.93732	5.56431	5.28628	4.46601
PPP1R14A	ENSG00000167641	3.90554	7.52207	130.876	2.64e-30	1.45e-28	3.86935	4.60656	4.33064	4.24154	5.79598	7.7344	8.65611	8.71245	7.42825	8.6526
EPB41L3	ENSG00000082397	-3.18306	5.56629	130.777	2.77e-30	1.52e-28	6.42431	6.73543	6.60006	5.77004	6.24561	2.76499	2.32352	3.58999	3.35625	3.56782
ZNF366	ENSG00000178175	-5.32471	4.21425	130.591	3.04e-30	1.66e-28	5.72921	5.17177	6.41859	4.4411	4.10433	-0.020603	0.162467	0.935634	-0.147311	-1.31464
KYNU	ENSG00000115919	-5.01669	3.67123	130.51	3.17e-30	1.73e-28	4.92801	5.26206	3.82621	3.71576	4.75519	0.0429022	-0.540808	-0.507836	0.51352	-1.31464
SNTB1	ENSG00000172164	3.03	5.2253	130.219	3.67e-30	2e-28	1.79296	3.16387	3.20739	3.31433	2.72456	6.32348	5.8174	5.72962	6.13596	5.97366
ARHGEF17	ENSG00000110237	2.6382	7.45657	130.04	4.02e-30	2.17e-28	5.18022	5.54951	5.31027	6.3346	5.62306	8.20492	8.04448	8.38091	7.91348	8.30143
IRF4	ENSG00000137265	-4.315	4.51687	129.935	4.23e-30	2.28e-28	5.82356	5.3628	3.70267	5.89135	5.22647	0.799088	1.1748	0.641522	1.95444	1.29307
CACNA1H	ENSG00000196557	3.85224	8.13924	129.305	5.82e-30	3.12e-28	5.17324	5.24853	2.89383	5.81727	4.78423	9.04483	9.00164	8.94146	8.81712	8.84221
MIR155HG	ENSG00000234883	-3.90773	4.54112	128.773	7.61e-30	4.07e-28	5.36605	5.65965	4.74495	5.17983	6.0511	1.5105	0.868532	0.897114	2.22652	2.04251
GZMB	ENSG00000100453	-9.12232	3.14431	128.657	8.06e-30	4.3e-28	5.30832	4.3957	4.07567	1.66893	3.83768	-3.34301	-1.76205	-3.34301	-2.90485	-3.34301
NDNF	ENSG00000173376	3.56124	6.34459	128.191	1.02e-29	5.43e-28	3.8476	3.62814	3.18909	4.20327	3.83768	8.49176	6.54003	6.75141	7.86323	7.19576
CRIM1	ENSG00000150938	2.52144	9.07167	127.982	1.13e-29	6.01e-28	7.26273	7.40701	7.3354	7.36053	7.43785	10.4792	9.7864	9.89266	9.71697	9.66273
MS4A7	ENSG00000166927	-6.04419	2.86493	127.633	1.35e-29	7.14e-28	4.31507	3.7627	3.0026	3.45126	3.95907	-2.11004	-2.20878	-0.615105	-1.27471	-3.34301
DLL4	ENSG00000128917	-2.96845	7.15619	127.474	1.46e-29	7.72e-28	8.06085	7.86597	9.49786	7.9566	7.87197	5.38391	4.42579	4.91087	5.26937	5.32213
IL1R1	ENSG00000115594	-3.1801	6.05986	127.414	1.51e-29	7.93e-28	6.55417	6.89751	6.60697	7.16642	6.83887	3.14375	3.71496	3.01092	4.69537	3.99595
SGK1	ENSG00000118515	-2.29646	8.72392	127.387	1.53e-29	8.01e-28	9.6523	9.45274	9.35116	9.19821	9.58336	7.11064	7.08998	7.29161	7.20877	7.09207
PHLDB2	ENSG00000144824	2.53385	7.33522	127.223	1.66e-29	8.68e-28	5.59471	5.67869	5.71698	5.72723	5.0361	8.13447	8.32544	7.80117	7.67435	8.4412
LINC01197	ENSG00000248441	3.44514	4.24167	127.181	1.7e-29	8.84e-28	1.88122	1.25196	2.04079	1.87774	1.24701	5.30192	5.41586	5.46904	4.49961	4.55251
TINAGL1	ENSG00000142910	3.01069	8.0856	126.774	2.08e-29	1.08e-27	6.32001	5.67995	6.20869	5.5386	5.69036	8.54482	9.07499	9.21062	8.14035	9.29268
RANBP3L	ENSG00000164188	5.33623	3.90005	126.771	2.08e-29	1.08e-27	1.04691	-0.758815	0.580601	-1.42021	-3.34301	4.48629	4.70302	4.7005	4.64987	4.57565
ALPK3	ENSG00000136383	2.65103	5.58623	126.614	2.26e-29	1.16e-27	3.8344	3.50839	4.16264	3.75156	3.05926	6.29279	6.62855	6.1498	6.54977	6.03003
GLDN	ENSG00000186417	4.2867	3.87503	126.611	2.26e-29	1.16e-27	-0.0394668	0.811399	1.05486	0.977681	-0.179493	5.07199	5.26644	4.59314	3.52792	4.92819
SH3TC1	ENSG00000125089	-7.35197	3.64108	126.528	2.36e-29	1.21e-27	4.15787	3.79563	4.71649	4.07727	4.80057	-3.34301	-0.312665	-3.34301	0.364725	-3.34301
ITGA8	ENSG00000077943	2.81055	7.35021	126.504	2.39e-29	1.22e-27	5.37367	5.18604	5.70254	5.44695	5.14885	8.66637	8.32048	8.41986	7.37605	7.75554
RAC2	ENSG00000128340	-7.94592	2.7315	126.395	2.52e-29	1.29e-27	3.7001	3.76745	3.09395	2.85826	4.66439	-2.41676	-3.34301	-3.34301	-0.765687	-3.34301
SEPTIN8	ENSG00000164402	2.06641	6.32865	126.313	2.63e-29	1.34e-27	4.73781	5.05423	4.8936	4.96283	5.10348	7.15757	7.07452	6.98284	7.01407	6.84314
CXCL2	ENSG00000081041	-4.05432	9.17472	126.19	2.79e-29	1.42e-27	10.2843	10.1864	9.67307	9.47077	10.1202	5.50442	4.89987	5.61266	6.71497	6.62206
GPM6A	ENSG00000150625	-5.64748	4.1575	126.092	2.94e-29	1.49e-27	5.40825	5.36907	4.39591	4.39279	4.9834	0.324237	-0.715784	-2.74717	0.582532	-1.61636
P2RX1	ENSG00000108405	4.52284	5.53012	126.018	3.05e-29	1.54e-27	0.355104	1.27882	2.89383	1.61812	2.52273	6.68183	6.55637	5.45585	6.21755	6.41703
STK10	ENSG00000072786	-2.52382	5.94681	125.8	3.4e-29	1.71e-27	6.87108	7.0205	6.82632	6.27742	6.44842	3.80116	3.94931	4.21278	4.5714	4.32568
RASL12	ENSG00000103710	3.84023	6.61606	125.731	3.52e-29	1.77e-27	3.3809	3.76745	1.67058	3.49416	4.53855	7.09668	7.37088	7.74263	6.96927	7.59893
FXYD5	ENSG00000089327	-2.84994	5.3829	125.445	4.07e-29	2.03e-27	6.4036	5.69125	6.13652	6.23062	6.26781	3.60472	2.53372	3.04656	3.28557	3.79771
MARCKS	ENSG00000277443	-3.91683	6.34612	125.435	4.09e-29	2.04e-27	7.09661	7.24827	6.13772	7.45178	7.58657	3.09214	3.8856	1.44309	3.33641	3.46254
FCER1G	ENSG00000158869	-6.29435	3.87451	125.423	4.11e-29	2.05e-27	4.95877	4.32657	4.73868	3.99999	5.78781	-0.566452	-1.2772	-3.34301	0.0112824	-3.34301
CLEC3B	ENSG00000163815	-2.87973	5.60117	125.39	4.18e-29	2.07e-27	6.38711	5.88838	6.97524	6.41587	6.44323	3.28833	2.81697	3.8081	3.70858	3.86686
SCN4B	ENSG00000177098	4.21506	3.9415	125.365	4.23e-29	2.09e-27	1.13571	1.40613	0.401474	-0.030765	0.259181	5.13892	3.62142	4.95842	5.01229	4.95667
CD53	ENSG00000143119	-7.46283	4.15087	125.129	4.77e-29	2.35e-27	5.77831	4.93262	3.75336	4.14613	5.5306	-1.14096	-3.34301	-3.34301	-0.0396694	-1.99834
CAMK2G	ENSG00000148660	2.25521	7.11083	125.033	5.01e-29	2.46e-27	5.51694	5.70864	5.61615	5.54542	5.60224	8.01089	8.05388	7.91127	7.24315	7.81944
EFHD2	ENSG00000142634	-2.45108	5.88149	124.999	5.09e-29	2.49e-27	6.72489	6.74028	6.43615	6.42051	6.80384	3.62561	4.53975	3.98381	4.13915	4.45607
GUCY1A1	ENSG00000164116	4.15731	7.96021	125	5.09e-29	2.49e-27	5.01447	4.23693	4.72921	2.36753	5.18973	9.19401	8.9571	8.8579	8.04175	8.84578
NPNT	ENSG00000168743	3.24769	6.67241	124.939	5.25e-29	2.56e-27	4.5885	4.06238	4.06065	5.16884	3.4802	8.29632	7.37191	7.39068	7.42561	7.26286
FCER1A	ENSG00000179639	-10.6238	2.30487	124.901	5.35e-29	2.6e-27	3.91187	3.004	1.50294	3.19805	3.80566	-3.34301	-3.34301	-3.34301	-3.34301	-3.34301
CNTNAP3B	ENSG00000154529	-5.89422	3.44824	124.848	5.49e-29	2.67e-27	4.41011	4.2197	5.63824	4.13714	4.09773	-2.80679	-0.914949	-3.34301	-0.52888	-0.503278
DAB2	ENSG00000153071	-2.81989	5.85035	124.833	5.53e-29	2.68e-27	6.61335	6.87623	6.53906	6.73858	6.22306	3.9116	3.66225	2.59575	4.14772	3.91845
SH3BP5	ENSG00000131370	-2.83895	6.0871	124.827	5.55e-29	2.68e-27	7.12355	6.86741	6.95913	6.44258	6.54005	3.98619	3.84676	3.78719	5.2811	3.7739
SERPINB9	ENSG00000170542	-3.63489	6.5317	124.693	5.94e-29	2.86e-27	7.51702	7.61699	6.58265	7.09274	7.63406	4.24098	3.33754	2.99277	4.68167	3.37029
NT5DC2	ENSG00000168268	3.06562	5.64692	124.628	6.14e-29	2.95e-27	3.23444	3.32077	3.38668	3.85392	3.66998	5.81297	6.63027	6.87672	6.08112	7.44852
LIFR	ENSG00000113594	-2.43201	8.28744	124.622	6.16e-29	2.95e-27	9.08158	9.01007	9.25163	8.70314	9.01856	6.53634	6.58379	6.46743	7.05145	6.30798
CCDC107	ENSG00000159884	2.78273	5.07513	123.762	9.5e-29	4.53e-27	2.92959	3.2748	2.56537	2.92249	3.66998	5.9621	6.0701	5.59019	5.44527	6.03337
GIMAP8	ENSG00000171115	-6.21008	5.03362	123.589	1.04e-28	4.93e-27	6.03072	6.12145	6.03004	4.86815	5.32575	-0.883143	1.67796	1.17982	-0.854127	-2.51938
ARHGEF3	ENSG00000163947	-2.48019	5.88244	122.646	1.67e-28	7.91e-27	6.8156	6.62264	6.68983	6.55153	6.40501	4.53127	4.31918	3.43056	4.19531	3.9039
TNFAIP2	ENSG00000185215	-2.52288	7.34161	122.445	1.84e-28	8.73e-27	8.10848	8.04414	8.27848	7.89956	8.10891	5.48455	5.3042	4.87911	5.89016	5.95438
AXL	ENSG00000167601	2.17396	7.08251	122.381	1.91e-28	9e-27	5.47359	5.70121	5.47791	5.97576	5.39463	7.83313	7.57059	7.96783	7.75831	7.80728
MID1	ENSG00000101871	-3.6988	3.85867	122.176	2.11e-28	9.95e-27	4.90082	4.56624	4.92987	4.40033	4.41667	1.21209	0.633211	0.774971	2.24792	0.692366
SORL1	ENSG00000137642	2.70993	6.9231	122.122	2.17e-28	1.02e-26	5.55903	5.35966	4.52553	4.53311	4.80057	7.97445	7.77057	7.53015	7.66344	7.39814
SLFN5	ENSG00000166750	-2.23192	6.55239	121.516	2.95e-28	1.38e-26	7.3994	7.40243	7.13909	7.25639	7.14983	5.13163	5.26644	4.66081	5.30299	4.7321
PDE1B	ENSG00000123360	4.09995	4.24868	121.508	2.96e-28	1.38e-26	1.53448	1.78912	0.0424077	1.05613	0.350775	5.20113	4.79362	5.5015	4.34185	5.48006
ITM2A	ENSG00000078596	-3.61058	4.80829	121.196	3.46e-28	1.61e-26	5.6308	5.53983	5.06895	5.79885	6.59025	1.46486	2.37901	2.06366	1.74461	3.14135
SOX17	ENSG00000164736	-4.94175	6.10537	120.966	3.89e-28	1.81e-26	6.61335	6.28112	7.70533	6.59816	7.28804	2.82041	1.8761	0.897114	1.24598	3.63984
SH2B3	ENSG00000111252	-3.02322	5.47649	120.809	4.21e-28	1.95e-26	6.24131	6.72387	5.95216	5.88196	6.3726	3.50677	2.90278	3.26649	3.94315	2.53325
GIMAP1	ENSG00000213203	-6.77121	3.33707	120.786	4.26e-28	1.97e-26	4.76126	3.92031	4.78814	2.69624	4.00209	-1.85724	-0.384777	-3.34301	-1.5422	-3.34301
B3GNT5	ENSG00000176597	-4.68028	5.68907	120.6	4.68e-28	2.16e-26	6.33805	6.91474	5.0232	6.65283	7.31672	2.69753	0.837175	1.00972	2.35042	2.30864
C5AR1	ENSG00000197405	-4.50409	4.61967	120.478	4.97e-28	2.29e-26	6.20158	5.61291	4.62757	5.21017	5.51831	1.344	0.558269	1.04538	2.2898	-0.503278
S100A10	ENSG00000197747	-2.85742	6.86822	120.414	5.13e-28	2.36e-26	7.528	7.55755	6.82039	8.00127	8.08076	4.90046	4.92433	4.06858	4.95651	5.05872
SLCO2A1	ENSG00000174640	-5.27846	6.15466	119.918	6.59e-28	3.02e-26	7.48675	7.02448	7.97166	6.20932	6.23362	3.08462	2.28917	1.77591	0.154156	1.10233
VWF	ENSG00000110799	-4.39243	7.71754	119.828	6.9e-28	3.15e-26	8.7815	8.97405	9.79652	7.65251	8.20139	4.61201	4.47755	4.58104	2.26901	4.17628
ABLIM3	ENSG00000173210	-4.27623	3.70934	119.789	7.03e-28	3.2e-26	3.85634	5.12812	5.99623	4.50192	4.39532	0.0429022	0.43801	0.14591	0.771728	1.10233
GIMAP2	ENSG00000106560	-6.2536	2.88048	119.721	7.28e-28	3.31e-26	4.32769	3.56406	3.42628	3.88112	3.23782	-0.664489	-2.8593	-2.32672	-1.15753	-3.34301
MICAL2	ENSG00000133816	2.31921	7.59427	119.647	7.56e-28	3.42e-26	6.13672	6.27195	5.67815	6.19855	5.65486	8.65419	8.33774	8.27247	8.22677	8.09836
CMYA5	ENSG00000164309	-3.82153	5.09643	119.529	8.02e-28	3.62e-26	5.81798	5.93979	6.29891	5.81867	5.32857	1.95213	0.929272	1.64256	3.34636	2.53325
PREX2	ENSG00000046889	-3.59894	5.3142	118.983	1.06e-27	4.75e-26	6.09488	6.35003	7.34318	5.83962	5.94487	2.81132	3.45581	2.95576	1.91484	1.93211
PRDM16	ENSG00000142611	4.29705	5.69491	118.981	1.06e-27	4.75e-26	1.73728	2.68047	4.43526	0.559833	1.95009	6.83151	6.49616	6.43251	6.051	6.34884
GIMAP6	ENSG00000133561	-5.35686	5.46902	118.895	1.1e-27	4.95e-26	6.6972	6.28692	6.11245	5.9958	6.14365	1.95213	1.81303	-2.74717	0.324998	0.622988
RAMP3	ENSG00000122679	-4.72934	4.1924	118.857	1.13e-27	5.03e-26	5.32572	4.4646	5.40844	4.7194	5.29149	0.761828	0.805121	1.00972	-2.06829	-0.503278
ZFHX3	ENSG00000140836	2.49052	7.86556	118.705	1.22e-27	5.42e-26	5.87499	6.1408	6.58002	6.29066	5.95403	8.65451	8.49921	8.45446	9.36121	8.62126
OR51E1	ENSG00000180785	5.87892	3.37462	118.513	1.34e-27	5.95e-26	-3.34301	-0.872459	-1.15914	1.01744	-3.34301	4.45161	4.30779	4.20097	3.66549	4.02985
SMAGP	ENSG00000170545	-3.33666	3.95557	117.888	1.83e-27	8.14e-26	5.01447	4.43206	5.11572	4.35062	5.00823	1.84931	2.00868	1.33197	1.01583	1.10233
MYCT1	ENSG00000120279	-5.22748	3.74159	117.764	1.95e-27	8.64e-26	5.11982	4.60391	4.08064	3.89185	4.97263	0.469983	-0.178429	-0.0660554	-1.40227	-3.34301
COLEC12	ENSG00000158270	-3.73881	4.77216	117.717	2e-27	8.83e-26	5.65854	5.20367	5.1958	5.71821	6.38213	2.31572	1.54842	1.33197	3.2275	1.57607
SEPTIN4	ENSG00000108387	2.58816	5.0287	117.535	2.19e-27	9.65e-26	3.28061	3.28146	3.39469	3.24066	2.08957	5.72979	5.46413	5.87049	5.85833	5.86518
MOB2	ENSG00000182208	2.40345	5.84844	117.394	2.35e-27	1.03e-25	4.61962	4.06238	4.29258	4.10981	3.95907	6.44379	6.35593	7.1488	6.43899	6.77681
TRAF1	ENSG00000056558	-3.21179	5.72727	117.376	2.37e-27	1.04e-25	6.87485	7.17821	5.9777	5.97702	6.73645	2.94199	3.70196	2.68889	3.78743	3.56782
PDE4D	ENSG00000113448	-3.33637	5.07711	117.37	2.38e-27	1.04e-25	6.52843	5.64295	6.15902	5.53176	5.71427	3.09963	2.14296	1.44309	2.7977	2.83883
RPS6KA2	ENSG00000071242	-2.95572	5.97189	117.204	2.59e-27	1.13e-25	7.01849	6.30989	7.48117	6.39527	6.82696	3.41973	4.49524	3.522	3.75417	4.08894
SEMA6B	ENSG00000167680	-5.2381	3.21844	117.165	2.64e-27	1.15e-25	3.92023	4.73094	4.40387	3.07157	3.87672	-1.0063	-0.460684	-1.73637	-1.40227	0.392268
WTIP	ENSG00000142279	3.0985	5.94593	117.111	2.71e-27	1.18e-25	3.12301	3.94568	4.07068	4.05356	3.05926	7.12263	6.90104	7.10194	5.83289	6.58378
BCAM	ENSG00000187244	2.39767	8.73769	116.56	3.58e-27	1.55e-25	7.25159	6.85127	7.23586	6.93496	7.18759	9.47609	9.34154	9.52761	9.15097	9.93533
ZCCHC12	ENSG00000174460	-5.27204	5.41136	116.381	3.92e-27	1.69e-25	5.80563	6.93018	5.72335	5.49174	6.80182	-0.38835	0.00206464	2.61961	1.2671	1.53889
TMEM47	ENSG00000147027	2.23999	7.08574	116.007	4.74e-27	2.03e-25	5.34912	5.56869	5.22752	5.83128	5.78165	8.06996	7.93256	7.81285	7.43351	7.71183
TMEM38B	ENSG00000095209	3.22547	5.9404	115.742	5.41e-27	2.32e-25	3.74313	3.99916	2.99209	2.67153	3.87672	6.63559	6.46637	7.25543	7.11943	6.10191
CARD10	ENSG00000100065	-5.76246	4.915	115.665	5.63e-27	2.41e-25	6.26611	5.68624	6.33992	4.39657	5.31158	1.90163	0.704451	-1.51244	0.108086	-1.06524
KLHL6	ENSG00000172578	-6.03871	2.73647	115.376	6.51e-27	2.78e-25	3.57335	3.46226	3.81432	3.0621	3.85342	-2.41676	-1.58172	-2.00155	0.648393	-3.34301
ADIRF	ENSG00000148671	3.07915	9.13885	115.356	6.58e-27	2.8e-25	6.33649	6.81445	7.15037	6.85081	7.36145	9.72569	10.1261	10.1707	9.29688	10.6892
STUM	ENSG00000203685	5.0444	5.15277	115.154	7.28e-27	3.09e-25	-0.406602	1.80769	2.55111	0.806703	-1.02685	6.15587	5.8053	5.79524	5.51423	5.9858
ROBO4	ENSG00000154133	-5.71702	5.66061	115.072	7.59e-27	3.21e-25	6.53729	6.16441	6.96317	6.04712	6.027	1.90163	2.27754	-0.507836	0.615838	-1.61636
ITGAL	ENSG00000005844	-5.25742	3.05242	114.618	9.54e-27	4.02e-25	3.79404	3.94568	4.31806	3.3459	3.88441	-1.2895	-1.2772	-2.32672	0.829655	-0.667417
C2CD4B	ENSG00000205502	-6.14324	4.47538	114.486	1.02e-26	4.29e-25	4.50206	4.54426	5.0814	5.80879	5.68156	1.46486	-0.914949	-1.51244	-2.06829	0.692366
CGNL1	ENSG00000128849	-2.70018	6.07744	114.471	1.03e-26	4.31e-25	7.05452	6.44871	6.8189	7.60764	6.62621	3.88152	4.83983	4.128	4.24937	3.94
SRL	ENSG00000185739	4.69738	5.83011	114.37	1.08e-26	4.52e-25	2.46473	0.84774	3.1612	2.07902	-0.461719	6.27967	6.34899	6.77948	7.07895	6.49555
SATB2	ENSG00000119042	4.31925	5.29614	114.209	1.17e-26	4.9e-25	0.0239477	2.93812	1.20811	2.63366	1.42615	6.04295	5.72299	5.84289	6.20666	6.21673
WT1	ENSG00000184937	-4.094	3.85538	114.133	1.22e-26	5.07e-25	4.67993	5.07354	4.11497	5.06832	4.48397	-1.14096	0.868532	0.271684	1.22455	0.996589
ECM2	ENSG00000106823	2.67526	6.67204	114.063	1.26e-26	5.25e-25	4.77745	5.11513	3.79025	4.98053	4.58645	7.86698	7.0349	7.50115	7.35278	7.29179
MTHFD2	ENSG00000065911	2.61688	7.91807	113.995	1.31e-26	5.41e-25	6.15188	5.96895	5.22528	6.18661	6.37669	8.92327	8.31035	8.94235	8.72902	8.34585
DOCK2	ENSG00000134516	-4.64934	3.79441	113.988	1.31e-26	5.42e-25	5.06998	4.93473	4.39192	4.21186	4.31799	-1.0063	-0.115722	0.68739	1.63517	-0.667417
ARHGAP6	ENSG00000047648	2.25311	5.42961	113.55	1.63e-26	6.74e-25	3.96131	3.89882	3.52441	3.79795	4.2601	6.09538	5.82241	6.10931	6.24973	6.42087
CDH5	ENSG00000179776	-5.48852	6.59585	113.521	1.66e-26	6.83e-25	7.95984	6.84061	8.05454	6.56333	7.05173	3.75923	2.60992	1.64256	1.28792	0.0128951
CSF1R	ENSG00000182578	-3.23916	4.60822	113.47	1.7e-26	6.99e-25	6.00934	5.51744	5.82461	4.419	5.03954	2.30281	1.81303	2.38922	2.12607	2.6771
ST3GAL6	ENSG00000064225	-5.60077	3.27934	113.035	2.12e-26	8.66e-25	3.94911	4.71628	4.41965	2.86917	4.08445	-1.85724	-0.811932	0.897114	-1.27471	-1.99834
PDK3	ENSG00000067992	2.60968	5.00872	113.036	2.12e-26	8.66e-25	3.48033	2.70048	3.19827	3.12714	3.38591	6.06511	6.26164	5.49989	5.62061	5.40713
ABLIM1	ENSG00000099204	-3.14204	6.1471	112.81	2.37e-26	9.68e-25	7.11265	6.88172	7.66079	6.88143	6.3169	4.5423	3.8349	2.95576	3.61285	4.03654
BNC2	ENSG00000173068	-3.45962	6.33184	112.805	2.38e-26	9.69e-25	7.87613	7.24572	6.71002	6.63217	7.38669	4.13932	2.49406	3.54087	3.44232	4.33656
NCKAP1L	ENSG00000123338	-5.75347	3.26635	112.26	3.13e-26	1.27e-24	4.20651	4.01921	3.90119	3.56964	4.50904	-0.769678	-1.42144	-3.34301	1.15828	-2.51938
SLCO2B1	ENSG00000137491	-5.26107	4.06983	112.108	3.38e-26	1.37e-24	5.57102	4.80905	6.46305	3.88649	4.50406	-1.14096	-0.243986	-0.314617	1.2028	0.215016
ARHGAP27	ENSG00000159314	-3.29996	3.96463	112.112	3.38e-26	1.37e-24	5.10889	4.86331	5.0488	4.49841	4.38993	1.23945	0.95871	1.24262	2.10277	1.96051
ACAN	ENSG00000157766	5.68007	5.55819	111.861	3.83e-26	1.55e-24	-0.492738	2.12147	2.44716	-1.04781	0.518171	6.13234	5.93037	5.95144	6.28251	6.86396
FYB1	ENSG00000082074	-5.53049	3.49164	111.827	3.9e-26	1.57e-24	4.88383	4.625	4.18127	2.89073	4.65093	-0.020603	-1.02589	-1.73637	-0.325517	-3.34301
ARHGEF6	ENSG00000129675	2.77269	6.92495	111.823	3.91e-26	1.57e-24	5.11618	4.81135	4.81225	4.12809	5.4934	7.7544	7.97685	7.74872	6.9825	7.74538
RASGRP3	ENSG00000152689	-4.23275	4.88444	111.769	4.01e-26	1.61e-24	5.63968	5.77383	5.74856	5.23778	5.84406	2.0635	0.212202	0.0786565	2.54452	1.46151
PLEK	ENSG00000115956	-9.30384	7.12081	111.713	4.13e-26	1.65e-24	8.20099	8.02839	6.74175	7.51737	8.27485	-3.34301	-3.34301	1.11417	0.885345	-1.61636
C1orf198	ENSG00000119280	2.7264	7.43533	111.567	4.45e-26	1.77e-24	5.2163	5.92923	5.09621	5.39884	5.97936	8.35438	8.31427	7.92599	7.99821	9.12108
PDGFA	ENSG00000197461	2.59591	7.20455	111.36	4.93e-26	1.96e-24	4.9849	5.47306	4.61734	5.80454	5.58584	7.91735	7.75046	7.63263	8.24268	8.17497
TPD52L1	ENSG00000111907	-3.83685	5.28612	111.049	5.77e-26	2.29e-24	6.21353	5.23659	6.63428	6.18334	5.88867	2.10872	2.24206	3.01991	0.51352	2.51421
MYO1G	ENSG00000136286	-3.55183	3.18688	111.005	5.9e-26	2.34e-24	4.26674	3.82782	4.1905	3.73972	4.1812	0.6439	0.43801	0.14591	1.15828	0.306362
RNF144B	ENSG00000137393	-3.76583	5.06295	110.816	6.49e-26	2.56e-24	6.32631	5.00681	5.80372	5.54712	6.54005	2.35378	2.47381	1.4956	1.46284	3.07795
UNC5C	ENSG00000182168	2.94683	5.12367	110.816	6.49e-26	2.56e-24	2.50973	3.05152	3.10375	3.81497	1.89029	6.00459	5.98235	5.66087	5.76678	5.7801
CLDN5	ENSG00000184113	-4.33908	4.99325	110.779	6.61e-26	2.6e-24	6.04129	4.74787	6.46495	6.00572	5.49842	1.41772	1.48913	1.81776	-0.603579	2.26377
XK	ENSG00000047597	7.14935	2.97658	110.75	6.71e-26	2.63e-24	-3.34301	-1.13074	-3.34301	1.13053	-3.34301	3.96995	3.70196	4.17303	2.99413	3.49202
ENG	ENSG00000106991	-3.35664	6.27687	110.67	6.99e-26	2.74e-24	7.89798	7.14665	7.63272	6.26405	6.51799	3.92852	3.2628	3.55331	3.82352	4.48079
ADCY9	ENSG00000162104	2.21426	6.8975	110.587	7.29e-26	2.85e-24	5.4245	5.69624	5.3396	5.50404	4.9435	7.89252	7.26624	7.60973	7.80101	7.41235
KCTD12	ENSG00000178695	-2.32849	7.72939	110.523	7.53e-26	2.93e-24	8.4556	8.32173	8.62706	8.40341	8.51095	6.27057	5.61041	5.72413	6.44537	6.43864
SORBS3	ENSG00000120896	2.43637	8.08811	110.372	8.12e-26	3.16e-24	6.32001	6.35478	6.57826	6.69251	6.14684	8.94161	8.67536	8.96595	8.27007	9.35619
ZNF331	ENSG00000130844	2.33729	7.38513	109.902	1.03e-25	3.99e-24	6.06032	5.86419	5.62639	5.68465	5.82022	8.05776	8.65034	8.00113	8.37592	7.56465
SMAD1	ENSG00000170365	-2.33514	4.8328	109.863	1.05e-25	4.07e-24	5.46362	5.48896	5.64665	5.83684	5.3784	3.40168	3.44545	2.96511	3.45618	2.82344
ITGA11	ENSG00000137809	-2.78163	5.68768	109.79	1.09e-25	4.21e-24	6.96041	6.46635	6.42837	6.03386	6.36849	4.00226	3.08734	3.67783	4.32684	3.28302
LEPR	ENSG00000116678	-2.77089	5.72571	109.184	1.48e-25	5.7e-24	7.30483	6.30582	6.04538	6.44441	6.72794	4.51737	3.83093	3.41019	3.54531	3.72508
DGKG	ENSG00000058866	4.3504	5.71068	109.147	1.51e-25	5.79e-24	1.93169	2.12147	2.44716	3.18065	-1.58256	6.64329	6.13278	6.57734	6.91595	6.09392
ITGA3	ENSG00000005884	2.5121	6.77988	109.081	1.56e-25	5.98e-24	5.43036	4.87436	5.07644	4.50542	5.22949	7.82751	7.53561	7.48704	6.80075	7.83965
INPP5A	ENSG00000068383	2.15218	5.92624	109.02	1.61e-25	6.15e-24	4.46255	4.74787	4.11012	4.7871	4.16867	6.67683	6.81413	6.63334	6.40009	6.6053
HEYL	ENSG00000163909	3.92898	6.74914	108.769	1.82e-25	6.97e-24	1.69894	4.31688	3.32098	4.42271	3.07277	7.34796	7.20423	7.85177	7.63529	7.39099
MYOCD	ENSG00000141052	3.74681	6.72192	108.508	2.08e-25	7.92e-24	3.69524	5.00882	2.78838	2.8362	4.40069	7.83762	7.47959	7.46704	7.04305	7.41492
HCLS1	ENSG00000180353	-4.84948	5.20532	108.505	2.08e-25	7.92e-24	6.06316	5.68749	6.16723	6.00077	5.50591	2.39087	0.669271	0.545164	2.92273	-0.667417
CPXM1	ENSG00000088882	-3.97002	5.332	108.431	2.16e-25	8.21e-24	6.37272	5.826	4.81524	6.52678	6.55337	2.19512	0.633211	2.18054	2.37007	3.03853
HLA-DMA	ENSG00000204257	-3.54718	4.29137	108.336	2.27e-25	8.6e-24	5.59471	4.80674	5.05639	4.4843	5.3201	0.905422	2.57232	1.93648	1.40686	1.2477
VSIG4	ENSG00000155659	-7.00427	3.75666	108.2	2.43e-25	9.19e-24	5.19579	4.03111	4.03014	4.13262	4.62823	0.218192	-3.34301	-3.34301	-0.0924867	-2.51938
COL25A1	ENSG00000188517	4.54415	5.0871	107.858	2.89e-25	1.09e-23	0.742081	1.27882	2.02023	2.65902	-1.02685	5.57459	5.99573	5.73782	6.80391	5.63567
PYGB	ENSG00000100994	2.22503	6.50006	107.749	3.05e-25	1.15e-23	5.09049	4.80443	4.96793	5.01286	5.29438	7.32698	7.17904	7.23964	6.8156	7.8899
F2R	ENSG00000181104	-3.60243	3.71848	107.65	3.21e-25	1.2e-23	4.26017	4.06624	4.51455	5.06121	4.60517	1.93549	0.772339	0.387367	1.18071	0.821848
ARHGEF15	ENSG00000198844	-5.88464	4.41256	107.653	3.2e-25	1.2e-23	5.85877	4.91774	6.13772	4.51239	4.33491	1.39357	0.43801	-0.857012	-1.40227	-1.61636
CLEC1A	ENSG00000150048	-5.29362	3.85031	107.434	3.58e-25	1.34e-23	4.36796	4.43505	5.44166	4.93714	3.96633	0.423018	1.46881	-1.14782	-0.948344	-1.61636
PLXNB1	ENSG00000164050	2.45496	6.3233	107.248	3.93e-25	1.47e-23	5.15211	4.60656	4.45454	4.7073	4.00209	7.29147	7.08707	7.09929	6.50381	7.13164
MAPK11	ENSG00000185386	-3.59016	3.50146	106.908	4.66e-25	1.74e-23	4.59112	3.5365	5.16804	4.2665	4.41667	0.55956	0.837175	1.08018	0.711378	1.29307
PGAM2	ENSG00000164708	6.45558	4.74624	106.842	4.82e-25	1.79e-23	-3.34301	1.27882	-0.0415271	-0.624223	-3.34301	4.95512	6.21894	5.51428	4.71086	5.7781
RBPMS2	ENSG00000166831	3.21172	5.58238	106.736	5.09e-25	1.89e-23	2.54258	3.63336	1.473	3.57631	3.31944	6.4379	6.19749	6.594	5.99672	6.60192
GPIHBP1	ENSG00000277494	-6.72252	3.38969	106.468	5.82e-25	2.15e-23	4.10386	4.03111	6.10759	3.6157	4.31231	0.162096	-0.811932	-3.34301	-2.56922	-2.51938
TDRD10	ENSG00000163239	-6.0205	2.27127	106.348	6.19e-25	2.28e-23	2.92959	3.22731	3.67005	3.51514	2.56159	-2.80679	-1.76205	-3.34301	-1.87084	-1.31464
TIMP3	ENSG00000100234	2.65974	11.3998	106.17	6.77e-25	2.49e-23	9.54906	9.26205	9.32063	9.88927	9.53323	12.245	11.8317	12.309	12.2968	12.2051
ST8SIA4	ENSG00000113532	-5.65283	4.17247	106.074	7.1e-25	2.61e-23	5.332	5.18248	4.55797	4.10059	5.39732	-0.38835	1.09751	-3.34301	0.0604959	-1.99834
COBLL1	ENSG00000082438	2.47024	6.5365	106.006	7.35e-25	2.69e-23	4.54322	4.49069	5.45321	4.57701	4.9834	7.47678	6.80403	7.15239	7.5873	7.09127
INPP5D	ENSG00000168918	-5.03116	4.87099	106.009	7.34e-25	2.69e-23	6.18867	5.58358	6.91667	4.67348	5.55006	1.81334	-0.914949	1.4161	0.829655	-0.0998822
DRD1	ENSG00000184845	7.30983	3.40373	105.896	7.77e-25	2.84e-23	-3.34301	-0.555302	-3.34301	1.20128	-3.34301	4.31359	3.88176	3.15664	3.99154	4.82384
NIBAN1	ENSG00000135842	2.44535	7.8019	105.841	7.99e-25	2.91e-23	6.50362	6.41732	5.87413	5.96563	5.39732	8.85123	8.57319	8.33098	8.56857	8.33572
NMNAT2	ENSG00000157064	3.05053	4.74151	105.683	8.65e-25	3.15e-23	2.1176	2.06085	2.3184	2.94328	3.07277	5.92782	4.69867	5.81733	5.73302	5.33575
CXCL8	ENSG00000169429	-7.02042	11.0428	105.55	9.25e-25	3.36e-23	11.9481	12.4651	9.74295	11.44	12.7278	3.50677	3.1461	4.77408	5.9704	5.86142
CD48	ENSG00000117091	-6.29058	2.77098	105.45	9.73e-25	3.53e-23	3.70977	3.91175	2.41603	3.42194	4.36818	-2.11004	-1.42144	-3.34301	-1.04915	-3.34301
PLIN2	ENSG00000147872	-2.51303	5.2537	105.396	1e-24	3.62e-23	5.94833	5.96068	5.69445	6.09552	6.12106	3.15097	3.76163	4.17303	2.95562	3.38083
SPNS2	ENSG00000183018	-2.83625	3.72503	105.346	1.03e-24	3.7e-23	4.52963	4.26743	4.95445	4.57701	4.21815	1.84931	1.95125	1.46959	1.68309	1.64769
BGN	ENSG00000182492	3.57986	9.10635	105.32	1.04e-24	3.74e-23	6.30333	6.35556	4.71329	7.15644	6.31121	10.0377	9.48628	9.71366	9.6543	10.4823
EPSTI1	ENSG00000133106	-3.13914	3.3771	104.58	1.51e-24	5.43e-23	4.14009	4.41702	4.23131	4.16396	4.12393	1.26631	1.34051	0.330685	1.40686	1.05043
PPM1L	ENSG00000163590	2.59757	5.86157	104.554	1.53e-24	5.49e-23	4.48807	3.55859	4.07068	3.80365	4.28354	6.9319	6.3806	6.12085	7.23547	6.59174
ABCC9	ENSG00000069431	2.59211	6.82143	104.473	1.59e-24	5.7e-23	5.2696	5.58223	4.73553	4.59354	4.66439	7.76592	7.58924	7.1193	7.96548	7.19277
MGAT4A	ENSG00000071073	-2.813	5.03582	104.37	1.68e-24	6e-23	6.0819	4.91988	6.29997	6.08503	5.36198	2.89113	3.48645	2.72233	3.06216	3.06493
DCHS1	ENSG00000166341	-2.28139	6.0431	104.292	1.75e-24	6.23e-23	6.89725	6.43832	6.76046	6.90943	6.72794	4.24436	4.81188	4.76342	3.79836	4.46105
THSD7A	ENSG00000005108	-4.29275	5.23816	104.234	1.8e-24	6.4e-23	6.22454	5.52868	6.73783	5.6566	6.00426	2.89974	0.987559	0.00811424	2.35042	1.78106
FYN	ENSG00000010810	-3.04922	6.13615	103.999	2.02e-24	7.19e-23	7.275	7.06218	6.67347	6.8446	6.30407	3.99023	3.5794	3.26649	5.64602	3.79771
SPEG	ENSG00000072195	2.53603	7.23984	103.772	2.27e-24	8.04e-23	4.68974	5.76436	4.91045	5.66288	5.81218	7.92606	8.14113	7.69606	7.88516	8.24951
S100A4	ENSG00000196154	3.71344	6.56102	103.691	2.36e-24	8.36e-23	3.22772	3.65915	2.06105	3.95975	4.99054	7.43745	7.20921	7.12243	6.90505	8.02504
PRKCB	ENSG00000166501	-4.42332	3.59233	103.612	2.46e-24	8.69e-23	4.09651	4.4499	4.37178	4.17718	4.88725	0.218192	-2.49768	0.00811424	0.965046	0.117492
ELFN1	ENSG00000225968	-5.63223	2.69688	103.6	2.48e-24	8.72e-23	4.08168	2.92116	3.39469	4.51933	2.88637	-1.6422	-1.9682	-2.00155	-0.603579	-1.61636
LMOD1	ENSG00000163431	3.05993	9.59224	103.481	2.63e-24	9.24e-23	7.51737	7.37973	6.41367	7.55584	7.50481	10.7978	10.5462	10.7516	9.6588	9.9617
CCM2L	ENSG00000101331	-4.02043	3.65372	103.435	2.69e-24	9.44e-23	5.01447	4.45285	5.9399	3.85392	4.29511	0.469983	0.669271	1.08018	1.15828	-0.35592
SCARF1	ENSG00000074660	-3.60886	3.99278	103.339	2.82e-24	9.89e-23	4.93628	4.61449	5.18429	4.63247	4.36269	1.46486	1.19967	0.14591	0.990664	2.49493
SDK1	ENSG00000146555	2.84166	6.0135	103.174	3.07e-24	1.07e-22	3.01791	3.05929	4.37987	4.4411	3.95178	6.66301	6.80453	6.75006	6.91929	6.67015
IL3RA	ENSG00000185291	-4.38153	3.33458	103.076	3.23e-24	1.13e-22	4.61448	4.19523	4.11981	3.80932	4.0507	-0.474654	0.596227	-0.730994	0.829655	-1.61636
HSPA12B	ENSG00000132622	-4.84242	4.08251	103.062	3.25e-24	1.13e-22	5.44056	4.62238	5.56208	4.29104	4.09773	1.44148	-0.460684	0.973152	-0.52888	-0.503278
MFAP4	ENSG00000166482	3.0449	8.44652	102.865	3.59e-24	1.25e-22	5.83576	6.28774	5.40448	7.0358	6.34083	9.3308	9.35068	8.94412	8.59465	9.63601
RNF152	ENSG00000176641	2.26047	6.98277	102.788	3.73e-24	1.29e-22	5.16271	5.47741	5.69769	5.56567	5.6345	7.8025	7.73911	7.67558	8.71264	7.39033
FCGR2B	ENSG00000072694	-8.03298	2.30707	102.591	4.12e-24	1.42e-22	3.36262	3.05152	2.93833	2.00184	3.83768	-3.34301	-2.8593	-3.34301	-0.390171	-3.34301
PDPN	ENSG00000162493	-6.64251	3.24633	102.594	4.11e-24	1.42e-22	4.05536	3.46811	4.63096	5.56567	3.0039	-1.85724	-2.20878	-3.34301	0.771728	-1.61636
CPVL	ENSG00000106066	-3.95975	3.94403	102.51	4.29e-24	1.48e-22	5.27775	4.33299	4.33064	4.66725	6.08484	1.81334	0.162467	1.04538	1.11234	0.692366
TEX15	ENSG00000133863	-5.55402	3.3879	102.265	4.86e-24	1.67e-22	4.81379	4.3957	3.09395	4.27473	4.34609	-0.229839	-0.811932	-3.34301	-0.52888	-3.34301
KIRREL1	ENSG00000183853	2.25438	6.28997	102.138	5.18e-24	1.78e-22	4.6601	5.03466	4.51087	5.17544	4.22422	7.25045	7.13016	6.82892	6.70534	7.06044
AP1S2	ENSG00000182287	-2.67811	5.82467	102.076	5.34e-24	1.83e-22	7.3806	6.03643	6.14841	6.59159	7.09128	3.74975	4.31918	4.05552	4.05969	3.68309
INPP4B	ENSG00000109452	2.45155	6.71657	102.055	5.4e-24	1.85e-22	4.65761	4.52756	4.67107	5.78164	5.36473	7.45178	7.2	7.38547	7.51604	7.49658
SLC2A4	ENSG00000181856	2.94137	5.34164	101.931	5.75e-24	1.96e-22	3.36262	2.92967	3.67005	1.89918	3.30806	6.11675	5.70681	6.64138	5.75281	6.29409
PIEZO1	ENSG00000103335	-2.51858	6.80422	101.882	5.89e-24	2.01e-22	7.38324	7.49377	8.77068	7.83914	7.31459	5.1188	4.57344	5.23427	5.11341	5.49713
POSTN	ENSG00000133110	-3.63342	4.76922	101.743	6.32e-24	2.15e-22	5.08493	6.29022	6.43809	5.07776	5.24748	2.27663	1.90664	1.64256	3.01924	1.53889
NFKB1	ENSG00000109320	-2.34544	7.32401	101.527	7.05e-24	2.39e-22	8.32262	8.13194	7.4774	7.89423	8.14454	5.58263	5.66054	5.37757	6.31962	5.59548
ZNF608	ENSG00000168916	-3.57881	4.18474	101.306	7.88e-24	2.67e-22	5.29873	5.84859	5.32501	4.10059	4.61444	1.26631	1.96582	1.14737	1.0649	2.14505
RBM47	ENSG00000163694	-5.75515	3.94629	101.229	8.19e-24	2.77e-22	5.00468	5.75003	4.04548	4.14164	4.95084	-0.0870329	-2.49768	-0.615105	0.324998	-3.34301
DTNA	ENSG00000134769	2.85335	5.06098	100.975	9.31e-24	3.14e-22	2.96234	3.23419	2.64807	2.36753	3.73942	6.08127	5.89082	6.1892	5.2443	5.48984
MMP1	ENSG00000196611	-7.22555	2.63873	100.877	9.79e-24	3.3e-22	3.0334	4.10804	2.75145	3.08098	3.79754	-3.34301	-3.34301	-1.73637	-0.457859	-3.34301
SPOCK2	ENSG00000107742	-3.36458	3.97533	100.72	1.06e-23	3.56e-22	5.32729	5.07928	4.71968	3.53582	4.89488	2.00092	1.12374	1.21156	1.42576	1.81256
TACR1	ENSG00000115353	-4.14964	3.51288	100.691	1.08e-23	3.61e-22	3.80311	4.73094	5.37037	3.58956	4.66884	0.799088	0.704451	0.731845	-0.52888	0.0128951
ENTPD3	ENSG00000168032	5.7454	5.46744	100.681	1.08e-23	3.62e-22	-0.105797	-0.463387	-0.130648	3.392	2.06273	6.78758	5.59292	6.71312	5.26675	6.07942
CABIN1	ENSG00000099991	2.04982	6.83549	100.439	1.22e-23	4.08e-22	5.2581	5.47014	5.98036	5.33144	5.26818	7.3381	7.4087	7.71105	7.36477	7.5893
INF2	ENSG00000203485	2.31638	7.56188	100.348	1.28e-23	4.26e-22	6.13941	5.96895	6.2523	5.13083	5.89819	8.15123	8.18888	8.15291	8.12073	8.68621
FRY	ENSG00000073910	2.4841	7.475	100.083	1.46e-23	4.87e-22	5.6882	5.85306	6.58789	5.46323	5.16155	8.36238	8.27605	7.9179	8.37395	7.84775
THSD1	ENSG00000136114	-3.02286	4.02613	100.007	1.52e-23	5.05e-22	5.09235	4.41702	5.33544	4.23734	4.91753	2.27663	1.50917	1.81776	1.49899	2.09469
CFLAR	ENSG00000003402	-2.07215	7.78533	99.5702	1.89e-23	6.28e-22	8.27901	8.44434	8.58788	8.2127	8.78812	6.66931	6.29087	6.49913	6.45863	6.03504
ICAM4	ENSG00000105371	-3.19004	4.22243	99.3651	2.1e-23	6.95e-22	5.24984	5.53705	4.76362	4.60337	4.76355	2.64733	1.99453	1.04538	1.88783	1.68221
ST6GALNAC3	ENSG00000184005	-3.7434	3.49671	99.233	2.24e-23	7.42e-22	4.92179	3.86376	5.31027	4.10981	3.85342	0.6439	0.669271	1.27302	0.885345	0.117492
ALDH1A3	ENSG00000184254	-4.01403	4.3507	99.0116	2.51e-23	8.28e-22	4.27979	5.10953	5.85249	6.12425	4.51894	0.761828	1.24816	0.774971	2.14901	1.50072
ALDH1A2	ENSG00000128918	-3.5184	5.42358	98.9011	2.65e-23	8.73e-22	6.66212	6.17249	4.68419	7.05742	6.14844	2.92524	2.56277	2.04616	3.56249	2.97034
PRSS23	ENSG00000150687	-2.54083	5.98899	98.8983	2.66e-23	8.73e-22	7.25614	6.17785	6.92498	6.70245	6.63762	4.676	4.11535	4.02459	3.57525	4.51949
RASL11A	ENSG00000122035	2.23803	7.87404	98.8799	2.68e-23	8.8e-22	6.0958	6.0216	6.07806	6.79042	6.63421	8.40888	8.57779	8.82301	8.31211	8.74555
TMEM44	ENSG00000145014	-4.44253	3.16069	98.594	3.1e-23	1.01e-21	4.18587	3.52532	4.82119	3.76913	3.93708	-0.38835	0.395588	-2.32672	0.0604959	-0.35592
TRNP1	ENSG00000253368	2.57074	4.47159	98.5783	3.12e-23	1.02e-21	3.19366	2.43983	2.82439	2.09769	2.67226	5.21498	5.11288	5.5111	4.90524	5.3139
TLL1	ENSG00000038295	-4.95514	3.45276	98.5382	3.19e-23	1.04e-21	4.33709	4.27746	4.70043	4.19463	4.03007	0.10373	-0.243986	-3.34301	0.108086	-3.34301
HMCN1	ENSG00000143341	-3.16071	3.72448	98.4721	3.3e-23	1.07e-21	4.54052	4.18462	4.91045	4.3776	4.6419	1.53279	0.47922	1.21156	1.9674	1.53889
CD300LG	ENSG00000161649	-5.27855	2.49395	98.1776	3.82e-23	1.24e-21	3.58391	3.6744	3.53893	2.65902	3.1385	-1.4551	-0.243986	-2.32672	-1.69718	-1.61636
SLC7A7	ENSG00000155465	-4.29309	2.55217	98.117	3.94e-23	1.28e-21	3.33788	3.04371	3.88423	3.3459	3.5495	-0.883143	-0.914949	0.0786565	-0.854127	-0.667417
RRAD	ENSG00000166592	2.70012	8.66777	97.8758	4.45e-23	1.44e-21	6.97101	6.77784	5.70897	6.72063	7.05599	9.47105	9.16327	9.51763	9.07732	10.0508
CASP4	ENSG00000196954	-2.72411	4.30772	97.528	5.31e-23	1.72e-21	4.81603	4.96607	5.46846	4.97297	5.04298	2.49672	2.99801	1.99236	2.43682	1.81256
ITGA5	ENSG00000161638	-2.07907	6.75818	97.2277	6.18e-23	1.99e-21	7.67383	7.58472	7.4632	7.51693	6.8951	5.55431	5.00061	5.28922	5.32077	5.65752
SAT1	ENSG00000130066	-2.57207	9.63013	97.2201	6.2e-23	2e-21	10.4131	9.35444	10.5331	10.7051	10.5898	7.80879	7.88304	7.81091	8.20299	7.56696
F10	ENSG00000126218	3.00088	4.54468	96.9808	7e-23	2.25e-21	1.49026	2.26275	1.93496	3.42194	2.65439	5.28232	5.10961	5.58566	5.09876	5.28331
UPP1	ENSG00000183696	-2.29553	5.46346	96.9228	7.21e-23	2.31e-21	5.84567	6.07143	6.08178	6.29572	6.64103	3.67154	3.58884	3.60202	4.29378	4.24716
GCNT2	ENSG00000111846	-4.74494	3.22831	96.8732	7.39e-23	2.37e-21	4.26346	4.02716	4.64781	3.52896	3.83768	-2.80679	-0.540808	0.0786565	0.284147	-1.31464
PLCB2	ENSG00000137841	-5.2033	3.19312	96.8555	7.46e-23	2.38e-21	4.52416	3.86376	3.88991	3.59614	4.0643	-0.883143	-2.20878	-2.74717	0.242105	-0.0998822
HSDL2	ENSG00000119471	2.18268	5.96664	96.8339	7.54e-23	2.41e-21	4.4278	4.53872	4.04548	4.51587	4.86023	7.04914	6.78104	6.78344	6.35396	6.27302
ITPKC	ENSG00000086544	-2.941	6.36141	96.6614	8.23e-23	2.62e-21	6.24631	6.52644	7.70331	7.72372	7.16094	4.36419	4.22844	3.94185	3.87601	4.8083
FRMD4B	ENSG00000114541	-3.253	5.59552	96.2962	9.89e-23	3.15e-21	6.4088	6.30745	6.67676	6.11512	6.0113	3.52912	1.86059	2.88863	4.45659	2.6771
GMFG	ENSG00000130755	-6.29248	2.54296	96.2259	1.02e-22	3.25e-21	4.33083	3.26139	3.57461	2.00184	3.5495	-2.11004	-1.9682	-3.34301	-1.15753	-2.51938
ACSL5	ENSG00000197142	-4.51366	4.47511	95.9158	1.2e-22	3.8e-21	5.4008	5.42426	5.36834	5.15776	4.79242	2.49672	0.162467	1.33197	0.680229	-3.34301
FPR3	ENSG00000187474	-7.89991	1.56393	95.5275	1.46e-22	4.61e-21	2.39449	3.02002	2.26699	1.96165	2.80773	-3.34301	-2.8593	-3.34301	-2.90485	-3.34301
SLC6A6	ENSG00000131389	-2.84522	5.48284	95.1851	1.73e-22	5.47e-21	6.62618	6.56923	6.16956	5.27925	6.11617	3.57817	2.87216	3.22043	4.29635	3.34896
PPL	ENSG00000118898	-2.64958	5.257	95.052	1.85e-22	5.84e-21	6.00345	6.37826	6.42447	5.5522	5.62306	3.86843	2.94015	3.07271	3.01924	3.83654
TNXB	ENSG00000168477	-2.22471	7.37611	94.9398	1.96e-22	6.17e-21	7.7473	8.39397	8.6149	8.05718	7.6684	5.7334	5.55487	6.14468	5.9696	5.99613
AVPR1A	ENSG00000166148	3.64199	6.79455	94.825	2.08e-22	6.53e-21	5.84896	3.09752	2.90508	4.48075	3.88441	7.67614	7.53744	6.98972	7.97172	7.44601
CD300E	ENSG00000186407	-6.61852	3.33575	94.8041	2.1e-22	6.59e-21	5.67838	4.82736	3.67664	2.99398	3.88441	-1.4551	-1.58172	-3.34301	0.44104	-3.34301
CRYAB	ENSG00000109846	2.28371	7.5377	94.6177	2.31e-22	7.23e-21	6.32709	6.21745	5.16804	6.00819	5.67272	8.50133	8.32808	8.19965	7.91013	8.22813
TCEA3	ENSG00000204219	2.41419	6.32246	94.4276	2.54e-22	7.94e-21	4.70433	4.50498	4.67764	4.96028	4.62823	6.73747	7.10816	7.54308	5.99355	7.4162
ARL15	ENSG00000185305	-3.15611	4.55151	94.4106	2.56e-22	7.99e-21	5.9916	4.56624	5.63655	5.20372	5.31726	2.72683	2.42192	2.45699	1.94136	1.10233
HCFC1R1	ENSG00000103145	2.31726	5.95832	94.322	2.68e-22	8.34e-21	4.35261	4.2335	3.87853	4.84624	4.52878	6.55006	6.72271	6.79527	6.18186	7.20988
ADCY4	ENSG00000129467	-4.87733	5.49932	94.3003	2.71e-22	8.42e-21	6.85264	6.43011	7.73006	5.34322	5.57164	3.40772	1.84491	1.57095	-0.0396694	1.20085
ATRNL1	ENSG00000107518	-5.63797	4.56489	94.2728	2.75e-22	8.52e-21	5.83797	4.74064	4.55441	5.35297	6.43802	0.68429	-1.2772	1.27302	-0.147311	-3.34301
HAVCR2	ENSG00000135077	-5.55749	3.23865	94.2524	2.78e-22	8.6e-21	4.17193	4.32657	3.93452	2.5548	4.71266	-0.769678	-1.2772	-3.34301	0.0604959	-1.61636
NCOA7	ENSG00000111912	-2.28441	5.8811	94.2245	2.82e-22	8.7e-21	6.42137	6.8663	6.83811	6.5566	6.18778	3.60472	4.43368	4.5253	4.64785	4.04319
RGS7BP	ENSG00000186479	3.65745	4.69684	94.2179	2.83e-22	8.72e-21	0.355104	2.26275	2.96007	1.9203	1.09637	6.01551	5.21552	5.27803	5.50204	5.16321
TEK	ENSG00000120156	-4.92819	5.06585	94.203	2.85e-22	8.77e-21	6.67267	5.75602	6.40379	4.824	5.36473	2.15257	1.62386	-1.31864	0.912404	0.306362
CHRDL2	ENSG00000054938	-5.36618	3.3924	94.1224	2.97e-22	9.12e-21	4.8093	4.60125	3.58864	3.00391	6.67021	-0.566452	-0.625645	-1.31864	-1.40227	0.392268
MCOLN2	ENSG00000153898	-8.77209	1.97095	94.0741	3.04e-22	9.33e-21	1.94813	3.57494	2.47763	2.95356	2.56159	-3.34301	-3.34301	-3.34301	0.324998	-3.34301
CTDSPL	ENSG00000144677	2.17428	4.91655	93.6895	3.69e-22	1.13e-20	3.22097	3.4146	3.39469	3.83736	3.35306	5.78423	5.38502	5.88163	5.74154	5.21717
JPH2	ENSG00000149596	3.46975	6.0863	93.3928	4.29e-22	1.31e-20	2.75371	4.42305	2.36804	3.09033	4.72555	6.74942	6.72003	6.88658	6.48478	6.93545
SOX7	ENSG00000171056	-4.75747	3.29531	93.3345	4.42e-22	1.35e-20	4.50484	3.50839	3.46481	4.15507	4.62365	-1.2895	-0.460684	-1.51244	0.0604959	1.61233
MMRN2	ENSG00000173269	-2.91441	6.0374	93.2554	4.6e-22	1.4e-20	7.34068	6.76483	7.30758	6.01679	6.3268	4.42802	4.16039	3.8591	3.0561	3.81337
EVI2B	ENSG00000185862	-7.83187	2.51545	93.0713	5.04e-22	1.53e-20	4.38316	3.2748	1.77241	2.69624	3.93708	-3.34301	-1.14608	-3.34301	-2.56922	-3.34301
MYRIP	ENSG00000170011	-3.36438	4.9977	92.7839	5.83e-22	1.77e-20	6.03168	5.90572	7.00953	4.77265	5.74413	2.10872	3.56511	2.36119	2.10277	2.85404
PKN3	ENSG00000160447	-3.18874	3.61024	92.7242	6.01e-22	1.82e-20	4.42193	4.57168	5.60584	4.45202	3.95178	1.369	0.929272	1.17982	1.84634	1.46151
VAV3	ENSG00000134215	-5.88248	3.01194	92.7064	6.07e-22	1.84e-20	3.56805	3.25464	4.01982	4.19028	3.55913	-2.80679	-0.115722	-3.34301	-1.69718	0.0128951
RUNDC3B	ENSG00000105784	-3.77478	4.08029	92.4013	7.08e-22	2.14e-20	5.54288	4.82736	4.36772	4.6001	5.09357	2.04811	1.14949	1.81776	0.242105	0.215016
SELE	ENSG00000007908	-4.43013	7.69536	92.3199	7.37e-22	2.22e-20	8.60693	8.69602	6.32533	8.78334	10.0062	4.70328	3.54585	3.54087	4.1073	5.36791
MRVI1	ENSG00000072952	2.53148	7.87346	92.0844	8.31e-22	2.5e-20	5.86203	6.31882	5.06394	5.89269	6.71075	8.68328	8.62618	8.28044	8.43485	8.76983
PTGS2	ENSG00000073756	-2.75735	7.53246	92.019	8.58e-22	2.58e-20	8.82123	8.40602	7.49706	7.63305	8.77552	5.42024	6.07851	5.36704	5.71681	5.18745
ITGA9	ENSG00000144668	-2.25234	5.80849	91.9156	9.05e-22	2.71e-20	6.7225	6.41505	7.23418	6.65991	5.73991	4.21019	4.58292	4.24381	4.30659	4.41562
TSPAN18	ENSG00000157570	-3.08721	4.71876	91.8358	9.42e-22	2.82e-20	5.47075	5.62996	5.8142	5.20372	5.11332	1.91866	1.38456	2.3181	2.84059	3.37029
UBA2	ENSG00000126261	2.41314	8.16583	91.8281	9.45e-22	2.83e-20	6.4088	6.33571	5.51327	6.63537	6.94096	8.96703	9.05649	9.0238	8.46729	8.79346
CXCL5	ENSG00000163735	-7.93262	3.94551	91.5513	1.09e-21	3.25e-20	4.5378	5.25869	2.10075	4.54336	5.51088	-3.34301	-1.42144	-3.34301	1.15828	-3.34301
PCYOX1	ENSG00000116005	1.96561	6.96128	91.5136	1.11e-21	3.3e-20	6.05084	5.68874	5.5424	5.43232	5.59055	8.05415	7.68399	7.43799	7.54118	7.44789
COL18A1	ENSG00000182871	2.32594	8.86462	91.4308	1.16e-21	3.44e-20	6.7672	7.28642	6.92981	7.73046	7.46565	9.63256	9.50518	9.40803	9.35883	9.97111
ADAMTS8	ENSG00000134917	3.89347	4.31085	91.379	1.19e-21	3.52e-20	0.0239477	1.35654	1.20811	3.635	1.29393	4.89831	4.81188	5.16301	6.03184	4.87323
FCGR2A	ENSG00000143226	-5.25433	5.7979	91.3746	1.19e-21	3.53e-20	6.88342	6.68297	6.00149	6.08035	7.23042	1.29267	2.51403	-2.74717	2.00559	0.692366
CD84	ENSG00000066294	-5.42866	3.23189	91.2924	1.24e-21	3.67e-20	4.44818	4.43206	4.10525	2.49972	4.30087	0.162096	-1.9682	-2.74717	-0.457859	-1.06524
ARHGEF25	ENSG00000240771	2.69332	6.63845	91.255	1.26e-21	3.73e-20	4.49088	4.9825	3.55331	5.29146	4.48902	7.41362	7.53896	7.61493	6.72407	7.36798
DOCK8	ENSG00000107099	2.2904	5.98804	91.2056	1.29e-21	3.82e-20	4.49368	4.72118	4.51087	4.19028	4.37365	7.2382	6.53026	6.25826	7.26529	6.36486
DNM3	ENSG00000197959	-2.68826	4.30333	90.9835	1.45e-21	4.27e-20	5.35376	4.80674	6.28928	4.90306	4.99054	2.20903	2.26581	2.79745	2.73086	2.41509
DOK2	ENSG00000147443	-7.45371	1.58885	90.6972	1.67e-21	4.92e-20	2.7158	2.71038	2.72629	1.45397	2.82381	-3.34301	-2.8593	-2.74717	-2.90485	-3.34301
HTR1B	ENSG00000135312	7.4541	1.78529	90.2749	2.07e-21	6.08e-20	-2.42666	-3.34301	-3.34301	-3.34301	-2.49821	2.89974	2.53372	2.3181	1.99297	3.63103
ENDOD1	ENSG00000149218	1.77053	6.32805	90.1344	2.23e-21	6.52e-20	5.39182	5.13365	5.1958	4.92935	5.25045	6.95787	7.20691	6.85239	6.84925	6.88078
PCDH7	ENSG00000169851	-2.6364	4.70926	90.0356	2.34e-21	6.84e-20	5.40379	5.69249	4.54364	6.01434	5.46294	3.24173	2.4429	2.67757	2.7977	3.21392
PCDH10	ENSG00000138650	2.20862	6.98029	89.9719	2.42e-21	7.06e-20	5.06998	5.33427	5.83935	5.54712	5.55247	7.14224	8.03544	7.59514	8.07712	7.41042
IL10	ENSG00000136634	-9.68726	2.77374	89.966	2.42e-21	7.07e-20	3.45755	3.56951	0.121727	3.93401	4.67771	-3.34301	-3.34301	-3.34301	-0.765687	-3.34301
LMCD1	ENSG00000071282	-2.11172	6.83002	89.8795	2.53e-21	7.36e-20	7.68338	7.55171	8.13321	7.45856	6.98718	5.68446	5.22312	5.17513	5.60618	5.53066
ID4	ENSG00000172201	2.31583	8.49131	89.8796	2.53e-21	7.36e-20	6.51124	7.21953	6.30104	7.36728	6.88747	9.01829	9.50214	9.24805	9.03052	9.23627
CAB39L	ENSG00000102547	2.28493	4.48065	89.8209	2.61e-21	7.57e-20	3.08635	2.96318	3.06414	2.97391	2.5029	5.51426	5.42644	4.95373	4.80231	5.21717
BCL6B	ENSG00000161940	-4.05216	4.27202	89.7264	2.73e-21	7.91e-20	5.62314	4.72607	6.06055	4.88437	4.46871	1.75764	0.212202	-0.0660554	1.91484	1.2477
LYN	ENSG00000254087	-2.95541	5.19193	89.4356	3.17e-21	9.15e-20	6.23797	6.0943	5.23868	5.83267	6.82895	3.15816	2.28917	2.59575	3.60872	3.51135
C1QTNF7	ENSG00000163145	2.73617	4.8463	89.3177	3.36e-21	9.69e-20	3.45755	3.08995	2.81249	2.25563	2.88637	6.01353	5.83338	5.7117	4.47713	5.6224
ALOX5	ENSG00000012779	-6.39941	2.4622	89.2032	3.56e-21	1.02e-19	2.89609	3.35273	3.21645	3.00391	3.5687	-3.34301	-2.49768	-3.34301	-0.390171	-0.852658
CARD16	ENSG00000204397	-4.78034	2.49732	89.2058	3.56e-21	1.02e-19	3.28061	2.41582	3.83212	3.53582	3.74786	-0.474654	-0.914949	-2.32672	-0.765687	-1.61636
RHBDF2	ENSG00000129667	-3.71067	4.09388	89.1088	3.74e-21	1.07e-19	4.51039	4.71382	5.52244	4.86271	4.73833	0.218192	2.07738	2.11491	0.711378	0.882477
MYOZ1	ENSG00000177791	5.18113	3.28152	89.0846	3.78e-21	1.08e-19	-3.34301	-0.00885508	-0.825747	-0.030765	-1.96893	3.65131	4.1979	4.35457	3.64547	5.20832
THBD	ENSG00000178726	-2.79922	8.60036	89.0738	3.8e-21	1.09e-19	8.99682	8.76667	9.56048	9.69457	9.69106	6.26892	6.07515	6.0491	7.1008	7.1402
TBX2-AS1	ENSG00000267280	4.95022	4.38785	88.9932	3.96e-21	1.13e-19	0.539998	1.04843	-3.34301	1.09381	-0.812922	5.18187	4.37484	5.99312	4.82563	5.56806
ISYNA1	ENSG00000105655	2.40343	6.07875	88.9228	4.11e-21	1.17e-19	4.44238	4.74305	4.14376	4.74923	4.40069	6.65287	6.8963	7.74331	6.06161	7.14871
MARCKSL1	ENSG00000175130	-1.9049	7.83658	88.8953	4.16e-21	1.18e-19	8.54596	8.10616	8.79337	8.49647	8.45109	6.60698	6.44637	6.86429	6.54384	6.45246
GIMAP5	ENSG00000196329	-5.475	2.2117	88.7323	4.52e-21	1.28e-19	2.47611	2.74932	4.27534	3.38442	3.09942	-1.6422	-2.8593	-1.51244	-1.40227	-1.61636
GFRA1	ENSG00000151892	3.37118	5.33364	88.5954	4.84e-21	1.37e-19	1.79296	3.92456	2.80049	3.24904	1.89029	6.30012	6.55336	6.21781	5.75561	5.45782
SYTL4	ENSG00000102362	-2.20021	5.30826	88.4703	5.16e-21	1.46e-19	5.79431	6.03938	5.88127	5.98957	6.21699	4.07622	2.82499	3.69477	3.78011	4.06297
CLIC2	ENSG00000155962	-3.57329	4.41857	88.2859	5.66e-21	1.6e-19	5.74459	5.51179	4.39192	5.10799	4.97263	2.90829	1.38456	0.857538	1.18071	2.24079
DOCK9	ENSG00000088387	-2.53899	6.76282	88.1632	6.03e-21	1.7e-19	7.89745	7.44605	8.98188	7.34108	7.09128	5.55975	4.8692	4.7978	5.2615	4.76064
RAPGEF3	ENSG00000079337	-3.39029	5.19192	87.8921	6.91e-21	1.94e-19	6.45627	6.2441	8.09871	5.65187	5.33139	3.22129	2.25399	2.81822	3.30101	1.87358
LINC02381	ENSG00000250742	4.37186	3.23598	87.895	6.9e-21	1.94e-19	-1.0231	1.19668	-0.130648	-0.75208	0.161375	4.64051	4.44152	4.02459	3.33641	3.44254
FOLR2	ENSG00000165457	-5.90751	1.96974	87.8695	6.99e-21	1.96e-19	2.41828	3.05152	3.22545	2.52752	3.05926	-2.80679	-1.76205	-1.31864	-2.56922	-3.34301
MARK1	ENSG00000116141	2.87419	5.18857	87.8435	7.08e-21	1.99e-19	2.39449	3.26811	3.37053	3.71576	1.72895	6.26143	5.73792	5.5917	5.98243	6.00127
NOL3	ENSG00000140939	3.14639	4.70517	87.8371	7.11e-21	1.99e-19	2.95422	2.17965	3.07414	1.4247	1.76269	4.93225	5.31988	6.02474	5.35692	5.62683
PDE1A	ENSG00000115252	4.01107	6.17826	87.7239	7.53e-21	2.1e-19	3.29995	2.96318	2.46248	-0.297192	4.2601	7.10414	7.11594	6.99372	6.61351	6.82491
SLC25A23	ENSG00000125648	2.08229	5.77343	87.6065	7.99e-21	2.23e-19	4.51315	4.64321	3.98842	4.59025	4.07105	6.6246	6.18509	6.74938	6.02876	6.61315
CXCR3	ENSG00000186810	-7.11047	1.82664	87.471	8.55e-21	2.38e-19	2.73488	3.05152	1.09473	3.08098	3.22577	-2.80679	-2.8593	-3.34301	-2.29712	-3.34301
REL	ENSG00000162924	-2.39367	6.78728	87.3811	8.95e-21	2.49e-19	7.59544	7.64081	6.76896	7.42385	7.82284	5.20113	5.10303	4.38621	5.6936	5.03888
GRIP2	ENSG00000144596	4.38214	5.08995	87.169	9.96e-21	2.77e-19	-0.32532	1.56736	2.78838	2.09769	-1.02685	5.89485	6.00369	5.8841	5.71872	5.72736
CSDC2	ENSG00000172346	2.2951	5.18125	86.6447	1.3e-20	3.6e-19	3.28061	3.58574	3.41844	4.10981	3.65209	6.13234	5.32554	6.36971	5.7714	5.7781
NRROS	ENSG00000174004	-6.05441	2.08796	86.5765	1.34e-20	3.72e-19	3.84321	3.12739	2.91625	2.27215	2.61799	-2.41676	-1.76205	-3.34301	-1.5422	-3.34301
CLEC2B	ENSG00000110852	-3.43267	4.65471	86.5368	1.37e-20	3.79e-19	5.26632	5.58762	3.80233	6.04712	5.89629	2.74604	1.66015	2.64307	1.818	1.42121
H2AJ	ENSG00000246705	1.97638	6.62414	86.4554	1.43e-20	3.95e-19	5.2163	5.09449	5.23199	5.32749	5.67715	7.18069	7.17787	7.57546	6.80662	7.59724
TMEM255B	ENSG00000184497	-4.11766	3.88224	86.242	1.59e-20	4.39e-19	5.14142	4.63283	5.3396	3.52896	4.62823	1.29267	0.738794	-0.995101	1.30843	-0.0998822
PPP1R12B	ENSG00000077157	2.23965	8.90007	85.9888	1.81e-20	4.98e-19	7.60162	7.6137	6.9571	7.5191	7.23719	10.1803	9.75364	9.67834	9.22248	9.35184
CCR7	ENSG00000126353	-6.866	5.23451	85.9869	1.81e-20	4.98e-19	5.84238	6.28692	5.03606	5.5266	6.56537	-2.80679	-2.8593	1.33197	-0.765687	1.29307
SOX18	ENSG00000203883	-3.98555	4.84781	85.9391	1.86e-20	5.09e-19	6.07443	4.96813	6.722	5.2874	5.68156	2.37861	0.26028	1.91736	0.771728	2.55203
ADCY1	ENSG00000164742	2.94045	4.41642	85.7508	2.04e-20	5.59e-19	1.91506	2.354	2.96007	1.96165	2.44172	4.63795	4.71386	5.27239	5.58532	6.06968
TMEM51	ENSG00000171729	2.85721	4.76252	85.6381	2.16e-20	5.91e-19	1.55609	2.84231	2.46248	3.24066	2.77504	6.05166	5.6583	5.62891	4.87461	5.24052
SELL	ENSG00000188404	-8.41325	1.35739	85.3482	2.5e-20	6.83e-19	2.81774	2.24923	2.49263	1.66893	2.08957	-3.34301	-3.34301	-3.34301	-2.90485	-3.34301
NRP2	ENSG00000118257	-3.1766	6.67167	85.2925	2.57e-20	7.02e-19	7.30403	7.77866	6.84178	7.49949	7.37719	4.56951	2.75959	3.72257	5.52742	4.24716
NEXN	ENSG00000162614	2.37597	7.60799	85.1408	2.78e-20	7.56e-19	5.09049	6.14902	5.5815	6.41494	6.06806	8.50697	8.32349	7.83244	8.19147	8.65151
ADRA2A	ENSG00000150594	3.158	5.14814	84.905	3.13e-20	8.5e-19	2.5747	2.49815	3.12315	3.24904	3.33074	6.07464	4.96479	5.71862	8.22356	6.50522
MALL	ENSG00000144063	-6.74662	2.50669	84.8953	3.15e-20	8.53e-19	3.72893	2.7684	4.18127	2.15228	3.23782	-3.34301	-1.76205	-0.314617	-2.90485	-3.34301
XAF1	ENSG00000132530	-2.59796	5.04252	84.7538	3.38e-20	9.14e-19	5.86203	5.80766	7.05571	5.59881	5.70995	3.7545	3.47121	2.89841	3.4835	2.49493
FRMD4A	ENSG00000151474	2.60259	6.51315	84.7337	3.41e-20	9.22e-19	4.89023	4.74787	6.01972	3.99999	3.99501	6.98035	7.19305	6.97419	7.41884	7.4072
CPED1	ENSG00000106034	2.26073	7.07305	84.7152	3.45e-20	9.3e-19	5.59471	5.69873	4.68092	5.91917	5.2623	8.02398	8.04533	7.74195	7.25079	7.69027
RGS5	ENSG00000143248	3.22428	7.88436	84.6505	3.56e-20	9.59e-19	5.31467	6.36735	4.63434	5.07069	6.08983	8.84985	8.20758	8.68851	10.3302	8.6101
SULF2	ENSG00000196562	-2.27882	6.84303	84.6389	3.58e-20	9.63e-19	7.57507	7.39937	7.24529	8.22017	7.58126	5.27241	5.23971	4.40692	5.44411	5.70655
PARVG	ENSG00000138964	-5.71625	2.34229	84.6083	3.64e-20	9.77e-19	3.8476	2.86908	3.80834	2.2885	3.08616	-1.2895	-3.34301	-2.74717	-1.5422	-1.31464
ITPR3	ENSG00000096433	-3.56427	4.53532	84.5922	3.67e-20	9.83e-19	5.23819	5.11513	7.14325	5.40072	5.19592	2.87378	1.60537	0.387367	2.11447	1.90314
CYTH1	ENSG00000108669	-2.58016	6.10236	84.5805	3.69e-20	9.87e-19	6.57945	7.06508	7.12773	6.87061	6.17531	4.13932	3.87405	3.72807	5.36674	4.50027
DPP4	ENSG00000197635	-4.53064	3.57153	84.5136	3.82e-20	1.02e-18	4.14723	4.44101	4.56509	3.90251	4.65543	-1.14096	0.110956	1.52116	0.44104	-3.34301
PDE7B	ENSG00000171408	-3.52304	3.34246	84.303	4.24e-20	1.13e-18	4.34642	3.73386	4.12944	3.89185	4.77186	1.344	0.868532	1.21156	0.0112824	-0.35592
DACH1	ENSG00000276644	-3.89464	2.91789	84.2933	4.27e-20	1.14e-18	4.23023	3.11253	4.33481	3.73377	3.27337	0.6439	0.306807	-0.0660554	-0.204302	-1.06524
CCR5	ENSG00000160791	-7.08602	2.65011	84.1906	4.49e-20	1.2e-18	2.81774	4.64321	2.41603	3.98503	3.23782	-3.34301	-2.8593	-3.34301	0.0112824	-1.61636
PLAC9	ENSG00000189129	3.54823	6.41419	84.1005	4.7e-20	1.25e-18	2.7815	3.43863	3.04392	4.67037	4.80462	6.68432	7.01927	7.37061	6.9616	8.1559
PODXL	ENSG00000128567	-3.97292	7.14568	83.9934	4.96e-20	1.32e-18	8.43733	7.43713	8.35048	7.43031	7.80067	4.78912	3.98193	2.37527	4.66387	2.53325
SNCG	ENSG00000173267	2.8063	6.18204	83.968	5.03e-20	1.33e-18	3.28061	4.09676	4.81524	4.19463	4.41136	6.42529	7.25219	6.85867	6.89151	8.45311
CELSR1	ENSG00000075275	-3.50395	3.69871	83.6595	5.88e-20	1.55e-18	4.78433	3.95403	5.76409	4.25823	4.52387	1.39357	0.837175	0.545164	2.07908	0.882477
C22orf34	ENSG00000188511	-5.88099	2.82413	83.5431	6.23e-20	1.65e-18	3.24778	3.46226	4.95716	4.28698	2.54229	-1.4551	-2.8593	-1.14782	-0.603579	-3.34301
PTPRS	ENSG00000105426	1.89175	7.23165	83.5306	6.27e-20	1.65e-18	5.67345	6.08671	5.65999	6.43251	6.00602	7.65089	7.81123	7.88013	7.90866	8.0685
GCH1	ENSG00000131979	-2.13598	5.2976	83.266	7.17e-20	1.89e-18	6.13313	5.53705	5.84958	6.2568	6.09646	3.33347	3.72356	3.71152	4.10437	4.30921
TP53I11	ENSG00000175274	2.00557	5.31283	83.2652	7.18e-20	1.89e-18	3.88224	3.6744	4.10525	4.24154	4.04386	5.80613	5.86676	6.19615	5.61238	6.43612
PPP1R1A	ENSG00000135447	4.08512	4.04565	83.1628	7.56e-20	1.98e-18	-0.248374	1.77031	0.789347	-0.114224	1.58548	4.03776	5.45124	5.15283	4.12476	5.21717
LGR6	ENSG00000133067	4.41983	3.97852	82.9408	8.45e-20	2.22e-18	-1.87069	0.984586	1.69672	-1.22202	0.595107	4.69589	4.93732	4.60215	4.82206	4.71136
SH3BGRL2	ENSG00000198478	-2.85863	5.29043	82.8121	9.02e-20	2.36e-18	6.32552	5.27879	6.05804	6.13672	6.02353	3.40168	3.16517	2.1316	4.27044	2.83883
SNTG2	ENSG00000172554	-5.85129	3.13595	82.8083	9.04e-20	2.36e-18	3.17282	3.49127	5.96566	4.49841	3.79754	-3.34301	-2.20878	-1.14782	-0.948344	0.392268
MPP7	ENSG00000150054	2.25841	5.53473	82.578	1.02e-19	2.65e-18	3.79404	3.9582	4.09054	4.31915	3.98074	6.71206	6.34621	5.90487	5.27329	6.55496
ARHGEF9	ENSG00000131089	1.9366	5.56133	82.5416	1.03e-19	2.7e-18	4.30553	4.64321	3.99371	3.98001	4.42723	6.47507	5.9975	6.48134	6.03184	6.04999
LCP1	ENSG00000136167	-6.39844	5.43739	82.4306	1.09e-19	2.85e-18	6.81672	6.44427	5.07644	5.72273	6.68898	-2.80679	0.110956	1.52116	0.711378	-3.34301
P2RY1	ENSG00000169860	-4.67921	3.3383	82.3437	1.14e-19	2.97e-18	3.52486	4.39263	4.11981	4.60337	3.73942	1.29267	-0.243986	-3.34301	-0.204302	-0.852658
PXN	ENSG00000089159	-2.64908	5.79842	82.3002	1.17e-19	3.03e-18	6.97602	6.29681	8.03226	6.57753	5.95403	3.72091	3.83093	3.68914	4.14487	4.60293
IGFBP7	ENSG00000163453	2.18334	9.86409	82.2777	1.18e-19	3.06e-18	8.11692	8.16111	8.14661	8.61863	8.78684	10.521	10.3346	10.6539	10.4258	10.8842
SCN3A	ENSG00000153253	3.33142	4.5389	82.2209	1.22e-19	3.15e-18	2.01208	1.35654	3.12315	2.47138	0.986421	5.39308	5.19557	5.33497	5.85485	4.49543
G0S2	ENSG00000123689	-3.24673	5.91284	82.1963	1.23e-19	3.18e-18	7.45366	6.13254	5.50035	6.6902	7.53258	3.05412	3.47631	2.9369	3.9627	4.17628
PTX3	ENSG00000163661	-4.03278	4.3851	82.1879	1.24e-19	3.19e-18	5.49752	4.33939	4.86219	5.1466	5.65261	-0.38835	0.987559	0.594147	2.80493	1.78106
IGF1	ENSG00000017427	-3.29939	5.49788	82.1607	1.25e-19	3.23e-18	5.97364	6.22524	5.14686	7.50868	6.93079	3.47833	2.32352	2.83869	3.00674	3.83654
GNA15	ENSG00000060558	-6.24298	2.46316	82.1476	1.26e-19	3.25e-18	3.73368	3.61766	2.52217	2.41295	3.77292	-2.80679	-0.914949	-3.34301	-1.40227	-3.34301
TACC2	ENSG00000138162	1.86066	6.84129	82.1049	1.29e-19	3.31e-18	5.21968	5.66475	5.8157	6.01311	5.27988	7.56528	7.37088	7.64721	7.4538	7.37854
LTBP1	ENSG00000049323	2.41365	8.16272	81.9308	1.41e-19	3.61e-18	6.02589	6.50099	5.69283	6.98595	6.80384	9.31792	9.01089	8.64613	8.71011	8.63866
PLCG2	ENSG00000197943	-3.36691	5.22084	81.8961	1.43e-19	3.67e-18	6.43529	5.85753	7.29159	5.13309	6.0511	3.54016	2.25399	3.34729	1.91484	2.47538
CAV2	ENSG00000105971	1.97393	6.65609	81.5319	1.72e-19	4.41e-18	5.18716	5.3628	4.62757	5.74806	5.43443	7.39359	7.54928	7.16713	7.1245	7.23552
SEMA4B	ENSG00000185033	2.38849	4.81907	81.4502	1.8e-19	4.59e-18	2.99435	2.86908	3.0337	4.52624	2.98972	5.41874	5.16906	5.71724	5.71392	5.30562
COX4I2	ENSG00000131055	4.75779	4.85279	81.291	1.95e-19	4.97e-18	-0.584346	0.527618	2.33514	2.13431	0.259181	5.63509	4.92991	6.52383	4.77492	6.01656
CD52	ENSG00000169442	-8.06696	2.0427	81.2656	1.97e-19	5.02e-18	3.44602	2.354	2.47763	1.48266	3.85342	-3.34301	-3.34301	-0.615105	-2.90485	-3.34301
ACTN4	ENSG00000130402	2.14165	9.90499	81.2616	1.98e-19	5.03e-18	8.50938	8.45616	8.0377	8.69052	8.56991	10.603	10.7404	10.4832	10.2011	10.9227
OR51E2	ENSG00000167332	6.20944	2.21715	81.094	2.15e-19	5.45e-18	-3.34301	-1.84884	-0.825747	-2.26124	-3.34301	2.84734	3.32629	2.78696	2.17158	3.81337
STK33	ENSG00000130413	-4.02391	2.84906	80.9973	2.26e-19	5.72e-18	3.62027	3.56951	3.60943	3.58295	3.92222	-0.38835	-1.02589	-0.857012	1.2028	0.306362
MYOM2	ENSG00000036448	2.84578	4.80595	80.9778	2.28e-19	5.77e-18	2.39449	3.17106	1.1713	3.4657	2.3559	5.75726	5.54277	5.37582	5.4728	5.44782
GPC1	ENSG00000063660	2.43668	5.52482	80.9359	2.33e-19	5.88e-18	3.10112	3.70444	3.61629	4.03431	4.58645	5.69562	6.09931	6.03807	6.60731	6.48826
MLKL	ENSG00000168404	-4.06162	4.68373	80.9293	2.34e-19	5.89e-18	5.8269	5.71971	6.18465	4.57034	4.64642	0.72358	2.52391	-0.144246	1.77442	1.78106
EBF2	ENSG00000221818	3.80383	3.49555	80.7928	2.51e-19	6.31e-18	-0.787107	1.43029	0.971673	0.559833	0.161375	3.52912	3.91217	4.66368	4.83449	4.33113
CAVIN3	ENSG00000170955	2.53933	6.50195	80.663	2.68e-19	6.73e-18	4.91134	4.32978	4.32646	4.64521	5.7734	7.05107	7.35609	7.2967	6.62787	7.99532
STK17B	ENSG00000081320	-2.847	6.30881	80.6408	2.71e-19	6.79e-18	7.2912	7.07517	6.09167	6.97147	7.87294	4.00226	3.7063	4.04235	5.33958	4.59389
GPAT3	ENSG00000138678	-3.716	4.27205	80.622	2.73e-19	6.85e-18	5.30033	5.84635	3.02341	4.64838	5.54036	1.06689	0.704451	2.02845	1.9014	1.57607
MAPRE2	ENSG00000166974	1.78976	7.53336	80.5545	2.83e-19	7.08e-18	6.32474	6.46343	5.99755	6.38676	6.64216	8.36936	7.99161	8.14394	8.34041	7.93129
SLC6A9	ENSG00000196517	2.65358	3.96081	80.5158	2.88e-19	7.21e-18	1.79296	2.3156	1.27903	2.56825	2.24089	4.71063	4.29053	4.8865	4.60703	5.08152
CD1C	ENSG00000158481	-9.2678	2.30884	80.1669	3.44e-19	8.58e-18	3.552	3.15665	0.336457	2.85826	4.37909	-3.34301	-3.34301	-3.34301	-1.69718	-3.34301
TNFRSF10A	ENSG00000104689	-3.70138	3.74371	80.0705	3.61e-19	9e-18	4.50484	4.02716	4.6972	4.76974	4.37909	0.55956	0.306807	-0.314617	1.818	1.90314
COTL1	ENSG00000103187	-2.51137	6.68527	80.0391	3.67e-19	9.13e-18	7.53686	6.7796	6.88505	7.81079	8.17109	4.64308	4.75429	4.75536	5.59265	5.05213
VSTM4	ENSG00000165633	2.76208	4.82149	80.0013	3.74e-19	9.3e-18	2.05825	3.94148	3.04392	1.96165	3.07277	5.46294	5.4769	5.65944	5.71489	5.32487
DBNDD2	ENSG00000244274	3.64645	3.24062	79.9374	3.86e-19	9.59e-18	0.142981	0.984586	0.883388	0.851384	-0.62666	4.01022	4.46222	4.5253	2.84762	4.2003
C11orf96	ENSG00000187479	2.41698	9.29736	79.7101	4.34e-19	1.07e-17	7.41612	7.067	7.50309	8.64583	7.66115	9.82238	9.84009	9.67479	10.2793	10.1861
TSPAN7	ENSG00000156298	-3.15194	2.79429	79.6951	4.37e-19	1.08e-17	3.68055	3.66934	3.74085	3.1362	3.85342	0.272189	0.899222	0.641522	0.51352	0.392268
HIP1R	ENSG00000130787	-2.98238	4.24785	79.3214	5.28e-19	1.3e-17	5.44636	4.96193	6.31271	4.50542	4.8127	2.5847	1.19967	2.34697	2.26901	2.12009
CYBB	ENSG00000165168	-5.07953	4.30257	79.2957	5.35e-19	1.32e-17	5.62058	5.44812	3.82621	4.28698	5.57164	0.55956	-2.49768	0.14591	-0.263637	1.87358
MDFIC	ENSG00000135272	-1.98868	4.95787	79.2528	5.46e-19	1.34e-17	6.01129	5.37063	5.71857	5.36264	5.59991	3.79656	3.81089	3.14846	3.74667	3.65729
TBX1	ENSG00000184058	-6.09353	2.35593	79.2232	5.55e-19	1.36e-17	3.26757	2.2218	4.43913	2.69624	3.52021	-0.566452	-2.8593	-2.74717	-1.69718	-2.51938
FHOD3	ENSG00000134775	3.31207	4.14977	79.2089	5.59e-19	1.37e-17	2.1885	2.04528	1.82075	1.16633	-0.313715	5.22186	4.59703	4.20492	5.10903	5.39937
ADGRG1	ENSG00000205336	-3.05029	5.15759	79.1499	5.76e-19	1.41e-17	5.6685	5.66221	6.4018	5.90863	5.57876	1.98484	2.41131	2.53433	4.10144	3.54924
CNKSR3	ENSG00000153721	-2.87943	6.21657	79.1243	5.83e-19	1.42e-17	6.48543	6.6187	7.28891	7.39017	6.62047	3.8508	3.08734	3.8081	5.33584	4.43599
ANO2	ENSG00000047617	-4.78139	3.98404	79.1091	5.88e-19	1.43e-17	4.20651	5.38306	6.1602	3.54945	4.91378	-0.664489	-0.384777	-0.507836	1.60231	0.996589
TNFAIP3	ENSG00000118503	-3.3898	8.88272	78.956	6.35e-19	1.55e-17	9.8226	9.41596	9.00756	9.5094	10.0561	5.70546	5.80934	5.46575	7.853	7.02558
MCTP2	ENSG00000140563	2.07412	5.02192	78.9481	6.38e-19	1.55e-17	3.53033	3.43266	4.46598	3.64772	3.22577	5.67196	5.53669	5.74054	5.46139	5.83482
LYNX1	ENSG00000180155	2.67955	4.26907	78.9295	6.44e-19	1.56e-17	1.98046	2.53204	3.17056	1.9203	2.42074	4.6328	4.86337	4.95608	5.10757	5.76004
BTC	ENSG00000174808	5.23188	3.91191	78.7288	7.12e-19	1.73e-17	-0.492738	1.16822	-1.87216	-3.34301	0.928137	4.70082	5.16433	4.16495	4.45429	4.529
DMD	ENSG00000198947	1.88696	7.88817	78.6325	7.48e-19	1.81e-17	6.31605	6.94912	6.3656	6.6902	6.85166	8.80762	8.69489	8.27082	8.56378	8.29657
ATP1B2	ENSG00000129244	2.18124	6.34158	78.6188	7.53e-19	1.82e-17	4.38316	4.39263	5.29751	5.2731	4.75938	7.05637	6.43202	7.3027	7.1847	7.1402
PTGER3	ENSG00000050628	-3.09888	5.44249	78.603	7.59e-19	1.83e-17	6.60948	6.50455	6.00018	5.46143	6.21241	3.3524	1.93653	2.25858	3.93328	3.49202
CD200	ENSG00000091972	-3.94938	3.69019	78.5036	7.99e-19	1.93e-17	4.43657	4.51066	3.82621	4.40783	4.84062	1.63936	-0.312665	-0.226918	0.324998	2.04251
RBP7	ENSG00000162444	-4.06849	2.78311	78.4767	8.09e-19	1.95e-17	3.62539	3.3778	3.72824	2.99398	4.4789	-0.229839	-0.115722	0.774971	-0.854127	-0.852658
ARAP3	ENSG00000120318	-2.89606	4.59256	78.4537	8.19e-19	1.97e-17	6.30811	5.17714	7.17498	5.11259	4.85242	2.67766	2.45328	2.54682	2.86157	2.82344
SPTB	ENSG00000070182	4.13311	5.31426	78.383	8.49e-19	2.04e-17	-1.15735	1.96485	2.68771	2.94328	0.928137	6.3504	5.76733	6.1872	5.89356	6.37413
GBP4	ENSG00000162654	-3.33569	4.29155	78.3766	8.52e-19	2.04e-17	5.72683	5.02676	5.12537	4.43744	4.99054	2.64733	2.30071	1.75453	0.615838	1.05043
CRMP1	ENSG00000072832	-4.94284	3.1512	78.3241	8.74e-19	2.1e-17	4.35877	3.15665	3.8613	3.6666	5.30013	-2.41676	-0.715784	-1.31864	-0.147311	0.882477
ARHGAP18	ENSG00000146376	-3.20183	3.89133	78.2172	9.23e-19	2.21e-17	4.69948	4.81135	4.71649	3.75744	5.40268	1.98484	0.212202	1.64256	1.71418	1.61233
MSRB3	ENSG00000174099	2.5806	7.68583	77.9943	1.03e-18	2.47e-17	5.49613	6.53621	4.99188	5.44331	6.4536	8.65958	8.53416	8.30386	8.05812	8.19863
CRTC3	ENSG00000140577	1.80191	6.43663	77.9048	1.08e-18	2.58e-17	5.06811	5.33907	5.72017	5.14436	5.00118	6.94547	7.00655	7.17621	6.80075	7.28268
COX7A1	ENSG00000161281	2.72011	4.92485	77.8992	1.08e-18	2.58e-17	2.50973	2.50954	3.17056	3.01377	3.90722	5.25743	5.5071	6.06003	5.13367	6.31487
GJB2	ENSG00000165474	-8.33578	1.48995	77.8741	1.1e-18	2.61e-17	2.69647	2.59753	1.91283	2.15228	2.08957	-3.34301	-3.34301	-3.34301	-0.765687	-3.34301
SLAMF7	ENSG00000026751	-7.60756	1.8659	77.6108	1.25e-18	2.98e-17	2.63687	3.90745	1.97823	2.23891	2.82381	-2.80679	-3.34301	-3.34301	-0.390171	-3.34301
FNIP2	ENSG00000052795	-1.98698	6.62722	77.581	1.27e-18	3.02e-17	6.91199	7.79649	7.03601	7.31987	7.39209	5.31805	5.19093	5.14668	5.86614	5.10398
EVI2A	ENSG00000126860	-9.88226	1.54859	77.5386	1.3e-18	3.08e-17	3.00225	2.49815	0.523328	1.61812	3.69641	-3.34301	-3.34301	-3.34301	-3.34301	-3.34301
ARHGAP1	ENSG00000175220	1.92619	6.55541	77.5376	1.3e-18	3.08e-17	5.08121	5.50327	5.106	5.07069	5.61385	7.37674	6.95133	7.32328	6.71209	7.56523
CALD1	ENSG00000122786	2.38032	11.04	77.4837	1.34e-18	3.16e-17	9.35474	9.39731	8.76721	9.49978	9.80552	11.9457	11.6957	11.3019	11.919	11.9587
TNFRSF11A	ENSG00000141655	-4.69435	2.338	77.4014	1.4e-18	3.29e-17	3.04872	3.61766	3.12315	2.72053	3.29659	-2.11004	-1.02589	-1.51244	0.108086	-1.31464
MT1E	ENSG00000169715	3.21571	5.6292	77.247	1.51e-18	3.56e-17	3.06389	2.40367	3.72189	4.82959	1.97908	6.54253	6.11574	6.76418	6.2967	5.88012
IFNG	ENSG00000111537	-8.82664	1.69017	77.1715	1.57e-18	3.69e-17	3.261	0.735851	2.12019	2.33643	4.13686	-3.34301	-3.34301	-3.34301	-2.90485	-3.34301
DLX3	ENSG00000064195	5.09522	2.81095	77.0938	1.63e-18	3.83e-17	0.919304	-1.13074	-3.34301	-1.65001	-0.812922	4.07242	2.99801	3.4238	4.07773	3.12889
NOS3	ENSG00000164867	-4.13926	4.40053	77.0235	1.69e-18	3.97e-17	5.91212	5.3068	6.61984	3.81497	4.72555	1.86696	0.929272	2.06366	0.0604959	0.882477
CYP2S1	ENSG00000167600	-7.39114	1.3997	77.0212	1.69e-18	3.97e-17	2.64698	2.77785	1.86753	1.78864	2.288	-2.41676	-3.34301	-3.34301	-2.90485	-3.34301
KIAA1549	ENSG00000122778	-4.45374	3.42169	76.9738	1.73e-18	4.06e-17	3.67562	3.85039	5.44937	4.75512	3.70512	-0.38835	-0.811932	-0.0660554	2.7977	0.117492
TCN2	ENSG00000185339	-3.72799	4.25311	76.9279	1.77e-18	4.15e-17	4.8093	4.13033	5.50035	4.7194	5.5929	0.6439	1.14949	0.545164	1.9014	3.23733
TBXAS1	ENSG00000059377	-3.58912	3.29426	76.9108	1.79e-18	4.18e-17	3.89925	3.60179	3.74085	4.67969	4.49405	0.55956	0.43801	-1.14782	0.938965	1.2477
FZD7	ENSG00000155760	1.84121	6.40168	76.9032	1.8e-18	4.19e-17	5.09788	5.21588	4.97329	5.35684	5.49591	7.11803	6.71626	6.89149	7.63732	7.10485
KIF1C	ENSG00000129250	1.97327	7.69747	76.8965	1.8e-18	4.2e-17	6.46129	6.72081	6.2501	5.96182	6.48426	8.35692	8.5014	8.26469	7.80598	8.75673
ALKAL2	ENSG00000189292	3.80228	4.33084	76.6969	1.99e-18	4.64e-17	2.61644	1.01686	2.33514	0.559833	-0.313715	5.02166	5.09145	4.49015	5.29401	5.18444
IL10RA	ENSG00000110324	-1.86835	5.71853	76.6515	2.04e-18	4.74e-17	6.49245	6.40746	6.1858	6.12084	6.52538	4.5722	4.48516	4.40349	4.93027	3.95419
ADGRA2	ENSG00000020181	2.15106	7.30697	76.6446	2.05e-18	4.75e-17	5.77255	5.86086	5.84082	6.46252	5.19901	8.035	7.37054	7.92599	8.133	8.25489
HOPX	ENSG00000171476	3.41587	3.7254	76.5261	2.17e-18	5.04e-17	0.919304	2.15085	1.4112	0.806703	0.737668	4.44281	3.44545	4.22838	4.92364	5.21423
ANTXR1	ENSG00000169604	2.28379	8.01785	76.4721	2.23e-18	5.17e-17	6.857	6.52784	5.25856	6.50946	6.27659	9.16866	8.72331	8.59609	8.54418	8.43868
TPST2	ENSG00000128294	-2.16085	5.04322	76.3197	2.41e-18	5.58e-17	6.06316	5.39693	6.10637	5.67847	5.32575	3.07706	3.59354	3.8081	3.3314	4.01639
FAT3	ENSG00000165323	2.971	5.62044	76.2026	2.56e-18	5.91e-17	3.39895	3.30778	3.1612	5.13309	3.35306	5.52681	7.52027	6.79789	6.02023	6.37677
NTN4	ENSG00000074527	3.03604	6.40268	75.9466	2.91e-18	6.72e-17	3.58916	4.97019	5.15395	2.95356	3.74786	7.34442	6.79946	7.22756	6.69417	7.1671
SEC14L1	ENSG00000129657	-1.95339	6.05854	75.8472	3.06e-18	7.06e-17	6.73559	6.68736	7.51874	6.8604	6.28822	4.98575	4.44412	4.68645	5.00916	4.92819
LST1	ENSG00000204482	-6.28742	2.71797	75.7925	3.15e-18	7.25e-17	4.17892	3.02002	2.38422	2.96378	4.49405	-3.34301	-1.42144	0.774971	-2.56922	-2.51938
TRIB2	ENSG00000071575	-2.15354	4.98393	75.7482	3.22e-18	7.4e-17	5.11436	5.84635	5.45321	5.92179	5.95037	3.37108	3.2628	3.11529	3.92001	3.88179
SMOC2	ENSG00000112562	-3.36677	6.14477	75.7087	3.29e-18	7.54e-17	6.53457	6.75769	4.78205	7.61818	7.65049	3.00713	3.29201	3.95128	3.56249	4.33113
OTULINL	ENSG00000145569	-4.78331	3.42887	75.6714	3.35e-18	7.67e-17	3.58391	4.51913	3.75957	4.16838	4.80462	0.0429022	-1.42144	-2.74717	1.34861	-0.0998822
XCL2	ENSG00000143185	-10.0573	1.6767	75.6272	3.43e-18	7.84e-17	0.355104	1.91434	2.73893	3.09962	4.23026	-3.34301	-3.34301	-3.34301	-3.34301	-3.34301
IGF2	ENSG00000167244	-3.75829	3.36937	75.6137	3.45e-18	7.88e-17	4.38618	3.58035	4.25789	6.51033	4.31799	0.272189	-0.460684	1.14737	1.15828	0.821848
SLCO4A1	ENSG00000101187	-3.06996	4.52132	75.4718	3.71e-18	8.45e-17	5.17673	4.81135	5.86551	5.61348	4.76771	2.48533	1.12374	1.59522	2.54452	2.998
TSPAN5	ENSG00000168785	-3.13432	3.66569	75.4287	3.79e-18	8.62e-17	4.65009	4.4558	4.25789	4.95261	3.5687	1.53279	1.1748	1.08018	2.32042	0.758559
THEMIS2	ENSG00000130775	-4.08884	3.68932	75.4051	3.83e-18	8.71e-17	5.01837	3.68449	4.47356	4.38141	4.58173	0.218192	-0.312665	1.17982	1.84634	-1.31464
FCAR	ENSG00000186431	-8.76471	1.84641	75.3456	3.95e-18	8.97e-17	3.62539	1.58899	1.37927	2.47138	3.28503	-3.34301	-3.34301	-3.34301	-1.87084	-3.34301
LRG1	ENSG00000171236	-3.99083	2.53912	74.9705	4.78e-18	1.08e-16	2.10299	3.76745	3.51709	3.88649	3.35306	-0.15667	0.00206464	-0.407994	-0.52888	-1.06524
APOD	ENSG00000189058	-2.58156	5.44926	74.9623	4.8e-18	1.09e-16	5.67715	6.56923	6.08674	7.22861	5.97936	3.62041	3.45064	2.82849	3.96593	4.24139
AMIGO2	ENSG00000139211	1.96208	6.33566	74.9029	4.94e-18	1.12e-16	4.88597	5.06585	4.67764	5.32749	5.24151	7.35501	6.87039	6.88412	6.34653	7.32971
VEGFC	ENSG00000150630	-3.45437	3.4565	74.8505	5.08e-18	1.15e-16	4.83384	3.23419	4.19967	4.2204	4.34609	2.04811	0.306807	0.594147	0.615838	1.10233
MYO1B	ENSG00000128641	1.75725	6.93938	74.7802	5.26e-18	1.19e-16	5.90583	5.61949	5.96027	5.56063	5.95037	7.8667	7.33169	7.37631	7.84381	7.28619
CXCR4	ENSG00000121966	-3.27292	5.11573	74.757	5.32e-18	1.2e-16	7.3399	5.47741	5.21401	6.0932	6.34502	2.5632	1.60537	2.21226	3.37583	3.35966
GREM1	ENSG00000166923	-3.83254	4.37976	74.7286	5.4e-18	1.21e-16	5.66477	5.69125	4.139	4.67037	5.10677	3.03082	0.987559	0.0786565	1.13549	1.90314
RGL1	ENSG00000143344	-2.04305	4.94553	74.5995	5.77e-18	1.29e-16	5.47501	5.70864	5.52426	5.73172	5.65934	3.7402	3.16517	2.91779	4.00102	3.78982
SH3RF3	ENSG00000172985	2.33467	5.63736	74.6018	5.76e-18	1.29e-16	3.74313	4.01123	4.64109	4.3661	3.31944	6.44893	6.05058	6.34578	7.17321	6.13655
RBPMS	ENSG00000157110	1.84701	7.16939	74.5536	5.9e-18	1.32e-16	5.97164	5.78793	6.00411	6.3667	5.60224	8.09382	7.54565	7.91338	7.9685	7.42705
ZBTB47	ENSG00000114853	1.94122	4.96548	74.5432	5.93e-18	1.33e-16	3.24778	3.71431	3.40265	4.20327	3.78117	5.55158	5.70247	5.5095	5.46139	5.7701
KCNS3	ENSG00000170745	2.72803	4.16156	74.4397	6.25e-18	1.4e-16	2.44169	0.883188	2.57949	2.45699	1.89029	5.37777	5.06969	4.49015	4.85207	4.64291
ANPEP	ENSG00000166825	-4.76868	2.80296	74.3941	6.4e-18	1.43e-16	4.7659	3.85039	3.34597	3.75156	2.8397	-0.664489	-3.34301	-0.407994	-0.263637	-1.06524
CABP1	ENSG00000157782	3.38476	3.53325	74.3237	6.63e-18	1.48e-16	0.539998	1.58899	2.68771	0.32655	0.161375	4.22738	4.14766	4.47715	4.36407	4.19433
C1orf115	ENSG00000162817	-2.56695	5.00197	74.2695	6.81e-18	1.52e-16	6.11868	5.38306	6.22113	5.27925	5.54036	3.67154	2.58181	3.77662	3.06819	2.57058
JAML	ENSG00000160593	-5.27685	3.42593	74.2523	6.87e-18	1.53e-16	4.68729	4.17392	3.8497	4.19028	3.92967	-2.80679	-0.811932	-3.34301	1.0649	0.0128951
HACD1	ENSG00000165996	3.07875	3.85137	74.2414	6.91e-18	1.54e-16	0.450511	2.3156	1.09473	1.45397	2.08957	4.36729	5.08979	4.63178	4.19256	4.72797
PRKAR2B	ENSG00000005249	2.86912	5.56393	74.2031	7.05e-18	1.56e-16	3.80311	3.62814	1.13352	3.6666	3.33074	6.75061	5.88125	5.95261	6.75336	6.01318
TLN1	ENSG00000137076	2.1372	10.2302	74.1014	7.42e-18	1.64e-16	8.771	9.1295	8.25366	8.69474	8.99013	10.9295	11.0474	10.8007	10.5995	11.2195
SMARCD3	ENSG00000082014	3.1784	6.58546	73.8984	8.22e-18	1.82e-16	3.88651	4.09676	1.93496	4.40408	5.17728	6.65858	7.38213	7.62417	6.99006	7.67267
SCIN	ENSG00000006747	-5.59277	2.49395	73.8747	8.32e-18	1.84e-16	3.84321	3.16387	2.66141	3.07157	3.62483	-2.11004	-0.914949	-3.34301	-0.325517	-3.34301
CC2D2A	ENSG00000048342	1.77421	5.53052	73.7926	8.68e-18	1.92e-16	4.15078	4.66374	4.63096	4.00494	4.37909	6.36367	6.18354	6.2449	5.84347	6.10668
ERG	ENSG00000157554	-2.22521	5.76453	73.6152	9.49e-18	2.09e-16	6.73972	6.58546	6.70279	5.72573	6.21241	4.93434	4.40456	3.71705	4.11023	4.08249
PRF1	ENSG00000180644	-8.95135	1.97787	73.5578	9.77e-18	2.15e-16	4.16843	3.63855	1.09473	2.22199	2.03538	-3.34301	-3.34301	-3.34301	-2.06829	-3.34301
SIRPA	ENSG00000198053	-2.83454	4.52151	73.5361	9.88e-18	2.17e-16	5.35222	6.00359	4.69396	5.14884	5.3342	2.97493	1.98025	2.34697	3.26472	1.68221
TPM3	ENSG00000143549	-1.67225	7.89531	73.4907	1.01e-17	2.22e-16	8.54512	8.29668	8.48218	8.5601	8.60434	6.86704	6.73393	6.46826	7.03615	6.97688
IL1A	ENSG00000115008	-7.58348	3.52638	73.4821	1.02e-17	2.23e-16	4.98689	5.61686	1.53226	3.16303	4.51894	-0.020603	-2.8593	-3.34301	-2.90485	-1.31464
EDIL3	ENSG00000164176	3.15422	6.77506	73.4344	1.04e-17	2.28e-16	4.20992	5.19135	3.12315	3.54265	5.56925	7.4818	7.68812	7.50035	7.53221	6.95676
PTN	ENSG00000105894	3.22356	7.99968	73.4257	1.04e-17	2.29e-16	5.64095	5.14829	3.90119	6.69174	5.80815	8.90229	8.4316	8.11696	9.56812	8.81233
CLN8	ENSG00000182372	-2.8243	3.24361	73.3879	1.07e-17	2.33e-16	3.3503	4.09676	3.96173	4.50891	4.10433	1.73859	1.29507	0.897114	1.04057	1.2477
CLASP2	ENSG00000163539	1.84749	7.17269	73.3493	1.09e-17	2.37e-16	6.16161	5.81686	5.96431	5.14436	6.24112	7.97114	7.73804	7.69043	7.66543	7.88388
ALOX5AP	ENSG00000132965	-5.67952	2.25903	73.3182	1.1e-17	2.41e-16	3.59961	2.97965	2.64807	2.49972	3.4802	-1.6422	-1.76205	-3.34301	0.0112824	-3.34301
CSF3R	ENSG00000119535	-5.25136	2.67916	73.2806	1.12e-17	2.45e-16	4.11846	3.73386	2.75145	2.91198	3.66998	-2.41676	-1.14608	-3.34301	0.0112824	-0.852658
USHBP1	ENSG00000130307	-4.73854	3.31086	73.2769	1.13e-17	2.45e-16	4.92179	3.62814	5.68306	3.74565	3.31944	0.423018	-0.312665	0.210167	-0.854127	-3.34301
CYP7B1	ENSG00000172817	2.3209	3.8188	73.2566	1.14e-17	2.47e-16	2.52076	2.23558	2.26699	2.44246	1.58548	4.5368	4.52997	4.31494	4.8951	4.40015
AOAH	ENSG00000136250	-6.0158	2.87708	73.2497	1.14e-17	2.48e-16	4.43365	3.48551	3.60253	1.98189	4.17495	-3.34301	-1.9682	0.00811424	-1.04915	-3.34301
PPP1R3C	ENSG00000119938	2.49783	5.52736	73.2418	1.15e-17	2.48e-16	4.04394	3.65915	4.31385	3.60921	3.20137	6.57579	6.74242	6.57353	5.34704	5.66185
TBX18	ENSG00000112837	4.32201	4.20677	73.1566	1.2e-17	2.59e-16	-1.87069	1.6103	0.971673	1.33315	-1.58256	5.15517	5.22464	4.74184	4.66187	5.27203
DTX3	ENSG00000178498	1.93403	4.79267	73.1066	1.23e-17	2.65e-16	3.78492	3.15665	3.2344	3.65404	3.70512	5.64663	5.27231	5.58868	5.09729	5.59095
FARP1	ENSG00000152767	2.09398	6.59832	73.1031	1.23e-17	2.66e-16	4.74017	5.18426	5.67322	5.52142	4.52387	7.45579	7.06609	6.87857	7.3663	7.50865
FAM110D	ENSG00000197245	-5.66726	3.41911	72.9459	1.33e-17	2.87e-16	4.62219	4.32012	5.21401	3.27387	3.42858	-0.664489	-0.625645	0.0786565	-3.34301	-3.34301
KIAA0040	ENSG00000235750	2.68612	6.26125	72.9158	1.35e-17	2.91e-16	3.96938	4.90486	3.93452	3.41451	5.04641	7.29718	7.37635	6.54345	6.42555	6.98382
FABP5	ENSG00000164687	-2.56072	4.9766	72.7793	1.45e-17	3.12e-16	5.37671	5.65453	4.72921	6.21039	6.23362	2.9503	2.52391	3.6375	3.49697	3.24889
PID1	ENSG00000153823	-3.1625	3.749	72.6783	1.53e-17	3.28e-16	4.0091	5.02279	3.78416	5.22298	4.47382	1.77645	0.26028	1.46959	1.69872	1.61233
MGST3	ENSG00000143198	1.90348	6.06912	72.6544	1.54e-17	3.31e-16	4.78433	4.67136	4.56153	4.63566	5.51336	6.65159	6.8366	6.92956	6.20734	6.67444
ROR2	ENSG00000169071	-2.87002	4.15404	72.5568	1.62e-17	3.48e-16	5.4008	4.58789	3.95091	5.51276	4.83666	2.36625	2.46358	2.33261	1.24598	1.96051
RBP1	ENSG00000114115	-3.43945	3.84262	72.4324	1.73e-17	3.7e-16	4.65009	4.39263	4.49234	4.2289	5.3342	0.905422	0.162467	2.7333	0.912404	1.81256
RSAD2	ENSG00000134321	-3.30639	4.11298	72.3362	1.81e-17	3.88e-16	4.89447	5.43475	3.04392	5.10569	5.25639	2.1381	1.81303	0.897114	2.26901	0.996589
ICA1	ENSG00000003147	-2.77903	4.12198	72.2768	1.87e-17	3.99e-16	5.14499	4.44398	5.92477	4.60989	4.85633	1.96858	1.8761	2.47017	2.91606	1.64769
SLC9A3R2	ENSG00000065054	-2.31402	7.24136	72.2775	1.87e-17	3.99e-16	8.60288	7.78746	8.32714	7.38828	7.69922	5.99759	5.67058	5.6851	4.7012	5.82905
BMP6	ENSG00000153162	-3.01734	3.57243	72.2695	1.88e-17	4e-16	4.12932	4.33939	4.09054	4.78422	4.46871	0.423018	0.738794	1.33197	2.03051	1.96051
CKMT2	ENSG00000131730	2.9093	4.17128	72.2236	1.92e-17	4.09e-16	2.21592	1.25196	2.40021	1.20128	3.17655	4.44281	5.16275	4.75536	5.07051	5.0322
BIRC3	ENSG00000023445	-2.34447	5.51911	72.2127	1.93e-17	4.11e-16	6.67946	6.10466	5.39453	6.12425	6.61701	4.34542	3.88942	3.21261	4.28604	3.63103
LILRB4	ENSG00000186818	-6.08509	1.91227	72.2103	1.93e-17	4.11e-16	2.02764	2.6396	2.89383	3.3459	2.75841	-2.80679	-3.34301	-1.73637	-1.15753	-3.34301
TRIM22	ENSG00000132274	-2.11059	5.52842	72.1675	1.98e-17	4.19e-16	6.33571	5.76555	6.87578	6.18443	6.14365	4.61723	3.52139	4.2167	4.25202	3.94712
COL14A1	ENSG00000187955	2.06497	8.41945	72.1359	2.01e-17	4.25e-16	7.01556	7.67282	6.53001	7.07636	6.8359	9.3643	8.94175	8.64085	9.27221	9.02602
HK2	ENSG00000159399	-3.1205	5.04399	72.0652	2.08e-17	4.4e-16	5.46505	5.57818	4.76362	6.2401	6.36163	2.87378	2.16838	2.1481	4.5457	2.74398
GNLY	ENSG00000115523	-6.63917	2.51658	71.9115	2.25e-17	4.75e-16	4.02469	3.74354	2.15832	2.99398	2.87098	-1.14096	-3.34301	-3.34301	-0.854127	-3.34301
MDK	ENSG00000110492	-2.87217	6.10871	71.8649	2.3e-17	4.86e-16	7.0701	5.92073	5.90809	7.50737	7.3894	3.66651	3.46096	3.87405	4.41463	4.68607
MOXD1	ENSG00000079931	-4.99918	4.05425	71.783	2.4e-17	5.06e-16	4.3402	5.0888	3.58864	6.63137	5.44226	0.0429022	0.395588	-3.34301	0.990664	0.0128951
DSTN	ENSG00000125868	2.59563	10.601	71.7003	2.5e-17	5.27e-16	8.61805	8.68335	7.49938	8.93474	9.23535	11.6425	11.605	11.3918	10.8693	11.0731
KRT19	ENSG00000171345	-4.25742	4.34172	71.639	2.58e-17	5.43e-16	5.11072	5.21936	3.89556	5.38371	6.70317	1.46486	0.43801	-0.507836	1.08881	2.94213
WNK2	ENSG00000165238	2.68943	4.51854	71.6068	2.63e-17	5.51e-16	1.19201	3.17106	2.49263	2.2885	2.91666	5.42471	4.67891	5.09869	5.35076	5.57036
ANK2	ENSG00000145362	1.8899	7.07304	71.5799	2.66e-17	5.58e-16	5.33357	6.23898	5.35199	5.93092	6.10141	7.99718	7.50226	7.67237	7.78349	7.63407
AIG1	ENSG00000146416	1.92613	4.69008	71.5371	2.72e-17	5.7e-16	3.70494	3.46811	2.85953	3.54265	3.44945	5.59328	5.44865	5.37757	5.12791	5.14477
RFTN1	ENSG00000131378	-2.23979	4.78556	71.5043	2.77e-17	5.79e-16	5.20779	5.82144	5.69283	5.41754	5.21128	2.82041	3.55069	2.55921	3.3314	3.78188
TSPAN8	ENSG00000127324	6.98641	2.04618	71.4637	2.82e-17	5.9e-16	-3.34301	0.0547061	-2.21786	-3.34301	-3.34301	2.40302	3.29778	3.44399	1.48103	3.01164
IP6K3	ENSG00000161896	6.92659	2.67081	71.3951	2.92e-17	6.1e-16	-3.34301	-0.37698	-2.21786	-2.26124	-3.34301	1.75764	3.3925	4.26287	4.52832	2.12009
VAV1	ENSG00000141968	-4.66322	2.41208	71.3274	3.03e-17	6.31e-16	3.67068	3.46811	2.78838	3.36914	2.79148	-1.0063	-1.42144	-3.34301	-0.854127	0.0128951
DEPTOR	ENSG00000155792	-2.78184	3.84306	71.3073	3.06e-17	6.36e-16	5.1034	4.42305	5.02836	3.59614	4.58645	2.09381	2.38986	1.4161	1.51674	1.90314
STEAP4	ENSG00000127954	2.72806	3.96366	71.1984	3.23e-17	6.72e-16	1.77464	1.82602	2.30146	2.73252	1.54726	4.41907	4.75848	5.46246	4.93688	4.14569
NEURL1B	ENSG00000214357	1.79527	6.43392	71.1886	3.25e-17	6.74e-16	5.23484	5.32946	5.66331	5.20372	4.8127	6.89849	6.67363	7.32101	7.04573	7.29528
FAM171A1	ENSG00000148468	-2.18931	4.74385	71.1281	3.35e-17	6.95e-16	6.01227	5.76792	5.44552	5.08479	4.89488	3.32072	2.98376	3.01092	3.39514	3.67454
GPC4	ENSG00000076716	2.05296	4.91722	71.0073	3.56e-17	7.38e-16	4.10019	3.40853	3.34597	3.58295	3.36409	5.14255	5.67391	6.14056	5.56734	5.47515
CD22	ENSG00000012124	-5.03465	2.47917	70.9943	3.58e-17	7.42e-16	3.10846	1.6313	3.74085	3.81497	3.869	-0.664489	-2.8593	-1.51244	-0.854127	-1.31464
MAP3K20	ENSG00000091436	2.15216	8.38116	70.9516	3.66e-17	7.57e-16	7.59119	7.06893	6.18465	6.58251	6.96199	9.341	8.792	8.90067	9.17605	8.90361
PLVAP	ENSG00000130300	-4.31528	6.921	70.7827	3.99e-17	8.24e-16	9.0134	7.1375	8.12662	6.77455	8.02014	4.20326	3.80685	2.77639	0.403387	3.99595
RRAS	ENSG00000126458	2.16033	6.13508	70.7503	4.05e-17	8.36e-16	4.50484	4.20577	4.97596	5.12629	4.58645	6.66237	7.02058	7.11091	5.78428	7.14794
P2RY8	ENSG00000182162	-4.88669	2.41194	70.5697	4.44e-17	9.15e-16	4.09281	3.69948	2.64807	2.94328	2.67226	-0.474654	-1.2772	-3.34301	-0.948344	-1.61636
NET1	ENSG00000173848	2.14675	9.26093	70.5211	4.55e-17	9.37e-16	8.1078	7.86735	7.3437	7.54398	8.08785	10.4109	10.1516	10.0033	9.45132	9.60641
CORO2A	ENSG00000106789	-4.03308	2.66386	70.4188	4.8e-17	9.86e-16	3.75252	3.56951	4.06568	3.59614	2.03538	0.469983	-0.384777	-1.14782	-0.325517	-0.503278
STAT4	ENSG00000138378	-3.71997	3.78815	70.4062	4.83e-17	9.91e-16	4.89235	4.25734	4.00421	4.23312	5.0769	1.77645	0.26028	0.387367	2.23726	-0.0998822
KIAA1211L	ENSG00000196872	-4.69928	3.19383	70.294	5.11e-17	1.05e-15	4.20309	3.13476	5.17503	4.35838	3.41803	0.10373	-1.42144	-0.314617	0.477735	-3.34301
CYTH4	ENSG00000100055	-4.54833	2.55123	70.1882	5.39e-17	1.1e-15	3.21419	3.99512	3.56044	2.60785	3.23782	-1.14096	-0.540808	0.271684	-1.15753	-3.34301
TRPC6	ENSG00000137672	2.45883	4.21393	70.1839	5.4e-17	1.11e-15	2.46473	2.48667	1.89036	3.57631	2.31099	4.98373	4.70953	4.47715	5.1579	5.06527
MYO1F	ENSG00000142347	-3.41788	3.51406	70.1536	5.49e-17	1.12e-15	4.48526	4.13402	4.42747	4.45564	4.0507	-0.38835	-0.178429	1.4956	1.75959	1.10233
CDON	ENSG00000064309	-3.08902	3.81219	70.1378	5.53e-17	1.13e-15	4.63747	4.71628	4.26227	4.31117	4.87187	0.799088	1.62386	0.210167	2.3798	1.96051
PARP14	ENSG00000173193	-1.76931	6.3743	70.1255	5.56e-17	1.13e-15	7.2387	7.03781	7.17324	6.56752	6.86143	5.31805	5.28253	5.43919	5.28498	4.63412
ZNF267	ENSG00000185947	-2.28594	6.56171	70.1138	5.6e-17	1.14e-15	7.37453	7.81755	6.57033	6.95876	7.4502	4.58025	4.86337	4.5719	5.67594	5.2805
EBF1	ENSG00000164330	1.8021	7.10496	70.1086	5.61e-17	1.14e-15	5.95851	5.826	6.46875	5.81445	5.55729	7.82186	7.47483	7.65444	8.03657	7.48929
FGD6	ENSG00000180263	-1.83953	5.2898	69.9862	5.97e-17	1.21e-15	5.73277	5.57412	6.24457	5.90334	6.1178	4.20673	4.18239	3.56564	4.37384	4.04319
TSHZ2	ENSG00000182463	-3.01833	5.53405	69.9563	6.06e-17	1.23e-15	6.12502	6.1698	6.97256	6.39149	5.80005	3.37725	2.42192	1.81776	4.08369	3.81337
HTR2B	ENSG00000135914	-6.86371	1.86878	69.8758	6.32e-17	1.28e-15	3.72416	2.74932	2.50748	2.84727	1.19853	-1.6422	-3.34301	-3.34301	-2.29712	-3.34301
SELP	ENSG00000174175	-4.45176	4.48684	69.8478	6.41e-17	1.3e-15	5.36605	5.93979	5.2868	4.38141	5.2857	0.423018	0.987559	1.89798	-2.90485	1.33706
ROCK1	ENSG00000067900	1.95286	8.39461	69.8312	6.46e-17	1.31e-15	7.23452	7.35588	7.18078	6.66305	7.08795	9.54968	8.93343	8.49694	9.03466	9.23445
NKG7	ENSG00000105374	-8.63791	1.40911	69.7276	6.81e-17	1.38e-15	3.81212	1.78912	2.3184	0.851384	2.65439	-3.34301	-2.8593	-3.34301	-3.34301	-3.34301
LINC00528	ENSG00000269220	-8.32337	1.40066	69.6951	6.92e-17	1.4e-15	1.2462	1.9813	2.55111	2.97391	2.00751	-3.34301	-3.34301	-3.34301	-2.29712	-3.34301
ERBB4	ENSG00000178568	3.11466	3.45098	69.6841	6.96e-17	1.4e-15	0.77931	0.917785	0.336457	1.64374	2.03538	4.58826	3.91217	4.15682	4.6418	3.65729
CDS2	ENSG00000101290	2.16332	6.59411	69.598	7.27e-17	1.46e-15	5.34292	5.0831	5.1935	4.55015	5.50591	7.7071	7.26403	7.68797	6.31075	7.05222
DOCK3	ENSG00000088538	2.9761	4.47428	69.5049	7.62e-17	1.53e-15	0.851005	2.54317	2.53671	2.99398	1.8279	5.45421	5.13077	5.03581	6.17209	4.7687
SLA	ENSG00000155926	-6.06517	3.53203	69.4505	7.84e-17	1.57e-15	5.8696	3.94568	4.67436	3.50818	4.08445	-1.2895	-3.34301	-3.34301	0.242105	-0.222229
CYP1B1	ENSG00000138061	-2.2614	6.02018	69.4466	7.85e-17	1.58e-15	7.31516	7.08329	5.46846	6.81952	6.41167	4.62244	4.75219	4.02905	4.46576	4.72384
CARD8	ENSG00000105483	-2.20878	4.76354	69.3514	8.24e-17	1.65e-15	5.43036	5.64811	6.671	4.93973	5.54036	3.32072	3.02609	3.61987	3.11553	3.59525
BID	ENSG00000015475	-4.56647	3.60143	69.3246	8.35e-17	1.67e-15	4.9829	4.49356	3.37053	3.7097	4.96178	-1.85724	-0.178429	-0.995101	1.28792	0.758559
NEDD4L	ENSG00000049759	-3.97337	3.95161	69.1916	8.93e-17	1.79e-15	4.85361	5.02874	4.27967	5.88465	3.95907	1.06689	-0.312665	1.3028	2.74598	0.0128951
ARHGAP10	ENSG00000071205	2.19044	7.17752	69.0455	9.62e-17	1.92e-15	5.13066	5.33107	5.74387	6.5957	5.77546	7.57605	7.76068	8.33617	7.41619	8.01407
CRTAP	ENSG00000170275	2.05741	8.72766	69.0477	9.61e-17	1.92e-15	7.68	7.31266	6.76665	7.17743	7.67062	9.56826	9.54151	9.73387	8.82993	9.24459
SLC2A3	ENSG00000059804	-2.36652	8.99087	68.9788	9.95e-17	1.98e-15	9.30375	9.12187	10.0499	9.96095	9.80476	6.80828	6.86554	7.55008	8.06171	7.35934
CARNS1	ENSG00000172508	3.37841	4.23787	68.9771	9.96e-17	1.98e-15	0.742081	1.47744	2.53671	2.97391	0.259181	4.87887	5.03384	4.70608	4.87804	5.14477
TGFA	ENSG00000163235	-3.30276	2.94364	68.9347	1.02e-16	2.02e-15	3.09375	3.91175	3.02341	4.23312	4.266	0.0429022	0.558269	0.641522	1.08881	0.306362
IGFBP7-AS1	ENSG00000245067	2.03511	6.15456	68.8742	1.05e-16	2.08e-15	4.93215	4.27413	4.21331	5.17544	5.14885	6.35118	6.802	7.17972	6.71209	7.01292
TEX41	ENSG00000226674	3.3532	3.54722	68.8238	1.08e-16	2.14e-15	0.952279	1.73194	1.79678	0.0481289	-0.62666	4.07242	4.24943	4.32586	4.34433	4.63412
XCL1	ENSG00000143184	-6.88621	2.5334	68.7517	1.12e-16	2.21e-15	3.56272	1.5454	2.60731	3.7097	4.09111	-3.34301	-3.34301	-0.730994	-1.5422	-3.34301
PPARG	ENSG00000132170	-3.39673	2.91871	68.732	1.13e-16	2.23e-15	3.70977	3.21346	3.5956	3.77494	4.23026	0.0429022	0.35188	-0.507836	1.28792	0.758559
RNF180	ENSG00000164197	2.24275	5.32874	68.7014	1.15e-16	2.26e-15	3.61514	4.03899	4.12944	2.27215	3.76462	6.04973	6.25942	6.06872	5.49646	6.06314
EXOC3L2	ENSG00000283632	-5.91129	4.062	68.6373	1.18e-16	2.34e-15	5.7714	4.37406	5.3825	3.83736	4.31799	0.218192	0.669271	-3.34301	-2.56922	-0.852658
SHISAL1	ENSG00000138944	-4.41473	3.93635	68.4525	1.3e-16	2.56e-15	5.46647	4.80443	3.25214	4.68587	5.1231	0.68429	-1.58172	-0.857012	1.08881	1.33706
RASGRP2	ENSG00000068831	2.34247	5.41212	68.377	1.35e-16	2.66e-15	3.5412	3.4146	4.43526	3.09033	4.25418	6.05455	6.19518	6.23142	5.42192	6.49191
FAT1	ENSG00000083857	2.03596	7.73402	68.2944	1.41e-16	2.77e-15	6.47766	5.92179	5.81719	6.81671	6.62621	8.66543	8.4388	7.9503	8.73732	8.14821
NHSL2	ENSG00000204131	-2.68032	4.38754	68.2459	1.44e-16	2.83e-15	5.25315	5.37219	6.17306	4.53311	4.97263	3.00713	1.73011	2.09803	2.70788	2.94213
CEACAM1	ENSG00000079385	-6.27135	2.94258	68.2251	1.46e-16	2.86e-15	4.30553	3.37157	4.139	2.94328	3.1513	0.218192	-2.8593	-3.34301	-0.0924867	-3.34301
INMT	ENSG00000241644	2.96312	4.46085	68.2206	1.46e-16	2.86e-15	2.10299	2.39141	2.43168	1.23539	3.18902	5.07199	5.5158	5.64788	3.86912	5.33575
TAL1	ENSG00000162367	-3.56315	2.81218	68.1524	1.51e-16	2.96e-15	3.3503	3.55859	4.29258	3.3768	3.5495	-0.020603	-1.2772	0.387367	0.324998	0.882477
CLDN1	ENSG00000163347	-4.35379	3.96399	68.0902	1.56e-16	3.05e-15	4.08911	5.69499	4.45836	3.38442	5.60922	0.68429	-0.811932	0.641522	0.44104	2.28638
STC1	ENSG00000159167	-3.83261	6.56112	68.052	1.59e-16	3.11e-15	6.94308	6.62788	7.36525	7.69489	7.7326	4.82569	2.02268	1.68839	4.14487	3.52091
JAG2	ENSG00000184916	-2.89039	4.24263	67.9599	1.67e-16	3.25e-15	6.15543	4.93684	5.51143	4.2204	4.81672	2.74604	1.4273	2.06366	2.64474	2.01569
ARHGAP45	ENSG00000180448	-4.47808	3.63174	67.8752	1.74e-16	3.39e-15	4.96887	4.6915	3.99371	3.95463	4.34609	0.761828	-1.2772	-2.32672	1.51674	0.117492
GBP5	ENSG00000154451	-4.70559	2.2557	67.8081	1.8e-16	3.51e-15	3.36874	2.82418	2.49263	2.87999	3.73092	-1.0063	-1.58172	-1.31864	-0.204302	-3.34301
DACT3	ENSG00000197380	2.62153	5.29867	67.7327	1.87e-16	3.64e-15	2.68671	3.77218	2.63461	3.59614	4.24227	5.87863	6.35938	6.02919	5.21335	6.39509
STXBP6	ENSG00000168952	-4.08473	2.48712	67.673	1.93e-16	3.75e-15	2.65701	2.82418	3.88423	4.22466	3.0039	0.0429022	-1.42144	-0.226918	-0.390171	-0.852658
HOXB7	ENSG00000260027	-3.11531	3.56149	67.6468	1.96e-16	3.79e-15	4.51315	4.21275	4.46218	4.47004	4.13686	0.423018	1.69555	1.66566	-0.390171	1.78106
HLA-DOA	ENSG00000204252	-5.20294	3.16607	67.6083	1.99e-16	3.86e-15	4.63494	4.51349	3.64342	2.51369	3.79754	-1.2895	-0.540808	0.641522	-3.34301	-1.06524
RUSC2	ENSG00000198853	1.56886	6.16388	67.5829	2.02e-16	3.91e-15	4.98888	5.37219	5.01543	5.18638	5.2857	6.89742	6.73765	6.85364	6.36929	6.80253
ADGRE2	ENSG00000127507	-3.10799	3.74921	67.5796	2.02e-16	3.91e-15	4.34952	4.13033	4.19967	4.71639	4.91378	1.61867	0.987559	0.00811424	1.61883	2.57058
FCGR3A	ENSG00000203747	-7.5131	1.57533	67.4744	2.13e-16	4.12e-15	3.35647	1.65199	1.64396	2.89073	1.89029	-1.85724	-3.34301	-3.34301	-2.90485	-3.34301
CLEC10A	ENSG00000132514	-6.2876	2.65863	67.4435	2.17e-16	4.18e-15	3.73368	3.53092	3.18909	2.17002	3.91474	-2.80679	-3.34301	-0.730994	0.242105	-3.34301
ATP2B1-AS1	ENSG00000271614	-2.3971	4.25566	67.3284	2.3e-16	4.43e-15	4.69218	5.22109	5.03861	4.75512	5.14565	2.04811	2.50408	3.18889	1.92816	3.07795
THRA	ENSG00000126351	1.85693	6.81696	67.3141	2.32e-16	4.46e-15	5.93292	5.66857	5.44552	4.96283	5.76718	7.44958	7.64689	7.25923	7.00231	7.79402
TM4SF18	ENSG00000163762	-4.47365	2.71131	67.2104	2.44e-16	4.69e-15	2.95422	4.20577	2.73893	4.0913	3.4802	-0.15667	-0.178429	-3.34301	-1.04915	-0.503278
NEBL	ENSG00000078114	-3.80268	3.09464	66.9754	2.75e-16	5.28e-15	4.31507	2.42788	5.09129	3.90251	3.94445	-0.15667	-0.625645	0.68739	0.648393	0.821848
PLXDC2	ENSG00000120594	-1.89539	5.57276	66.9357	2.81e-16	5.38e-15	6.36662	6.37281	6.28282	5.83823	6.10799	4.65837	4.1088	3.879	4.83979	3.98908
KLHL23	ENSG00000213160	2.27814	5.66646	66.899	2.86e-16	5.47e-15	4.40417	3.8187	2.99209	4.43377	4.266	6.98642	6.25127	6.65443	5.95666	6.01825
CTSC	ENSG00000109861	-2.39322	4.78857	66.8284	2.96e-16	5.66e-15	5.91108	5.71849	5.106	4.20757	5.9595	2.90829	3.63059	3.26649	3.01924	2.998
BCL7A	ENSG00000110987	1.93205	4.39584	66.6971	3.17e-16	6.05e-15	3.37483	2.96318	2.87105	2.84727	3.50034	5.32605	5.01994	5.08162	4.89679	4.9101
NOVA2	ENSG00000104967	-3.96915	2.9796	66.5677	3.38e-16	6.45e-15	4.49648	3.98291	4.40387	2.87999	2.77504	0.72358	0.110956	-1.31864	0.242105	-0.35592
BTNL9	ENSG00000165810	-3.74503	3.48238	66.5466	3.42e-16	6.51e-15	4.74724	4.05462	7.12653	3.76913	4.31231	1.44148	1.31797	-0.615105	0.615838	0.392268
FRMD3	ENSG00000172159	2.32166	4.51503	66.4657	3.56e-16	6.78e-15	3.49719	2.93812	2.81249	2.70844	3.01794	5.11141	4.89036	5.18516	6.79667	5.49227
SLC16A3	ENSG00000141526	-2.18131	5.23835	66.4489	3.59e-16	6.83e-15	5.94116	5.34066	6.42251	5.93742	5.83813	3.71117	3.19639	4.47061	3.42363	3.99595
HPCAL1	ENSG00000115756	-1.99097	4.97558	66.3394	3.8e-16	7.21e-15	5.69309	5.0697	5.5442	5.72273	6.11617	3.5728	3.18398	3.53461	4.06572	3.86686
C1orf162	ENSG00000143110	-3.08049	3.04658	66.2768	3.92e-16	7.44e-15	3.3503	3.28146	3.51709	4.38141	4.43248	0.55956	0.596227	1.3886	0.648393	0.996589
ITGAM	ENSG00000169896	-2.70745	4.49388	66.1961	4.08e-16	7.74e-15	4.87096	5.4496	5.16804	5.36071	5.01874	2.89113	1.78043	2.34697	4.63573	2.06884
CD55	ENSG00000196352	-2.13658	7.8443	66.1878	4.1e-16	7.76e-15	8.53953	7.81324	8.14275	8.95839	8.78427	6.32906	6.16629	6.06981	7.10411	6.37281
ARFGEF3	ENSG00000112379	-3.74989	3.36763	65.9948	4.52e-16	8.55e-15	4.17193	4.2197	4.87082	4.1144	3.38591	1.23945	0.633211	-0.407994	1.04057	-1.99834
C1QTNF2	ENSG00000145861	2.99899	3.70115	65.9576	4.61e-16	8.71e-15	-0.175325	1.75125	1.77241	0.851384	2.21675	4.40705	4.58999	4.54412	4.06873	4.65165
IL21R	ENSG00000103522	-4.66419	2.18096	65.9233	4.69e-16	8.85e-15	4.32769	2.85129	2.90508	2.94328	2.85543	-1.2895	-2.20878	-2.00155	-0.390171	-0.667417
RNF144A	ENSG00000151692	-2.43483	4.36132	65.8984	4.75e-16	8.95e-15	5.18369	4.88095	5.27166	5.08713	4.78012	2.76499	1.99453	2.02845	3.64144	2.91336
TBC1D30	ENSG00000111490	-4.2953	3.11325	65.874	4.81e-16	9.06e-15	3.72893	4.20577	4.38791	3.18065	3.61562	-0.474654	0.0575375	-0.507836	1.87413	-3.34301
WAS	ENSG00000015285	-4.58491	2.09162	65.8615	4.84e-16	9.1e-15	3.20053	2.52083	3.58164	2.9014	2.61799	-2.11004	-2.49768	-0.730994	-1.04915	-0.503278
HEG1	ENSG00000173706	-2.26432	6.81446	65.8269	4.92e-16	9.25e-15	7.89321	7.36335	7.64954	7.08164	7.11515	5.14073	5.22009	4.36872	6.36929	5.21717
DDX58	ENSG00000107201	-1.66821	5.8256	65.8244	4.93e-16	9.26e-15	6.47979	6.64733	6.32218	6.15577	6.50185	5.1371	4.78131	4.42734	4.90186	4.44607
ARNT2	ENSG00000172379	2.09968	4.60122	65.7106	5.22e-16	9.8e-15	3.71458	2.98781	2.76387	3.42932	2.93157	5.68321	5.09808	5.38455	4.80231	5.28892
SYNPO2	ENSG00000172403	2.06156	9.42922	65.6637	5.35e-16	1e-14	7.8482	8.13125	6.98521	8.35671	8.21897	10.2411	10.0665	9.86088	9.99037	10.2544
TNFSF8	ENSG00000106952	-7.18662	1.42917	65.5583	5.64e-16	1.05e-14	1.10671	2.80583	2.26699	1.71801	3.04561	-2.80679	-3.34301	-3.34301	-2.29712	-3.34301
BAIAP2	ENSG00000175866	-2.15823	7.26706	65.4302	6.02e-16	1.12e-14	7.77981	7.66265	9.52422	8.25852	7.89212	5.59195	5.30992	6.12189	6.19155	6.08588
KCNN3	ENSG00000143603	-3.37574	5.07077	65.0788	7.2e-16	1.34e-14	6.16513	5.62996	6.94693	5.7061	5.02571	1.98484	2.11709	1.59522	4.30913	3.21392
NEDD9	ENSG00000111859	-2.13182	7.30971	65.0396	7.34e-16	1.37e-14	8.00154	7.33002	8.13052	8.17007	8.13249	5.53373	5.48956	5.30402	6.45461	6.32172
OAS1	ENSG00000089127	-3.6359	2.49063	65.0313	7.37e-16	1.37e-14	3.61514	3.2204	3.49492	2.23891	3.82974	-0.229839	-0.811932	0.387367	0.0112824	-0.222229
DIPK1B	ENSG00000165716	-4.4601	3.18259	64.9771	7.58e-16	1.41e-14	4.91134	3.0747	4.58622	3.76913	3.29659	0.835411	0.162467	-0.0660554	-1.15753	-2.51938
A1BG	ENSG00000121410	2.44639	3.65895	64.951	7.68e-16	1.43e-14	1.61905	1.71237	1.67058	2.18756	2.59943	4.51177	4.38572	4.81081	3.99154	4.08894
KIF26A	ENSG00000066735	-4.48156	2.96003	64.9108	7.84e-16	1.45e-14	3.59961	3.45049	4.99188	3.50818	3.78117	0.870841	-0.811932	-3.34301	-0.263637	-0.35592
ADA	ENSG00000196839	-2.46799	4.13789	64.8947	7.9e-16	1.46e-14	5.14678	4.63803	4.15323	4.85724	5.3398	1.84931	2.00868	2.49618	3.013	2.60697
CA8	ENSG00000178538	-3.59045	3.27854	64.8705	8e-16	1.48e-14	4.21673	3.40853	4.443	4.41156	3.86123	1.00445	0.395588	-2.32672	0.44104	1.2477
MS4A8	ENSG00000166959	-6.39551	1.65869	64.8296	8.17e-16	1.51e-14	1.67938	2.23558	2.3184	2.80246	3.11257	-2.41676	-2.8593	-3.34301	-0.854127	-3.34301
IKZF1	ENSG00000185811	-5.66309	3.21461	64.7277	8.6e-16	1.59e-14	4.49088	3.5197	3.3542	3.635	4.38993	-3.34301	-1.42144	-3.34301	0.741869	0.0128951
HCAR2	ENSG00000182782	-6.01559	1.83752	64.6218	9.07e-16	1.67e-14	2.84433	2.92967	2.59347	1.96165	2.82381	-3.34301	-1.76205	0.494458	-2.90485	-3.34301
MIS18BP1	ENSG00000129534	-1.9442	4.51071	64.5208	9.55e-16	1.76e-14	5.25315	5.27379	5.55674	4.44839	5.11005	3.33347	3.11375	3.09841	3.44232	3.26035
CD3E	ENSG00000198851	-6.28998	1.48599	64.4111	1.01e-15	1.86e-14	2.82665	2.04528	1.84433	2.47138	2.5029	-3.34301	-2.20878	-3.34301	-1.69718	-3.34301
MYH11	ENSG00000133392	2.94775	13.6511	64.4054	1.01e-15	1.86e-14	10.9717	11.6259	9.87821	11.7785	11.9635	14.7962	14.4705	14.256	14.2612	14.3043
NOTCH4	ENSG00000204301	-2.89849	4.96454	64.4057	1.01e-15	1.86e-14	6.43529	5.0048	8.03418	5.33538	5.62306	3.02296	3.12678	3.36856	2.03051	3.14135
ARHGAP30	ENSG00000186517	-5.2744	2.48264	64.4015	1.01e-15	1.86e-14	3.39895	3.58035	3.05406	2.48562	3.71377	-2.11004	-0.811932	-3.34301	0.680229	-2.51938
CD151	ENSG00000177697	1.782	7.58825	64.3695	1.03e-15	1.89e-14	6.15366	6.37125	6.39384	6.67008	6.73539	8.37804	8.02548	8.22514	7.89346	8.95766
FAM20B	ENSG00000116199	1.82635	6.06116	64.3369	1.05e-15	1.92e-14	5.20779	5.01082	3.95633	4.8545	4.73408	6.71937	7.01139	6.45589	6.63194	6.48947
CELF2	ENSG00000048740	-2.35163	4.87686	64.3339	1.05e-15	1.92e-14	5.62953	5.90033	6.0892	5.00299	5.00118	2.93364	2.88755	3.92759	3.54962	2.88401
TLR1	ENSG00000174125	-7.43168	1.11898	64.2749	1.08e-15	1.98e-14	2.60612	2.55421	0.928206	1.23539	2.31099	-2.80679	-3.34301	-3.34301	-2.90485	-3.34301
BOC	ENSG00000144857	-2.24809	4.73727	64.2635	1.09e-15	1.99e-14	5.13066	6.09051	5.72494	5.20802	5.17101	3.09214	2.41131	3.11529	3.49249	3.71678
PLCE1	ENSG00000138193	2.11283	6.49835	63.9849	1.25e-15	2.29e-14	4.70191	4.82736	4.44686	5.62799	5.51088	7.62615	6.92687	7.17771	7.30252	6.66152
CDH24	ENSG00000139880	-3.18507	3.71373	63.7433	1.42e-15	2.58e-14	4.7659	4.20927	5.74387	4.10059	4.4533	0.835411	1.40609	0.210167	2.13758	1.96051
SH2D3C	ENSG00000095370	-3.18397	4.30372	63.6722	1.47e-15	2.67e-14	5.4008	4.79283	6.07806	5.08245	4.37909	2.39087	1.78043	-0.144246	1.818	2.60697
KLHL30	ENSG00000168427	5.87632	3.74133	63.6429	1.49e-15	2.71e-14	-3.34301	1.10957	-1.59349	0.894723	-3.34301	4.54505	4.16671	4.75805	3.59626	4.87696
ZNF703	ENSG00000183779	1.70694	6.88924	63.5498	1.56e-15	2.84e-14	5.66725	5.51462	5.41436	6.02779	6.21394	7.47391	7.20307	7.34803	7.82235	7.55595
SYNJ2	ENSG00000078269	-2.07305	4.74356	63.4434	1.65e-15	2.99e-14	5.16447	5.59699	5.61615	5.38181	5.18352	3.17243	3.68003	2.71127	3.99154	3.05179
MEF2D	ENSG00000116604	1.7398	7.48809	63.4373	1.66e-15	3e-14	6.42798	6.29845	6.1173	6.91799	6.02179	8.14151	7.71289	8.26964	8.27578	7.92094
NRGN	ENSG00000154146	2.09344	6.16628	63.4161	1.67e-15	3.03e-14	4.90504	4.28742	4.50718	5.35878	4.82473	6.58582	6.25795	7.12764	6.85841	7.58532
MMP28	ENSG00000271447	-3.86688	3.29867	63.4084	1.68e-15	3.04e-14	4.76822	3.42065	4.89924	3.15414	3.92222	0.761828	0.837175	1.04538	-0.948344	-0.667417
FIGN	ENSG00000182263	3.39139	3.42633	63.3121	1.76e-15	3.19e-14	0.304925	2.36658	1.244	-0.624223	0.867399	4.10626	4.35283	4.58711	3.92997	3.74154
PDE10A	ENSG00000112541	-3.45423	4.62763	63.1698	1.9e-15	3.42e-14	5.52929	5.46723	5.87413	4.59683	5.22647	2.42702	1.78043	-0.857012	2.96211	1.53889
LNX1	ENSG00000072201	-4.29178	2.94377	63.1468	1.92e-15	3.46e-14	4.08168	4.20227	4.91045	2.32063	3.21362	-0.664489	0.162467	0.00811424	0.1988	-2.51938
ADGRB3	ENSG00000135298	2.53068	4.7015	62.9205	2.15e-15	3.88e-14	2.66698	4.16315	2.15832	2.32063	3.3967	5.3685	5.71222	5.41213	4.8917	5.45283
TPPP3	ENSG00000159713	2.41002	6.24658	62.898	2.18e-15	3.92e-14	4.19278	4.26743	4.39192	5.49526	4.70834	6.36833	5.88317	7.40018	7.14781	7.28549
SDC2	ENSG00000169439	2.21223	7.5401	62.8781	2.2e-15	3.95e-14	5.55769	5.77972	5.23423	7.08866	6.43802	8.374	8.02461	7.92868	8.18334	8.35189
NR2F2-AS1	ENSG00000247809	2.14423	5.3345	62.8079	2.28e-15	4.09e-14	3.6048	2.93812	4.81225	3.89185	3.94445	5.84004	5.64364	6.26016	5.81328	6.13343
IPCEF1	ENSG00000074706	-5.49699	2.47916	62.7969	2.29e-15	4.11e-14	3.74313	3.05929	2.73893	3.99003	2.39945	-2.80679	-2.8593	-0.995101	0.912404	-1.99834
CRACR2B	ENSG00000177685	-2.95206	3.74636	62.7559	2.34e-15	4.19e-14	3.92854	4.64837	5.25417	4.05833	4.6419	1.18419	1.40609	2.61961	2.01811	0.821848
CD36	ENSG00000135218	-3.5417	2.6548	62.7255	2.38e-15	4.25e-14	3.51937	2.94652	3.47994	3.76913	3.75626	-1.0063	-0.115722	0.731845	-0.603579	0.821848
ERBB2	ENSG00000141736	1.78911	5.51759	62.6454	2.47e-15	4.43e-14	3.89925	4.41399	4.06568	4.62605	4.66884	5.8808	6.40152	6.27149	5.69846	6.3622
DMPK	ENSG00000104936	2.10247	5.84965	62.5461	2.6e-15	4.65e-14	3.20053	3.93727	4.47356	4.64521	5.02918	6.5169	6.47912	6.34846	6.33408	6.67872
ABRACL	ENSG00000146386	-4.97354	2.66916	62.5419	2.61e-15	4.65e-14	3.61514	3.14939	2.35168	3.80932	4.00209	-1.6422	-0.625645	-3.34301	0.680229	-1.61636
CRTAM	ENSG00000109943	-6.08792	2.19835	62.5389	2.61e-15	4.66e-14	3.42268	2.64992	1.09473	3.56964	3.30806	-2.80679	-2.8593	-2.00155	0.711378	-2.51938
NDUFB7	ENSG00000099795	2.65396	7.15349	62.3605	2.86e-15	5.09e-14	5.39031	5.0831	4.78205	4.99554	6.32398	7.1263	7.8852	8.41241	6.83871	8.47266
MCC	ENSG00000171444	-1.85771	5.76059	62.2954	2.96e-15	5.26e-14	6.39987	6.34924	6.42935	6.53451	5.93935	4.46616	4.26719	4.50624	5.65306	4.21805
ITPRID2	ENSG00000138434	-1.56843	7.20344	62.2388	3.04e-15	5.41e-14	7.84189	7.78043	7.6361	7.83463	7.81883	6.5134	6.41552	5.81733	6.31075	5.88939
APOL3	ENSG00000128284	-3.23029	4.77788	62.1693	3.15e-15	5.6e-14	6.06787	5.04252	6.48572	5.24617	4.92127	2.71713	1.86059	3.31112	2.44611	0.550106
GALNT10	ENSG00000164574	-2.44477	4.12085	62.1598	3.17e-15	5.62e-14	5.10889	4.56078	4.87082	4.73439	4.62365	2.62676	1.96582	2.21226	3.92001	1.90314
NT5C3B	ENSG00000141698	1.70032	5.58049	62.034	3.38e-15	5.98e-14	4.71877	4.33299	3.85551	4.39279	4.86412	6.2846	6.12469	6.38893	6.00538	6.06968
LHX6	ENSG00000106852	-4.11992	2.53898	62.0244	3.39e-15	6.01e-14	3.89501	2.93812	4.4507	2.22199	3.38591	-0.15667	0.00206464	-1.73637	-0.204302	-0.852658
CORO6	ENSG00000167549	2.78363	3.86917	61.9506	3.52e-15	6.23e-14	1.84656	2.71038	2.41603	0.851384	0.928137	4.71307	4.67226	4.38621	4.42406	4.83922
ARHGAP4	ENSG00000089820	-3.56846	3.85193	61.9429	3.54e-15	6.25e-14	5.25315	4.71628	4.90766	3.7633	4.1998	0.55956	-0.625645	0.774971	1.818	2.06884
FSTL3	ENSG00000070404	1.86174	5.09808	61.9225	3.57e-15	6.31e-14	2.94606	3.8187	3.98842	4.2665	3.79754	5.53235	5.82141	5.97936	5.65707	5.55648
FCGBP	ENSG00000275395	-4.67612	2.62813	61.908	3.6e-15	6.35e-14	2.40643	5.34861	3.45719	3.62216	3.5398	-1.4551	-0.715784	-2.32672	0.324998	-0.503278
N4BP3	ENSG00000145911	-6.16236	2.16679	61.862	3.68e-15	6.49e-14	2.29517	2.59753	3.2433	2.94328	3.22577	-3.34301	-2.8593	-3.34301	-0.682357	0.117492
FXYD1	ENSG00000266964	2.91065	5.60753	61.834	3.74e-15	6.58e-14	2.43003	3.71923	2.21367	4.53995	3.76462	5.97131	6.30526	6.62084	5.64804	6.81425
LUCAT1	ENSG00000248323	-4.57573	3.77384	61.7782	3.84e-15	6.76e-14	4.81827	5.68874	4.32646	3.53582	4.59115	1.31857	-0.312665	-3.34301	0.800982	-0.222229
SERTM1	ENSG00000180440	-4.15217	3.98565	61.7547	3.89e-15	6.83e-14	3.3503	5.47451	4.80326	4.24991	5.19283	0.55956	-1.02589	0.14591	1.24598	2.58889
TNFSF9	ENSG00000125657	-2.26068	4.69345	61.7493	3.9e-15	6.84e-14	5.05867	5.21762	6.46685	5.69388	5.14565	3.26854	3.1902	2.72233	2.96857	3.9039
NMRK2	ENSG00000077009	8.46902	1.68632	61.6499	4.1e-15	7.19e-14	-3.34301	-0.218294	-3.34301	-3.34301	-3.34301	0.972192	2.74277	3.37558	1.01583	2.92782
IL15RA	ENSG00000134470	-2.76788	3.28326	61.6257	4.15e-15	7.27e-14	3.91606	3.48551	4.44686	4.35062	3.92967	1.12673	1.12374	0.494458	1.6673	2.01569
PCDH12	ENSG00000113555	-5.12641	3.1404	61.5298	4.36e-15	7.63e-14	4.29914	3.42065	5.38049	3.3768	3.70512	1.12673	-0.540808	-2.74717	-0.390171	-3.34301
HCK	ENSG00000101336	-5.36123	2.51291	61.5134	4.4e-15	7.68e-14	3.77573	2.60816	2.98149	3.01377	4.16236	-1.4551	-3.34301	-3.34301	-0.603579	-0.667417
CD300LB	ENSG00000178789	-7.28337	1.70984	61.4645	4.51e-15	7.87e-14	2.50973	3.18533	2.94924	0.806703	2.26464	-3.34301	-3.34301	-3.34301	0.284147	-2.51938
CRISPLD2	ENSG00000103196	2.38698	8.69937	61.4161	4.62e-15	8.05e-14	7.11265	7.09703	6.78732	8.12386	6.56895	9.22824	9.14938	9.71349	10.536	8.98449
GIPC2	ENSG00000137960	-4.14582	2.69661	61.418	4.62e-15	8.05e-14	3.61514	4.03506	3.67664	3.04296	3.21362	-0.020603	0.00206464	-1.73637	-2.06829	0.550106
PPFIA2	ENSG00000139220	3.09397	4.79162	61.2762	4.96e-15	8.62e-14	2.01208	2.73968	0.789347	2.65902	3.37504	5.31162	5.95248	4.14454	5.77877	5.85765
PDGFD	ENSG00000170962	-4.38004	3.73087	61.2778	4.96e-15	8.62e-14	5.53202	3.98291	4.81822	3.89719	4.43248	1.67987	0.837175	-1.14782	0.51352	-2.51938
HSPB7	ENSG00000173641	2.80276	6.63423	61.2758	4.96e-15	8.62e-14	4.07795	5.26206	3.4724	4.19028	5.61153	6.95993	7.63383	6.66736	7.193	7.84013
PRKAA2	ENSG00000162409	2.41808	3.51463	61.2475	5.03e-15	8.73e-14	2.07332	2.04528	1.93496	1.26872	1.89029	4.69094	3.97114	3.78192	4.63166	3.96825
NXPH3	ENSG00000182575	2.88238	3.96361	61.1143	5.39e-15	9.34e-14	1.75608	2.73968	1.74762	2.07902	0.986421	5.20981	4.41521	5.18516	3.58789	4.67754
FGF1	ENSG00000113578	3.82034	3.1327	61.1118	5.39e-15	9.34e-14	0.252937	0.230138	-0.0415271	2.13431	-3.34301	4.35796	3.55551	3.88885	3.73535	3.70003
KIF13A	ENSG00000137177	1.737	7.51907	61.0869	5.46e-15	9.45e-14	5.97164	6.85239	6.64271	6.3483	6.02179	8.47134	8.06005	7.96841	8.16113	7.9096
TNFRSF11B	ENSG00000164761	-4.2827	2.58326	61.0795	5.48e-15	9.48e-14	3.261	3.18533	3.17985	4.47362	3.29659	-0.020603	0.306807	-1.14782	-0.948344	-3.34301
SLC12A7	ENSG00000113504	-2.29808	5.02946	60.9833	5.76e-15	9.93e-14	5.92879	6.3767	5.84958	4.89508	5.38924	3.28176	3.29778	4.47061	3.47445	3.14135
MARCHF1	ENSG00000145416	-5.74589	2.18363	60.9688	5.8e-15	9.99e-14	1.84656	2.90401	2.99209	2.99398	4.13041	-2.11004	-2.49768	-3.34301	0.938965	-1.61636
CYB5R3	ENSG00000100243	1.63194	7.76291	60.9353	5.9e-15	1.02e-13	6.64584	6.55831	6.8893	6.81741	6.87692	8.29632	8.27019	8.46355	8.07169	9.02476
GPR65	ENSG00000140030	-7.07979	1.1871	60.9059	5.99e-15	1.03e-13	2.59572	1.6103	2.15832	0.559833	2.85543	-3.34301	-2.8593	-3.34301	-2.56922	-3.34301
TPPP	ENSG00000171368	2.4729	3.93125	60.8369	6.2e-15	1.07e-13	1.69894	3.10504	2.55111	1.51078	2.08957	4.93434	4.48009	4.47061	4.83626	4.34197
FHL1	ENSG00000022267	1.90638	7.74648	60.6988	6.65e-15	1.14e-13	6.15719	6.4845	5.67322	7.30288	6.61239	8.2099	8.38831	8.38287	8.30415	8.3837
HR	ENSG00000168453	3.00943	4.12462	60.6695	6.75e-15	1.16e-13	2.14638	2.62919	1.34662	0.894723	2.21675	5.49025	4.16671	5.53481	4.72046	4.12074
AFAP1L1	ENSG00000157510	-4.22431	4.51828	60.5661	7.11e-15	1.22e-13	5.48067	5.2124	6.46875	4.83238	4.75519	2.1381	2.43245	0.857538	0.242105	-1.61636
ACKR3	ENSG00000144476	2.8647	4.73666	60.4079	7.71e-15	1.32e-13	2.46473	2.26275	1.27903	4.35838	3.01794	5.4745	6.18509	5.12809	5.25623	5.24918
RND1	ENSG00000172602	-1.65887	6.21569	60.3778	7.83e-15	1.34e-13	6.89989	6.60018	6.53182	6.81741	7.15778	4.68349	5.33258	5.49022	4.8934	5.26635
ARMH4	ENSG00000139971	-2.59292	4.13797	60.3741	7.84e-15	1.34e-13	4.84266	4.63543	5.75635	4.42271	4.99054	2.03255	2.64656	2.08095	3.34636	1.68221
LYVE1	ENSG00000133800	-2.68653	3.97879	60.302	8.14e-15	1.39e-13	4.50484	5.19311	4.82712	3.95975	4.80867	1.344	2.0639	2.36119	3.00045	1.46151
ITGBL1	ENSG00000198542	3.37805	3.5766	60.2955	8.16e-15	1.39e-13	1.16414	-0.218294	1.64396	2.02153	-0.179493	5.06436	4.4519	3.9228	4.25994	4.0028
RASSF2	ENSG00000101265	-2.75102	5.28565	60.2679	8.28e-15	1.41e-13	5.38277	6.17785	5.40646	6.238	6.60892	2.35378	2.41131	3.50289	3.68916	4.21805
JAG1	ENSG00000101384	1.62556	8.5628	60.1241	8.91e-15	1.51e-13	7.70651	7.2453	7.70372	7.39961	7.55321	9.44144	9.02412	9.22721	9.21901	8.79494
MRGPRF	ENSG00000172935	2.51178	5.89486	60.1241	8.91e-15	1.51e-13	3.86935	4.24377	2.85953	4.23734	4.81672	6.4238	6.83114	6.98629	5.30936	6.8123
FGF13	ENSG00000129682	1.87656	4.70051	60.0767	9.12e-15	1.55e-13	3.53578	3.03585	3.34597	4.27473	3.26162	5.39916	5.06631	5.43079	5.25359	5.32487
OAS3	ENSG00000111331	-2.27643	3.97298	60.0736	9.14e-15	1.55e-13	4.60414	4.57981	5.38853	4.18156	4.86023	2.7837	2.11709	2.41671	2.00559	2.8691
IKZF3	ENSG00000161405	-4.9933	2.44593	60.0454	9.27e-15	1.57e-13	3.49719	3.70939	3.30407	1.64374	3.58765	-1.2895	-1.02589	-3.34301	-0.0396694	-1.99834
SPON2	ENSG00000159674	-2.9837	5.31093	60.0083	9.45e-15	1.6e-13	5.6308	5.87524	5.09129	6.97463	6.62506	2.57399	2.70852	2.60773	3.62108	4.56644
SLC38A11	ENSG00000169507	3.8025	3.38645	59.9963	9.5e-15	1.61e-13	-0.0394668	-0.00885508	1.37927	-0.398184	1.42615	3.94938	3.06044	4.40005	5.72541	4.54316
IL23A	ENSG00000110944	-5.91206	3.73737	59.9882	9.54e-15	1.61e-13	5.32886	3.08995	3.2433	4.16838	5.337	-2.11004	1.44821	-2.74717	0.0112824	-1.99834
NAV3	ENSG00000067798	-2.61157	3.71298	59.981	9.58e-15	1.62e-13	4.02469	4.36155	4.66446	4.55354	4.60051	0.835411	1.24816	2.21226	2.53585	2.01569
BTN3A3	ENSG00000111801	-2.35131	4.25539	59.9614	9.67e-15	1.63e-13	5.47359	4.37717	5.36427	4.61961	4.82473	2.70736	3.17774	2.77639	2.46451	1.81256
MAP3K11	ENSG00000173327	-1.79573	5.95932	59.8794	1.01e-14	1.7e-13	6.79075	6.20437	7.63905	6.41215	6.64781	5.02559	4.68992	4.97931	4.48841	5.0422
CST7	ENSG00000077984	-8.38354	1.27297	59.8502	1.02e-14	1.72e-13	3.79858	2.54317	1.27903	2.45699	0.0564537	-3.34301	-3.34301	-3.34301	-2.90485	-3.34301
CBX7	ENSG00000100307	2.15191	6.87103	59.7575	1.07e-14	1.8e-13	5.81575	5.31493	5.67979	4.33103	5.35923	7.9376	7.4348	7.78313	6.54762	7.62578
C6orf141	ENSG00000197261	-7.19926	1.51516	59.6598	1.13e-14	1.89e-13	1.16414	2.62919	3.15178	1.48266	2.5029	-2.80679	-3.34301	-3.34301	-1.27471	-3.34301
RHBDF1	ENSG00000007384	1.79045	4.65221	59.6226	1.15e-14	1.93e-13	3.16581	3.5531	3.89556	3.62216	3.11257	5.44395	5.18627	5.5566	5.11778	5.03888
SNED1	ENSG00000162804	-2.11437	5.01395	59.5504	1.19e-14	2e-13	5.62953	5.77619	6.65109	5.95416	4.78423	3.65131	3.4245	4.00208	3.93658	3.27173
EGFR	ENSG00000146648	1.83432	6.71462	59.5352	1.2e-14	2.01e-13	5.20266	5.51037	5.67979	6.13897	5.05324	7.35031	7.0258	7.06115	7.83544	7.38968
PTPRM	ENSG00000173482	-1.93801	6.71111	59.5211	1.21e-14	2.02e-13	7.70621	7.31793	8.59658	7.25276	6.83293	5.83668	5.44606	5.54419	5.54266	5.05543
ARHGEF7	ENSG00000102606	1.94255	7.55045	59.5024	1.22e-14	2.04e-13	6.29612	6.14537	6.64355	6.51901	5.4934	8.34988	8.04833	8.20779	8.85836	7.716
ITGB8	ENSG00000105855	-2.50268	3.53731	59.4344	1.26e-14	2.11e-13	4.21673	4.43505	3.42628	4.32708	4.78012	1.29267	1.44821	2.25858	1.88783	2.06884
OLFM1	ENSG00000130558	-1.64037	6.41434	59.4333	1.27e-14	2.11e-13	6.3788	6.68799	7.25687	7.35035	7.14424	5.47306	5.37551	5.30402	5.52304	5.23763
MIR3142HG	ENSG00000253522	-5.59052	1.88415	59.3978	1.29e-14	2.15e-13	2.7815	3.32722	2.38422	2.70844	2.16721	-3.34301	-1.9682	-3.34301	-0.390171	-1.61636
MFAP2	ENSG00000117122	-3.26075	4.18259	59.3483	1.32e-14	2.2e-13	5.39332	4.04683	4.43526	5.43415	5.09357	0.72358	0.669271	2.48323	1.68309	2.65988
ENAH	ENSG00000154380	1.78705	8.20411	59.2656	1.38e-14	2.29e-13	6.84498	6.94021	6.54357	7.4765	7.26615	9.0447	8.52404	8.45031	9.04559	8.9888
SORBS1	ENSG00000095637	1.49074	8.06551	59.1545	1.46e-14	2.42e-13	7.07338	7.09798	6.8893	7.34206	7.23644	8.67391	8.80066	8.34983	8.63328	8.63564
PKP2	ENSG00000057294	-5.80089	2.30972	59.1423	1.47e-14	2.43e-13	3.72893	2.39141	3.33769	3.58956	1.79566	-3.34301	-1.42144	-2.74717	0.771728	-2.51938
GAS7	ENSG00000007237	-3.0534	4.49011	59.0732	1.52e-14	2.52e-13	5.04727	5.8553	5.24755	5.21659	4.75519	0.68429	0.772339	2.61961	2.55314	2.88401
CTSW	ENSG00000172543	-6.32833	1.95792	59.0671	1.52e-14	2.52e-13	3.55737	3.23419	2.40021	2.04095	1.76269	-3.34301	-1.42144	-3.34301	-2.90485	-1.06524
LSP1	ENSG00000130592	-2.48152	3.96145	59.0619	1.53e-14	2.53e-13	4.69705	4.64837	4.18127	5.01531	4.8127	1.73859	2.57232	0.897114	2.62851	2.45556
PTK2B	ENSG00000120899	-2.10743	4.80892	59.0474	1.54e-14	2.54e-13	5.90898	5.40152	6.28174	4.47719	5.34815	3.51798	3.61681	3.64914	3.39033	3.1537
PHLDA2	ENSG00000181649	2.50245	7.18331	58.9871	1.59e-14	2.62e-13	5.50171	6.12331	4.77286	5.70458	3.99501	7.71291	7.48466	8.15112	8.39344	7.39033
GAMT	ENSG00000130005	3.72539	3.857	58.9202	1.64e-14	2.71e-13	0.984516	1.6103	-0.55512	2.5548	-0.62666	4.41308	4.0756	4.8134	4.30148	5.26065
CCR1	ENSG00000163823	-6.12428	1.84656	58.8524	1.7e-14	2.8e-13	2.50973	3.05152	1.91283	2.18756	3.29659	-0.769678	-3.34301	-3.34301	-1.69718	-3.34301
PAGE4	ENSG00000101951	-5.30231	3.78368	58.8367	1.71e-14	2.82e-13	3.51385	4.69649	1.77241	5.89536	5.46037	-1.2895	-1.58172	-0.995101	0.711378	0.392268
TLE2	ENSG00000065717	-2.12495	3.94204	58.7414	1.8e-14	2.96e-13	4.21673	4.39877	4.58622	4.92674	4.94718	2.75555	2.35707	2.06366	2.32042	3.01164
RHOU	ENSG00000116574	-2.11365	4.78958	58.7128	1.82e-14	3e-13	5.61029	5.39539	4.71329	5.7874	5.6069	3.66146	3.95297	2.80787	3.33641	2.91336
IQSEC1	ENSG00000144711	1.66202	6.77607	58.6894	1.85e-14	3.03e-13	6.04225	5.4832	6.12213	5.20156	5.53305	7.47138	7.12123	7.5555	7.48032	7.20543
CARD6	ENSG00000132357	-3.21158	3.57045	58.6212	1.91e-14	3.13e-13	3.58391	4.63023	4.27534	4.50192	4.44293	1.06689	1.14949	-1.31864	1.30843	2.12009
ATP11A	ENSG00000068650	-2.22185	5.6407	58.5943	1.94e-14	3.18e-13	6.21353	6.43161	6.79188	6.02657	5.84996	4.40403	3.92714	3.21261	5.0765	3.82113
SMURF1	ENSG00000198742	1.47015	6.01221	58.5372	1.99e-14	3.27e-13	4.87311	5.36907	5.16804	5.14211	4.87573	6.6272	6.42873	6.61862	6.78984	6.31899
ORAI1	ENSG00000276045	-2.43205	3.33988	58.5314	2e-14	3.27e-13	3.96938	3.83236	3.88991	4.23734	4.41667	1.03601	1.52893	1.36056	1.99297	2.26377
SPI1	ENSG00000066336	-3.07617	2.93386	58.5264	2.01e-14	3.28e-13	3.9368	4.18816	3.70267	2.8138	3.65209	1.57637	0.0575375	0.494458	0.680229	0.758559
LXN	ENSG00000079257	-3.35324	2.18455	58.3556	2.19e-14	3.57e-13	3.02567	2.71038	3.38668	2.94328	3.04561	0.218192	-0.178429	-0.615105	-0.682357	0.215016
C4orf19	ENSG00000154274	-8.35989	1.35848	58.1587	2.42e-14	3.94e-13	1.59837	1.71237	0.635687	2.69624	3.17655	-3.34301	-1.2772	-3.34301	-3.34301	-3.34301
LCLAT1	ENSG00000172954	1.64207	5.08503	58.1219	2.46e-14	4.01e-13	3.85198	4.18816	3.41057	4.40783	4.07105	5.60121	5.7358	5.69776	5.64199	5.68331
CHCHD10	ENSG00000250479	2.21714	4.76129	58.063	2.54e-14	4.13e-13	3.48033	2.56516	2.57949	3.67283	3.73942	5.25073	5.16906	5.6377	5.29144	6.12405
TENT5B	ENSG00000158246	2.145	6.19597	58.0283	2.58e-14	4.2e-13	4.60932	4.40488	5.23199	5.15331	4.1812	6.59644	7.33626	6.70269	6.06388	7.4194
LAMB2	ENSG00000172037	1.50945	8.52274	58.0076	2.61e-14	4.24e-13	7.69316	7.41346	7.63821	7.66977	7.45859	9.15424	8.82084	9.25294	8.94302	9.22241
HADH	ENSG00000138796	1.9715	5.66611	57.9144	2.74e-14	4.44e-13	4.0667	3.99106	3.95091	4.76391	4.87958	6.58715	6.44117	6.59775	5.55559	6.18248
PPP1R12A	ENSG00000058272	1.53864	8.69197	57.8954	2.76e-14	4.48e-13	7.84272	7.80171	7.50309	7.62101	7.83429	9.42021	9.37391	8.93776	9.20737	9.33567
VLDLR	ENSG00000147852	1.99129	5.10158	57.8736	2.8e-14	4.53e-13	4.03242	3.65915	3.25214	4.56028	3.34194	6.04877	5.91824	5.28364	5.75934	5.49713
MYL9	ENSG00000101335	3.37361	10.8147	57.8495	2.83e-14	4.58e-13	7.41131	8.30875	6.55879	8.65019	9.73502	11.6037	11.4806	11.4822	10.8335	12.3119
GIMAP7	ENSG00000179144	-7.68215	5.16093	57.8321	2.85e-14	4.62e-13	6.64458	6.22869	6.06307	4.72842	5.13603	0.469983	2.05029	-3.34301	-3.34301	-3.34301
RSPO1	ENSG00000169218	-5.12598	3.2602	57.7625	2.96e-14	4.78e-13	4.49368	3.9582	3.08408	3.87572	4.14328	-2.11004	-1.2772	-2.74717	1.55158	0.940661
OASL	ENSG00000135114	-4.26619	3.2326	57.6803	3.08e-14	4.98e-13	4.3214	4.14501	3.50974	3.84842	4.35717	0.939193	0.395588	-3.34301	0.242105	-1.99834
MAP1B	ENSG00000131711	2.19137	9.5531	57.6108	3.19e-14	5.15e-13	7.6895	8.24461	7.5192	8.56577	8.31663	10.3888	10.0768	9.63401	11.0915	10.4069
CYFIP2	ENSG00000055163	2.05352	5.08734	57.4909	3.4e-14	5.47e-13	4.24694	3.97882	3.0337	3.90251	2.88637	5.63251	5.38908	5.82376	5.73302	6.07456
ISG20	ENSG00000172183	-2.91517	3.4505	57.4903	3.4e-14	5.47e-13	4.71397	4.28079	3.2433	4.79855	3.73092	0.905422	1.89145	1.00972	1.91484	0.758559
MAL	ENSG00000172005	5.35009	2.71445	57.4878	3.4e-14	5.47e-13	-3.34301	0.77412	-0.684097	-3.34301	-1.27811	3.38952	3.00508	4.48041	3.4142	3.1537
CHST8	ENSG00000124302	2.63301	4.9678	57.4821	3.41e-14	5.48e-13	3.3809	2.01364	1.97823	3.87572	3.36409	5.30516	5.67724	5.31502	6.29606	5.72322
HLA-DMB	ENSG00000242574	-4.15945	2.40047	57.4604	3.45e-14	5.54e-13	4.00518	3.56951	3.41844	2.51369	2.37784	-2.11004	-1.42144	-0.0660554	-0.263637	-0.222229
EPS8	ENSG00000151491	1.63187	7.59592	57.4395	3.49e-14	5.59e-13	6.91513	6.32769	6.15667	6.73709	6.54005	8.3651	7.88088	8.09319	8.53564	7.98023
NDRG2	ENSG00000165795	1.7479	6.79239	57.3862	3.58e-14	5.74e-13	5.2696	5.84185	5.61444	5.42124	6.13078	7.54828	7.12692	7.91278	6.9773	7.46781
CABLES1	ENSG00000134508	-3.35403	3.46637	57.3567	3.64e-14	5.82e-13	4.03242	4.54979	4.06568	4.96283	3.22577	0.905422	0.837175	2.06366	1.11234	-0.852658
ARHGAP20	ENSG00000137727	-2.39722	3.37304	57.2873	3.77e-14	6.02e-13	3.72416	3.96648	4.18589	4.27062	4.14328	1.59767	1.50917	1.3028	2.57871	1.71592
DTHD1	ENSG00000197057	-5.9781	1.47633	57.2365	3.86e-14	6.18e-13	0.919304	2.3156	2.71355	2.94328	2.37784	-3.34301	-2.20878	-2.74717	-1.69718	-3.34301
SLC22A3	ENSG00000146477	2.4743	5.47543	57.2226	3.89e-14	6.21e-13	2.94606	4.65094	2.41603	3.635	4.21206	6.38297	6.37037	6.03142	5.72159	6.10668
CASP1	ENSG00000137752	-3.85197	2.89109	57.1979	3.94e-14	6.29e-13	3.32535	3.80027	3.0026	4.11898	3.88441	1.344	-0.625645	0.816845	-0.682357	-1.31464
C15orf48	ENSG00000166920	-7.13425	1.84548	57.1036	4.13e-14	6.59e-13	3.76185	3.35273	0.580601	1.56545	2.54229	-1.14096	-3.34301	-2.74717	-2.90485	-3.34301
BLNK	ENSG00000095585	-7.92136	1.05264	57.0176	4.32e-14	6.88e-13	1.19201	1.56736	2.30146	1.48266	2.5029	-3.34301	-3.34301	-3.34301	-1.87084	-3.34301
PICALM	ENSG00000073921	1.50194	7.77768	56.8127	4.79e-14	7.63e-13	6.93228	6.75231	6.5844	6.78179	7.09708	8.5703	8.3708	8.47606	8.24418	7.97022
EMP1	ENSG00000134531	-2.52448	9.31264	56.8042	4.81e-14	7.65e-13	9.82622	9.63184	9.0038	10.6168	10.7775	7.54623	7.2233	7.06604	8.30798	7.66352
SMIM10	ENSG00000184785	1.93679	4.31213	56.7954	4.84e-14	7.68e-13	3.06389	2.90401	2.75145	2.86917	3.5495	5.03733	5.32129	4.8667	4.40513	5.03554
EMB	ENSG00000170571	-5.75147	2.48176	56.7902	4.85e-14	7.69e-13	4.26674	3.91603	2.49263	1.39482	3.20137	-0.229839	-1.58172	-3.34301	-1.5422	-3.34301
MEOX2	ENSG00000106511	2.64482	4.16412	56.7253	5.01e-14	7.95e-13	0.142981	2.74932	1.93496	2.45699	2.52273	5.25408	5.11288	4.59615	4.41935	4.9672
ITGA1	ENSG00000213949	1.55659	6.78014	56.7018	5.07e-14	8.03e-13	6.01227	5.77501	5.53517	5.72123	5.97577	7.57571	7.33941	6.73102	7.341	7.61354
KMO	ENSG00000117009	-6.27102	3.55271	56.689	5.1e-14	8.08e-13	4.74253	5.47306	3.75957	1.74194	4.61905	-1.4551	-3.34301	-3.34301	-0.603579	0.215016
CCL22	ENSG00000102962	-7.35771	2.13741	56.5626	5.44e-14	8.61e-13	4.69218	3.65403	-0.0415271	2.02153	3.07277	-2.80679	-2.8593	-3.34301	-1.40227	-3.34301
FAM168A	ENSG00000054965	1.63573	6.51804	56.4869	5.66e-14	8.93e-13	5.94628	5.71849	5.14686	5.04687	5.38112	7.22757	6.95727	7.21538	7.25674	6.77081
CAV1	ENSG00000105974	1.52818	8.0398	56.4866	5.66e-14	8.93e-13	7.01312	6.95798	7.16916	7.19866	7.05939	8.92182	8.63988	8.80508	8.30527	8.25776
GPR176	ENSG00000166073	1.95529	4.69518	56.3572	6.04e-14	9.52e-13	3.8476	3.14939	3.86707	3.05256	2.82381	5.67822	5.10468	5.16301	5.15507	5.60226
CCDC88C	ENSG00000015133	-3.89135	4.78804	56.2896	6.25e-14	9.85e-13	5.95037	5.83394	6.57474	4.2665	4.92127	2.94199	1.58663	-0.226918	2.46451	0.821848
ARHGAP26	ENSG00000145819	-2.18881	6.94283	56.229	6.45e-14	1.01e-12	7.39678	7.45417	8.49108	7.8949	7.07038	5.20113	5.01644	5.42741	6.88981	5.49713
CD93	ENSG00000125810	-2.05485	7.54358	56.2038	6.53e-14	1.03e-12	7.78868	8.20992	7.87803	8.42158	8.46043	6.16838	6.15362	4.6977	6.04871	6.67551
TBC1D9	ENSG00000109436	-2.03064	5.03037	56.1563	6.69e-14	1.05e-12	5.84238	5.90141	5.12055	5.58068	5.82222	3.74975	3.46609	2.33261	3.79472	4.08249
CSF2RB	ENSG00000100368	-4.47518	1.97602	56.0625	7.02e-14	1.1e-12	2.25609	2.98781	3.8497	1.89918	3.08616	-1.0063	-2.20878	-1.14782	-0.52888	-1.99834
SELENOM	ENSG00000198832	2.51589	7.83661	56.0573	7.04e-14	1.1e-12	6.17389	5.92499	5.43197	6.01188	7.25434	8.02644	8.80497	8.81819	7.49214	9.37823
SENCR	ENSG00000254703	-4.95391	3.1009	56.011	7.21e-14	1.13e-12	3.15168	4.32335	4.3431	4.31117	3.0039	-3.34301	0.519286	-0.407994	-0.325517	-3.34301
FAR2	ENSG00000064763	-3.59622	2.84661	55.9849	7.3e-14	1.14e-12	3.56805	3.56951	3.85551	3.58295	3.68766	-1.6422	0.43801	-0.995101	1.13549	0.622988
IRF7	ENSG00000185507	-1.48142	5.50733	55.9574	7.41e-14	1.16e-12	5.97465	5.79026	6.2512	6.29471	5.9522	4.5614	4.29918	4.65505	4.50184	4.86949
DLG3	ENSG00000082458	1.5632	4.99596	55.9283	7.52e-14	1.17e-12	3.78948	4.15592	3.95633	4.20327	3.92967	5.74419	5.66835	5.81216	5.25359	5.29172
PLXNC1	ENSG00000136040	-3.17592	3.44204	55.8898	7.66e-14	1.2e-12	4.95877	3.93727	4.29686	4.07255	3.71377	1.61867	0.837175	-0.144246	2.35042	0.622988
TANC2	ENSG00000170921	-2.32353	5.12042	55.8208	7.94e-14	1.24e-12	5.72445	5.74402	6.195	5.9231	5.31158	3.83294	2.77622	3.66068	4.09259	2.09469
MOCS1	ENSG00000124615	2.38935	4.95398	55.8161	7.96e-14	1.24e-12	3.49159	3.02796	3.49492	3.7097	1.19853	5.72496	5.57877	6.35113	5.25226	5.48496
ICAM2	ENSG00000108622	-2.92861	3.67969	55.8128	7.97e-14	1.24e-12	4.57268	3.90745	4.89642	3.92358	4.74256	0.939193	0.162467	2.25858	1.44442	2.14505
SEPTIN7	ENSG00000122545	1.73276	8.4644	55.763	8.18e-14	1.27e-12	7.26108	7.31671	6.63512	7.51303	7.69595	9.06061	9.16692	8.77303	8.88133	9.40189
EHD4	ENSG00000103966	-1.65392	6.38055	55.7528	8.22e-14	1.28e-12	6.99692	6.80524	6.95236	7.05742	7.02765	4.80294	5.70247	4.90603	5.77785	5.20832
ITK	ENSG00000113263	-5.12504	2.46996	55.7422	8.26e-14	1.28e-12	4.21333	2.83328	3.01304	3.25736	2.80773	-2.11004	-1.9682	-3.34301	0.324998	-0.35592
OLFML2B	ENSG00000162745	2.41716	5.20547	55.7196	8.36e-14	1.3e-12	4.41898	2.92116	2.87105	4.10521	3.17655	6.16749	5.62655	5.66804	5.37406	6.49919
RBP5	ENSG00000139194	-4.21575	3.68976	55.7038	8.43e-14	1.31e-12	4.9197	4.16675	5.59198	4.47719	3.21362	-0.664489	0.395588	1.4161	1.11234	-2.51938
MRPL24	ENSG00000143314	2.07011	5.35901	55.625	8.77e-14	1.36e-12	3.59961	4.13402	3.72189	3.7097	5.14885	5.79579	6.11083	6.05239	5.42779	6.6165
TSPAN13	ENSG00000106537	-2.37451	3.61007	55.5835	8.96e-14	1.39e-12	4.18587	4.07009	4.21331	4.21186	4.80867	1.95213	2.09074	1.14737	2.69235	1.84339
RHOJ	ENSG00000126785	-1.841	4.36498	55.5768	8.99e-14	1.39e-12	5.13785	4.98046	5.03093	4.93973	4.93982	3.57817	2.53372	3.41019	3.26472	2.83883
TMEM150C	ENSG00000249242	-3.76828	2.34203	55.5328	9.19e-14	1.42e-12	3.8166	2.62919	2.67462	3.4585	3.16398	0.374473	-0.914949	-1.73637	-0.147311	-0.222229
NR2F2	ENSG00000185551	1.4644	7.95002	55.427	9.7e-14	1.5e-12	7.07525	7.07469	6.80545	7.2465	6.96017	8.73001	8.61163	8.14188	8.50082	8.46834
GALNT17	ENSG00000185274	3.03636	4.18831	55.4138	9.77e-14	1.5e-12	1.44464	2.72998	1.01387	1.33315	3.65209	4.83693	4.68112	4.39314	4.84507	5.53066
DUSP5	ENSG00000138166	-1.48925	7.54077	55.4031	9.82e-14	1.51e-12	8.00055	7.88412	8.04662	8.33131	8.20063	6.63688	6.19286	6.4592	6.86449	6.81035
CHRM3	ENSG00000133019	-5.7099	2.67402	55.3243	1.02e-13	1.57e-12	3.82997	2.81504	4.21331	2.35207	3.33074	-0.566452	-3.34301	-2.74717	0.403387	-2.51938
RASGRF2	ENSG00000113319	-3.98101	4.37067	55.3208	1.02e-13	1.57e-12	5.4679	4.92838	6.01453	4.10059	4.90247	2.23645	0.899222	-1.14782	2.26901	0.306362
MT1M	ENSG00000205364	3.2194	5.2538	55.2725	1.05e-13	1.61e-12	2.82665	-0.218294	3.38668	3.7097	1.79566	5.88405	5.75794	6.33231	5.87304	6.1474
GRIK5	ENSG00000105737	2.8018	3.81214	55.2235	1.08e-13	1.65e-12	1.81105	2.91261	2.13938	1.13053	0.4369	3.98215	4.90366	4.44413	4.39557	4.7444
WDFY4	ENSG00000128815	-5.26588	3.26399	55.1582	1.11e-13	1.7e-12	3.26757	4.71136	4.55797	3.66033	3.37504	-2.41676	0.110956	-3.34301	1.2028	-1.31464
TMEM159	ENSG00000011638	1.80982	5.30173	55.1372	1.12e-13	1.72e-12	3.77112	4.07776	4.03014	4.3545	4.42196	6.2251	6.10096	6.29853	5.16073	5.54714
DMTN	ENSG00000158856	1.82002	4.87509	55.1114	1.14e-13	1.74e-12	3.96535	3.81411	3.8497	3.6157	3.33074	5.45275	5.48325	5.69636	4.79506	6.08588
CA2	ENSG00000104267	-2.29474	3.83728	55.0684	1.16e-13	1.78e-12	4.87741	4.71628	4.62076	3.98001	4.40069	2.66762	2.00868	1.21156	2.55314	2.39442
NPDC1	ENSG00000107281	-2.07998	4.69452	54.9623	1.23e-13	1.87e-12	5.33669	4.42004	6.25999	5.48644	5.55006	3.28176	3.06721	3.50289	3.15571	3.82886
KIF21B	ENSG00000116852	-3.88327	3.88245	54.9093	1.26e-13	1.92e-12	3.98938	4.96813	5.22303	4.71337	3.73942	-0.664489	-0.178429	0.594147	1.98024	2.19372
SDCBP	ENSG00000137575	-1.7658	7.68555	54.8862	1.28e-13	1.94e-12	8.46687	8.44768	7.52651	8.26499	8.50753	6.69239	6.46509	6.17819	7.08602	6.27302
OBSL1	ENSG00000124006	1.35833	6.41852	54.8748	1.28e-13	1.95e-12	5.71367	5.45108	5.67322	5.47756	5.59524	6.84938	6.85188	7.23385	6.78069	6.95146
PLK3	ENSG00000173846	-1.70211	7.2525	54.8734	1.29e-13	1.95e-12	7.59381	7.46408	8.49945	8.1383	7.79966	5.86771	5.858	6.33951	6.45288	6.3448
TMEM181	ENSG00000146433	2.01044	5.4559	54.8197	1.32e-13	2.01e-12	4.47679	4.36155	3.62992	3.96991	4.18743	6.35432	5.68055	6.39326	6.58699	5.00859
SPP1	ENSG00000118785	-6.45341	2.54738	54.7609	1.36e-13	2.07e-12	3.6048	5.80766	1.34662	3.45126	3.18902	-3.34301	-0.384777	-3.34301	-2.56922	-1.06524
PBXIP1	ENSG00000163346	1.63221	7.32625	54.6657	1.43e-13	2.17e-12	6.54203	5.94714	5.99755	6.76801	6.0511	8.07448	7.64632	8.12557	7.61716	7.98585
LINC00989	ENSG00000250334	4.99431	2.5458	54.5746	1.5e-13	2.27e-12	0.142981	-2.10253	-0.436734	-1.65001	-3.34301	3.24848	4.60868	3.84904	2.88224	2.09469
MBP	ENSG00000197971	-2.83034	4.09591	54.4425	1.6e-13	2.42e-12	5.38277	5.61686	4.82119	4.1144	4.0507	2.55233	1.50917	1.79699	2.85461	1.37975
PRDM1	ENSG00000057657	-3.04059	6.33149	54.4179	1.62e-13	2.45e-12	7.18293	7.4334	5.5815	7.14303	7.14664	5.05284	2.80081	3.45065	4.99973	3.66594
ADAM8	ENSG00000151651	-5.01443	2.50915	54.4055	1.63e-13	2.46e-12	3.36262	3.17106	3.48745	2.86917	3.44945	-3.34301	-0.384777	0.897114	-1.5422	-3.34301
SEMA4D	ENSG00000187764	-2.0767	3.82159	54.3501	1.68e-13	2.53e-12	4.48244	4.78582	4.8593	3.93401	4.31231	1.90163	2.59124	2.76574	2.51834	2.35217
CPXM2	ENSG00000121898	-2.78654	4.09208	54.3115	1.71e-13	2.58e-12	4.51591	4.66628	5.09866	4.64204	4.88342	1.61867	2.47381	0.494458	1.83224	3.7497
CXCL16	ENSG00000161921	-2.47649	3.57328	54.2121	1.8e-13	2.71e-12	4.62475	4.34893	4.271	4.45564	3.41803	2.01682	1.52893	1.44309	1.61883	2.79218
WARS1	ENSG00000140105	-1.7045	5.74594	54.1453	1.86e-13	2.8e-12	6.02104	6.49599	6.95845	5.92962	6.50932	4.46616	4.97383	4.29286	4.64987	4.92819
GALNT15	ENSG00000131386	-3.64504	3.16708	54.1136	1.89e-13	2.84e-12	4.59634	3.81411	5.03349	3.4657	2.8397	0.68429	0.519286	-1.73637	0.615838	1.05043
KCNK5	ENSG00000164626	-2.05139	4.0624	54.0955	1.91e-13	2.87e-12	4.78662	4.78348	5.06645	4.23312	4.75519	2.0635	3.03302	2.27369	2.84762	3.07795
SEMA3G	ENSG00000010319	-3.35975	3.67353	54.0504	1.95e-13	2.93e-12	5.13246	2.74932	5.37847	3.80365	4.50904	1.81334	0.868532	0.641522	1.88783	0.473344
MARVELD1	ENSG00000155254	2.1583	5.88695	54.0095	2e-13	2.99e-12	3.9854	4.74064	3.2433	5.11946	4.29511	6.56636	6.59027	6.25159	6.05252	6.99845
MSC-AS1	ENSG00000235531	2.37802	4.06439	53.997	2.01e-13	3.01e-12	1.59837	2.79656	3.10375	1.64374	2.58064	4.75634	4.58764	5.09018	4.33186	5.01199
CD96	ENSG00000153283	-6.09282	1.83795	53.9744	2.03e-13	3.04e-12	3.0789	3.64373	1.84433	1.51078	2.54229	-1.6422	-3.34301	-3.34301	-1.40227	-3.34301
ELOVL7	ENSG00000164181	-4.13283	3.04459	53.9731	2.03e-13	3.04e-12	3.39895	4.37406	3.98842	2.54123	4.51894	-0.566452	-2.8593	0.731845	0.242105	0.0128951
TICAM1	ENSG00000127666	-2.03652	3.95871	53.9636	2.04e-13	3.05e-12	4.96282	4.5852	4.00943	4.77265	4.71697	2.77438	3.0468	2.25858	2.65278	2.16959
CCND1	ENSG00000110092	2.10421	6.92995	53.8851	2.13e-13	3.17e-12	4.83162	6.17159	5.8554	5.10107	5.57876	7.40004	7.25368	7.2454	8.46786	7.9676
FASLG	ENSG00000117560	-8.83497	0.58371	53.8173	2.2e-13	3.28e-12	1.79296	2.12147	0.401474	1.61812	1.19853	-3.34301	-3.34301	-3.34301	-3.34301	-3.34301
RHOH	ENSG00000168421	-5.67091	3.14104	53.7376	2.29e-13	3.41e-12	4.58325	3.71923	1.72239	3.73377	5.16155	-3.34301	-1.02589	-3.34301	-0.52888	-0.222229
C3AR1	ENSG00000171860	-7.98374	1.12924	53.7389	2.29e-13	3.41e-12	1.89824	2.23558	1.27903	2.8362	0.595107	-3.34301	-3.34301	-3.34301	-1.69718	-3.34301
PMM1	ENSG00000100417	1.72405	4.91678	53.6998	2.34e-13	3.48e-12	3.89501	3.85931	4.05055	3.4871	3.82974	5.68321	5.40655	6.00676	4.84155	5.5588
HELZ2	ENSG00000130589	-1.46763	5.06273	53.6159	2.44e-13	3.62e-12	5.43766	5.81915	5.61444	5.49702	5.68816	4.09506	4.12187	4.29656	4.37627	3.80556
RPGR	ENSG00000156313	-1.96738	4.86203	53.5826	2.48e-13	3.68e-12	4.90293	5.43325	6.12454	6.00819	5.02571	3.51798	3.17146	3.86908	3.70084	3.62217
IL33	ENSG00000137033	-2.76463	4.77596	53.5339	2.54e-13	3.77e-12	6.07724	5.45255	4.82712	4.81556	6.37669	3.00713	2.33479	3.13197	1.28792	3.3913
NEK6	ENSG00000119408	-2.25934	4.0527	53.5055	2.58e-13	3.82e-12	4.6324	5.01282	4.95445	4.62926	4.15603	1.91866	2.60992	2.43026	2.2157	3.73333
PPFIBP2	ENSG00000166387	1.89862	4.95773	53.3733	2.76e-13	4.09e-12	3.73368	3.94148	4.37178	3.28205	2.9754	5.7128	5.53424	5.88286	5.36061	5.28331
FAM162B	ENSG00000183807	3.7347	2.73078	53.2845	2.89e-13	4.27e-12	-0.32532	-0.555302	-2.67342	1.01744	0.518171	3.88152	3.59822	3.49646	3.03163	3.49202
GPR34	ENSG00000171659	-5.29348	1.94264	53.273	2.9e-13	4.29e-12	3.5944	2.84231	3.01304	1.85597	2.11592	-1.4551	-3.34301	-0.615105	-1.69718	-3.34301
MEOX1	ENSG00000005102	-4.45303	4.27578	53.2171	2.99e-13	4.41e-12	5.2696	5.90357	5.39852	2.98398	4.73833	-1.6422	1.93653	1.27302	-0.603579	1.05043
HIGD1B	ENSG00000131097	4.12647	3.08238	53.1737	3.05e-13	4.51e-12	1.01605	-1.27958	0.635687	-1.42021	-0.179493	3.54016	2.43245	3.63165	4.44274	4.73621
LPXN	ENSG00000110031	-2.1625	4.369	53.1619	3.07e-13	4.53e-12	5.13785	5.65838	4.80626	3.57631	5.37021	3.06181	3.15248	2.84882	2.8193	2.9563
TRPM6	ENSG00000119121	-4.00427	2.81409	53.1351	3.11e-13	4.59e-12	3.29353	3.40244	4.46598	3.8206	2.87098	-0.020603	-0.811932	0.00811424	0.965046	-3.34301
PDE4DIP	ENSG00000178104	1.61451	7.66967	53.1226	3.13e-13	4.62e-12	6.11959	7.07325	6.63005	6.48574	6.7721	8.21852	8.14253	7.94057	8.6561	8.22265
C20orf85	ENSG00000124237	-6.27322	1.42751	53.0146	3.31e-13	4.87e-12	0.885559	2.69051	2.52217	3.27387	1.29393	-2.11004	-3.34301	-3.34301	-2.06829	-3.34301
EDA	ENSG00000158813	2.43749	3.33027	52.9701	3.39e-13	4.98e-12	0.815603	2.30256	1.69672	1.26872	1.9205	4.26448	4.16986	3.9228	3.60872	4.23559
ADD2	ENSG00000075340	-4.62069	2.82835	52.8606	3.58e-13	5.26e-12	3.71938	2.55421	4.67107	3.42932	3.58765	-1.14096	-0.243986	-3.34301	1.22455	-1.06524
DUSP26	ENSG00000133878	4.67479	2.03751	52.8273	3.64e-13	5.35e-12	-2.12206	-0.37698	-1.87216	-2.70302	-0.62666	3.67655	3.13325	1.93648	2.45534	2.79218
SPRYD3	ENSG00000167778	1.72174	6.16154	52.8138	3.67e-13	5.38e-12	5.4289	5.16818	5.07145	4.58033	5.05324	6.7648	6.97719	7.13697	5.80338	6.77181
HDAC5	ENSG00000108840	1.63338	6.70093	52.7822	3.73e-13	5.46e-12	5.95241	5.74402	5.52791	5.35491	5.78371	7.25464	7.22633	7.48135	6.45691	7.70817
EDNRA	ENSG00000151617	2.07654	6.30927	52.5164	4.27e-13	6.25e-12	5.04918	4.7646	2.93833	5.07305	5.16471	7.11803	7.20423	7.17872	6.71881	6.40675
ZNF217	ENSG00000171940	-1.95253	5.22372	52.4386	4.44e-13	6.49e-12	5.68453	6.081	5.29324	5.8017	6.16903	3.67154	3.71496	4.8567	4.17311	3.30534
SERTM2	ENSG00000260802	-6.5288	2.72637	52.437	4.44e-13	6.49e-12	4.50762	3.26811	1.84433	4.93714	1.09637	-0.020603	-3.34301	-2.74717	-1.69718	-2.51938
CAVIN1	ENSG00000177469	1.75559	10.1	52.3665	4.61e-13	6.73e-12	8.98492	8.94013	8.58438	9.21473	9.0554	10.7103	10.7942	10.6589	10.1981	11.1195
APBB1IP	ENSG00000077420	-3.83623	2.30108	52.3441	4.66e-13	6.8e-12	3.70977	3.11998	2.59347	3.31433	2.79148	-2.11004	-0.625645	0.387367	-0.0396694	-1.06524
PTPRF	ENSG00000142949	1.42144	5.97085	52.2891	4.79e-13	6.98e-12	5.29552	5.46284	4.87369	4.98555	4.70834	6.46858	6.53698	6.44925	6.59745	6.49312
PIEZO2	ENSG00000154864	-3.78289	3.41027	52.1902	5.04e-13	7.34e-12	3.8344	3.3778	5.48917	4.76098	3.79754	0.272189	1.12374	0.0786565	1.75959	-1.61636
TBC1D1	ENSG00000065882	1.73189	8.11728	52.1776	5.07e-13	7.38e-12	7.33366	6.68108	6.31587	7.47561	6.86823	8.90523	8.73492	8.82862	8.70213	8.36788
CYTIP	ENSG00000115165	-2.81331	4.52254	51.9985	5.55e-13	8.08e-12	5.63715	5.35493	4.31806	4.43009	5.79394	4.77048	2.38986	2.50901	1.84634	2.14505
CBX6	ENSG00000183741	1.76907	6.25717	51.8585	5.96e-13	8.67e-12	4.87955	5.63647	4.58272	4.71337	5.51584	6.88068	6.82516	6.87857	6.3947	7.23407
HIP1	ENSG00000127946	1.57465	7.20411	51.7854	6.19e-13	8.99e-12	6.12412	6.3172	6.54896	6.20825	5.49842	8.04715	7.76225	7.7785	7.83345	7.35934
ITGB5	ENSG00000082781	1.77874	6.53673	51.7036	6.45e-13	9.36e-12	6.15896	5.47741	5.20493	5.11488	5.0769	7.49464	6.98302	7.16155	6.41258	7.31328
FCGRT	ENSG00000104870	-1.40579	5.72152	51.6945	6.48e-13	9.4e-12	6.13043	6.04135	6.34095	6.47952	6.26339	4.58293	4.79362	5.10504	4.65788	5.07179
NAV2	ENSG00000166833	1.79788	6.86956	51.683	6.52e-13	9.45e-12	5.74929	5.50612	6.48384	5.58399	5.45005	7.64897	7.41867	6.9444	8.25198	7.39554
CLSTN2	ENSG00000158258	2.11876	5.08162	51.6625	6.59e-13	9.54e-12	3.12301	3.66934	2.98149	4.38901	3.93708	6.07843	4.98817	6.06872	5.86614	5.41228
FRMD6-AS2	ENSG00000258537	-6.88537	1.01921	51.5947	6.82e-13	9.87e-12	2.02764	2.50954	1.13352	1.36431	1.89029	-1.6422	-2.8593	-3.34301	-3.34301	-3.34301
MFSD2A	ENSG00000168389	-2.83428	4.16289	51.5416	7.01e-13	1.01e-11	4.28303	4.57168	4.57216	5.1842	5.45264	2.32852	0.772339	1.44309	3.42363	2.28638
PPP1R12C	ENSG00000125503	1.51444	7.06641	51.5297	7.05e-13	1.02e-11	6.19126	5.96172	6.1173	6.48485	5.73354	7.33889	7.72016	7.78313	7.26464	7.94157
IGF2BP2	ENSG00000073792	-2.52093	3.0104	51.429	7.42e-13	1.07e-11	3.49719	4.13402	4.17664	3.70362	3.05926	1.44148	0.596227	1.54627	1.24598	1.50072
RALGAPA2	ENSG00000188559	-1.76806	5.81147	51.4218	7.45e-13	1.07e-11	6.35665	6.64991	7.66948	6.50247	5.85583	4.8414	4.8692	4.79519	4.85904	4.25865
LRMDA	ENSG00000148655	-2.81709	3.6294	51.4089	7.5e-13	1.08e-11	4.29914	3.85039	5.79164	4.47004	4.36269	2.67766	0.95871	0.897114	1.8603	1.90314
LAMA4	ENSG00000112769	-1.64502	6.46487	51.3972	7.54e-13	1.09e-11	6.47696	7.25674	7.05571	6.85972	7.48473	5.52403	4.82991	5.44921	5.42662	5.73354
MX1	ENSG00000157601	-1.98424	6.60739	51.2595	8.09e-13	1.16e-11	7.4804	7.63627	7.16448	6.50247	7.22513	5.51426	5.21094	5.73236	5.08396	4.0028
PDE3B	ENSG00000152270	-4.4007	1.61088	51.2302	8.21e-13	1.18e-11	2.34568	2.58682	2.94924	2.44246	2.19219	-2.41676	-1.02589	-2.74717	-0.854127	-1.31464
PPP2R2B	ENSG00000156475	3.68764	4.06115	51.2295	8.22e-13	1.18e-11	0.851005	2.01364	2.56537	-1.65001	0.259181	5.45713	4.55909	4.49015	4.73948	4.5051
KLHL14	ENSG00000197705	-5.10975	1.79688	51.2114	8.29e-13	1.19e-11	2.60612	2.95487	3.1612	2.56825	1.8279	-2.41676	-0.914949	-3.34301	-1.04915	-3.34301
PLEKHA4	ENSG00000105559	1.65003	5.70083	51.1976	8.35e-13	1.2e-11	4.28303	4.63023	4.26227	5.05883	4.87573	6.34961	6.17963	5.70892	6.47687	6.62206
TOM1L1	ENSG00000141198	2.60323	3.58482	51.1459	8.58e-13	1.23e-11	1.75608	2.50954	0.789347	0.806703	2.33362	4.58025	4.36112	4.44413	3.87257	4.29255
GJC1	ENSG00000182963	2.05979	6.27018	51.1354	8.62e-13	1.23e-11	4.77745	4.67136	3.88991	5.12629	5.43181	7.17051	6.24829	7.2454	7.27086	6.35821
KCNJ8	ENSG00000121361	2.74013	4.20377	51.1293	8.65e-13	1.24e-11	1.04691	1.87966	1.84433	3.3302	2.74159	5.12798	5.22161	5.23234	3.93328	4.72797
CHST3	ENSG00000122863	1.60115	5.54068	51.1253	8.67e-13	1.24e-11	4.04776	4.45285	4.46598	5.17764	4.49906	5.93725	5.97607	5.98855	6.47006	6.00978
FADS3	ENSG00000221968	1.60131	6.48786	51.0956	8.8e-13	1.26e-11	5.45358	5.22972	6.0929	5.41939	5.17728	6.9666	6.7334	6.72485	7.4073	7.24854
SLC5A4	ENSG00000100191	-4.59408	2.18056	51.0909	8.82e-13	1.26e-11	3.16581	2.61872	4.19509	2.8362	2.31099	-1.14096	-1.14608	-1.51244	0.648393	-3.34301
ABTB1	ENSG00000114626	2.00169	5.56928	51.071	8.91e-13	1.27e-11	4.36491	3.74354	4.66446	4.63885	3.64306	6.47074	6.30168	6.79265	5.31824	6.00468
UQCRC1	ENSG00000010256	2.15767	6.15751	50.9286	9.58e-13	1.36e-11	4.40417	4.72607	4.10525	4.81838	6.027	6.58515	6.79793	7.07037	6.18116	7.74435
HID1	ENSG00000167861	-3.6687	3.521	50.8254	1.01e-12	1.44e-11	4.56471	4.58789	5.4798	3.78073	3.43905	1.41772	-0.460684	-1.31864	1.0649	1.53889
ABCC4	ENSG00000125257	-2.36852	4.4001	50.7468	1.05e-12	1.49e-11	5.78519	4.98046	4.67107	4.96537	5.10677	3.51798	2.80891	1.44309	3.00674	2.35217
NFATC4	ENSG00000100968	1.81255	5.62994	50.5443	1.17e-12	1.65e-11	4.42193	4.48204	4.24022	5.22722	3.90722	5.96825	5.62311	6.42998	6.28381	6.60754
AKR1C3	ENSG00000196139	-4.05698	2.597	50.4457	1.23e-12	1.74e-11	3.66572	3.14209	3.74085	2.06011	4.07776	0.0429022	-0.178429	-3.34301	0.0604959	-0.852658
CR1	ENSG00000203710	-6.94598	1.28138	50.3957	1.26e-12	1.78e-11	1.99636	2.41582	2.80049	0.261819	2.11592	-2.80679	-3.34301	-3.34301	-1.27471	-3.34301
ELF3	ENSG00000163435	-5.25171	3.08727	50.3902	1.26e-12	1.79e-11	2.67688	3.35273	3.80834	5.52488	4.45845	-1.14096	0.0575375	-3.34301	0.0604959	-3.34301
CHD7	ENSG00000171316	-2.02786	5.52715	50.3882	1.26e-12	1.79e-11	5.98862	6.37047	6.58877	5.69695	5.97217	3.40168	3.57465	4.44747	5.02009	4.25292
KLHL5	ENSG00000109790	-1.60013	4.94506	50.3722	1.27e-12	1.8e-11	5.89314	5.4832	5.80672	5.29551	5.00118	3.96995	3.74905	3.918	4.21446	3.78982
SPATA13	ENSG00000182957	-2.85291	4.14661	50.3609	1.28e-12	1.81e-11	4.60932	4.77643	5.45895	4.93455	4.28354	1.09712	2.78446	1.04538	3.20579	1.90314
SLC22A23	ENSG00000137266	-3.55201	3.14031	50.3403	1.29e-12	1.83e-11	4.59634	3.67945	5.106	3.3459	2.77504	-0.306919	0.26028	0.14591	0.857769	1.93211
TGFB1	ENSG00000105329	-1.47249	8.00457	50.2304	1.37e-12	1.93e-11	8.93373	8.59942	8.23092	8.39046	8.54982	7.21857	6.67972	7.138	7.08416	7.25429
H2BC8	ENSG00000273802	-2.01524	5.13818	50.2071	1.38e-12	1.95e-11	5.70644	5.01282	6.99906	6.18661	5.75046	3.56741	4.18862	4.20886	3.4142	3.89656
RCSD1	ENSG00000198771	1.77643	5.54225	50.1249	1.44e-12	2.03e-11	4.62475	4.33619	4.96524	4.03915	3.87672	6.48081	5.45641	6.33681	6.03339	6.21526
CD28	ENSG00000178562	-7.95938	1.12938	50.1154	1.45e-12	2.04e-11	2.97041	1.16822	2.12019	2.04095	0.259181	-3.34301	-3.34301	-3.34301	-1.27471	-3.34301
PHGDH	ENSG00000092621	2.13389	4.55766	50.084	1.47e-12	2.07e-11	1.99636	3.34003	2.85953	3.64772	3.08616	4.79374	5.71222	5.28736	4.72429	5.39678
TRABD2B	ENSG00000269113	2.58457	3.44082	50.0517	1.5e-12	2.1e-11	-0.406602	1.56736	2.08104	2.00184	1.42615	4.03776	4.40188	3.81845	4.32684	4.20624
LAP3	ENSG00000002549	-1.28917	6.11682	50.0433	1.5e-12	2.11e-11	6.49944	6.69798	6.73231	6.40935	6.74069	5.31966	5.52689	5.21483	5.40177	5.17841
GRK3	ENSG00000100077	1.78033	4.88239	50.0138	1.53e-12	2.14e-11	4.07046	4.04683	3.31255	3.23224	3.80566	5.26411	4.92991	5.62007	5.84523	5.71491
IRAK2	ENSG00000134070	-2.7233	4.96051	49.968	1.56e-12	2.19e-11	6.16864	5.72827	4.96255	4.94747	6.17374	2.80217	2.26581	1.68839	3.7579	3.66594
SLC1A5	ENSG00000105281	-1.43421	7.22177	49.6764	1.81e-12	2.54e-11	7.59935	7.41951	7.81716	7.87001	8.05034	6.00459	6.45027	6.0633	6.58383	6.47601
TTYH3	ENSG00000136295	-1.86775	4.50235	49.6582	1.83e-12	2.56e-11	5.59471	4.85441	5.39852	4.51933	5.14565	3.24173	2.75959	3.14846	3.63739	3.53042
IGFBP3	ENSG00000146674	-2.06892	6.27377	49.6597	1.83e-12	2.56e-11	8.59996	6.53203	7.25192	7.12266	6.49057	5.3654	4.3333	5.39149	4.9086	4.59389
PIP4K2C	ENSG00000166908	1.8038	4.5144	49.65	1.84e-12	2.57e-11	3.59961	3.2748	3.20739	3.43667	3.20137	5.59725	4.85752	5.53325	4.51734	4.94605
TEAD3	ENSG00000007866	1.55849	5.17752	49.5745	1.91e-12	2.67e-11	4.00125	4.18816	3.67005	4.79569	4.27772	5.69067	5.67945	5.63916	5.68381	5.90408
PTK2	ENSG00000169398	1.63476	8.23777	49.5192	1.96e-12	2.74e-11	7.40015	6.84173	7.39449	6.88747	7.41017	8.92208	8.85805	9.23097	8.14482	8.79049
DENND2A	ENSG00000146966	-2.58896	4.08772	49.5032	1.98e-12	2.76e-11	4.74017	4.86553	4.81822	5.58399	4.05752	1.79501	1.76385	3.05533	2.9491	1.46151
ODF2L	ENSG00000122417	-2.05907	4.63681	49.4906	1.99e-12	2.78e-11	4.95267	5.03072	5.44552	5.4026	5.64584	3.35865	2.40062	2.52172	3.69696	3.7739
ANXA6	ENSG00000197043	2.10675	8.08557	49.471	2.01e-12	2.8e-11	6.41325	6.7884	5.60412	6.60877	7.58303	8.75051	8.77167	8.81867	7.88452	9.058
KCNIP4-IT1	ENSG00000280650	-5.02022	1.93758	49.45	2.03e-12	2.83e-11	2.10299	3.05152	2.56537	2.87999	2.98972	-1.4551	-2.8593	-3.34301	0.829655	-1.31464
VEGFB	ENSG00000173511	1.56904	6.22138	49.3521	2.14e-12	2.97e-11	5.13246	5.45844	4.98128	5.34322	5.32575	6.59114	6.845	7.00961	5.99197	7.2348
ATP1B1	ENSG00000143153	-1.78877	6.16039	49.3042	2.19e-12	3.04e-11	6.90306	6.69549	5.90108	6.84045	7.03974	4.99782	4.69211	4.71164	5.99672	4.93178
TEF	ENSG00000167074	1.88668	5.48759	49.2146	2.29e-12	3.18e-11	4.11118	5.08119	3.60943	4.51587	3.90722	6.06606	6.32376	6.13022	5.39819	6.35286
CREB5	ENSG00000146592	-2.05691	5.17537	49.1752	2.34e-12	3.24e-11	5.53474	5.89708	5.57447	5.92832	5.84603	3.26188	3.47631	3.08133	4.71855	4.47588
DCTN1	ENSG00000204843	1.5973	8.21746	49.1558	2.36e-12	3.27e-11	7.41833	7.22687	7.48258	6.49016	7.08295	8.75378	8.83517	8.90553	8.35188	9.03627
EPDR1	ENSG00000086289	1.76642	5.42271	49.1501	2.37e-12	3.28e-11	4.0667	4.11923	3.17985	4.49137	4.8127	6.23872	5.8687	6.03586	5.70911	6.08104
STIM2	ENSG00000109689	-1.80883	4.86759	49.122	2.41e-12	3.33e-11	5.60382	5.21066	5.35609	5.61185	5.37021	3.63594	3.71496	2.86886	4.57986	3.54924
MMP2	ENSG00000087245	-2.8723	6.98041	49.02	2.53e-12	3.5e-11	8.1023	7.16567	7.0392	8.70505	7.71277	4.91538	3.92341	3.31843	5.7934	5.48496
ANGPTL1	ENSG00000116194	2.27142	6.05932	49.0042	2.55e-12	3.53e-11	3.75252	4.34575	3.07414	5.41009	4.97263	6.66679	7.04137	6.49349	6.3521	6.80351
ADAM15	ENSG00000143537	-1.46183	6.04225	48.9873	2.58e-12	3.55e-11	6.87861	6.43832	7.21453	6.26509	6.39294	5.0909	5.27524	5.16706	5.01698	5.26065
IL1R2	ENSG00000115590	-5.75437	2.49301	48.9837	2.58e-12	3.56e-11	3.55737	2.97965	3.91239	2.70844	2.54229	-3.34301	-2.49768	-3.34301	1.15828	-0.222229
CACHD1	ENSG00000158966	-2.02427	5.20969	48.9312	2.65e-12	3.65e-11	5.61673	6.03643	6.06558	5.44148	5.78781	3.68653	3.49652	2.90813	5.04933	4.12702
PDGFC	ENSG00000145431	1.55101	5.26453	48.9135	2.68e-12	3.68e-11	3.96938	4.56624	3.92902	4.26237	4.60051	6.22167	5.97697	5.54731	5.66106	5.67476
GPR84	ENSG00000139572	-5.60409	1.83605	48.8935	2.7e-12	3.72e-11	2.92129	3.92881	0.26837	2.8362	2.5029	-1.85724	-1.9682	-3.34301	-1.27471	-3.34301
PAMR1	ENSG00000149090	-2.6236	3.42185	48.8166	2.81e-12	3.86e-11	5.39781	4.03506	3.75336	4.59354	3.71377	2.27663	0.837175	1.61908	1.34861	1.93211
GNG11	ENSG00000127920	-1.92904	5.62586	48.8149	2.81e-12	3.86e-11	6.30093	6.1823	5.73758	6.28863	6.90835	4.04554	4.65887	4.78203	3.2221	4.38974
KRT8	ENSG00000170421	-2.80222	3.76954	48.7275	2.94e-12	4.03e-11	4.44238	4.35525	4.06568	4.81838	4.5579	0.905422	4.47501	1.14737	1.2671	2.30864
LURAP1L	ENSG00000153714	3.18204	3.10747	48.7164	2.96e-12	4.05e-11	-0.248374	0.917785	1.244	1.81144	-1.02685	4.19279	4.03472	4.02905	3.18375	3.74154
ITPR2	ENSG00000123104	-1.60801	6.24635	48.634	3.08e-12	4.22e-11	6.74444	6.77902	7.55982	6.56249	6.78344	5.17125	5.21552	4.94668	5.94114	5.10398
SLFN12L	ENSG00000205045	-6.02428	1.24093	48.6328	3.09e-12	4.22e-11	1.53448	1.78912	2.66141	2.33643	1.69439	-0.229839	-2.8593	-2.32672	-3.34301	-3.34301
TPBG	ENSG00000146242	-2.23522	3.56717	48.575	3.18e-12	4.35e-11	4.14366	4.06624	4.443	4.35838	4.04386	1.39357	1.81303	2.16441	3.23288	1.90314
CPT1A	ENSG00000110090	1.34671	6.48108	48.5523	3.22e-12	4.39e-11	5.89208	5.63517	5.70415	5.37226	5.63222	7.35853	6.93939	7.02476	6.83827	6.77481
PTPN3	ENSG00000070159	2.88319	3.88245	48.547	3.22e-12	4.4e-11	-0.0394668	1.87966	1.50294	3.45126	1.76269	4.8414	5.03037	4.47715	4.2652	3.98217
TLR7	ENSG00000196664	-6.34743	1.26385	48.5051	3.29e-12	4.49e-11	2.20228	2.72998	1.01387	1.51078	2.44172	-2.41676	-3.34301	-3.34301	-1.04915	-3.34301
HACD4	ENSG00000188921	2.29414	3.64218	48.4305	3.42e-12	4.66e-11	2.75371	1.94821	1.53226	2.42778	1.6227	5.08525	4.04505	4.38968	3.93328	4.41048
NAV1	ENSG00000134369	-1.87639	5.00021	48.397	3.48e-12	4.74e-11	5.89208	5.85864	6.30953	5.17544	4.99054	3.23495	3.7658	3.70596	4.16469	4.00961
PIGR	ENSG00000162896	-6.01488	1.75152	48.3342	3.59e-12	4.88e-11	1.39753	3.17822	2.40021	4.30315	1.65899	-1.85724	-2.8593	-3.34301	-0.948344	-3.34301
SLC44A4	ENSG00000204385	-3.35903	2.20275	48.3034	3.65e-12	4.96e-11	3.45179	2.56516	3.52441	2.77952	2.68991	-0.38835	-0.312665	0.330685	0.324998	-1.61636
GLIS2	ENSG00000126603	1.69938	5.05893	48.2768	3.7e-12	5.02e-11	3.67562	4.09676	3.50235	4.55691	3.92967	5.36695	5.48071	5.31136	6.00617	5.90408
MFN2	ENSG00000116688	1.33124	6.26248	48.2709	3.71e-12	5.03e-11	5.44491	5.50469	4.99451	5.56567	5.65261	6.72482	6.68633	6.92119	6.61402	6.92107
NDN	ENSG00000182636	1.96294	5.15473	48.2646	3.72e-12	5.05e-11	3.82553	3.42667	3.0337	4.52624	4.14967	5.72496	5.47563	6.0447	5.26413	6.20491
S100A16	ENSG00000188643	-2.35302	4.25082	48.2548	3.74e-12	5.07e-11	5.33669	4.54426	5.07892	4.13262	5.2857	2.53034	2.50408	2.79745	1.40686	3.32731
OMG	ENSG00000126861	-7.55564	0.714654	48.2407	3.77e-12	5.1e-11	1.67938	2.01364	0.971673	1.16633	1.65899	-3.34301	-3.34301	-3.34301	-1.87084	-3.34301
MASP1	ENSG00000127241	-3.5274	4.3014	48.2148	3.82e-12	5.16e-11	6.01812	4.1775	4.97596	5.90466	3.28503	1.12673	0.00206464	1.79699	2.49168	2.04251
PPFIA4	ENSG00000143847	2.18119	4.38842	48.214	3.82e-12	5.16e-11	2.95422	2.58682	2.96007	3.95463	1.69439	4.71551	5.07138	4.66081	5.2443	5.2635
EPCAM-DT	ENSG00000234690	-7.44743	0.844336	48.195	3.86e-12	5.21e-11	1.04691	1.38155	2.15832	1.96165	1.46766	-3.34301	-3.34301	-3.34301	0.800982	-3.34301
BDKRB2	ENSG00000168398	-3.50759	2.41853	48.1645	3.92e-12	5.29e-11	2.22943	3.18533	3.7963	3.39954	3.1385	-0.769678	-0.914949	-0.407994	0.938965	0.306362
BAIAP2L1	ENSG00000006453	-4.18721	2.53341	48.0816	4.09e-12	5.51e-11	4.30234	3.20648	3.83212	2.79104	2.288	0.218192	-1.58172	-0.615105	0.0604959	-3.34301
TRH	ENSG00000170893	-4.6603	2.26243	48.083	4.09e-12	5.51e-11	3.40492	2.52083	2.87105	2.72053	3.57821	-2.41676	0.633211	-1.73637	-0.390171	-3.34301
TNFAIP1	ENSG00000109079	-1.5992	4.57883	48.08	4.09e-12	5.51e-11	5.07748	5.38616	5.68306	4.83238	4.868	3.58885	3.7063	3.60202	3.62925	3.4017
CCSER1	ENSG00000184305	-3.05628	3.86018	48.015	4.23e-12	5.69e-11	4.00125	4.2335	5.11814	4.71337	4.53855	-0.769678	1.31797	1.46959	3.02545	1.84339
GNA14	ENSG00000156049	-3.43735	3.57588	47.9306	4.42e-12	5.93e-11	4.82718	4.32978	4.57569	4.14613	3.66106	1.344	-0.0556268	-2.00155	1.30843	2.01569
MGLL	ENSG00000074416	1.54207	6.11027	47.8955	4.5e-12	6.04e-11	4.70916	5.3877	5.69607	4.67969	5.10019	6.54116	6.4638	6.60599	6.74209	6.8928
SLC35G2	ENSG00000168917	-3.57506	2.38575	47.8928	4.5e-12	6.04e-11	3.22097	2.97144	3.95633	2.72053	3.03184	0.423018	0.43801	-0.507836	-0.603579	-2.51938
OPTN	ENSG00000123240	1.40656	6.9761	47.8609	4.58e-12	6.13e-11	6.41842	6.07143	5.78252	6.12766	6.07143	7.8909	7.62439	7.42324	7.14675	7.37789
PYGM	ENSG00000068976	1.92591	5.44079	47.8313	4.65e-12	6.22e-11	3.07141	4.08919	3.86707	4.88973	4.38452	5.73701	6.01249	5.98511	5.87991	6.56771
SASH3	ENSG00000122122	-8.33002	0.808374	47.7732	4.78e-12	6.4e-11	1.71824	2.37905	1.67058	-0.506781	1.6227	-3.34301	-3.34301	-3.34301	-3.34301	-0.503278
STX11	ENSG00000135604	-2.26469	5.62004	47.743	4.86e-12	6.5e-11	6.33727	6.15537	5.38853	6.51554	6.99342	3.03863	4.32767	3.36856	4.7281	4.35807
BCL11B	ENSG00000127152	-4.71369	1.92107	47.7311	4.89e-12	6.53e-11	3.49719	2.72021	1.67058	2.35207	3.31944	-0.664489	-1.9682	-2.74717	-0.682357	-3.34301
TRIM14	ENSG00000106785	-5.33102	1.88434	47.6708	5.04e-12	6.73e-11	2.28226	3.23419	2.47763	2.48562	2.74159	-2.80679	-1.02589	-3.34301	-0.0396694	-3.34301
MS4A4A	ENSG00000110079	-5.18194	1.38843	47.6583	5.07e-12	6.77e-11	2.41828	2.30256	2.90508	1.56545	1.69439	-2.11004	-3.34301	-0.995101	-2.06829	-2.51938
F3	ENSG00000117525	-1.86376	4.36423	47.5787	5.28e-12	7.05e-11	4.8093	5.14647	4.59667	5.21872	5.10019	3.48407	2.13008	2.9369	3.36117	3.24889
SLC4A4	ENSG00000080493	2.10928	3.99345	47.5631	5.33e-12	7.1e-11	2.87904	2.15085	2.8362	2.89073	1.33936	4.68846	4.95751	4.81598	4.13915	4.60743
NBEAL1	ENSG00000144426	1.51563	6.42201	47.4405	5.67e-12	7.54e-11	5.31308	5.59298	5.3825	5.77295	5.39732	7.13725	7.32394	6.01577	6.99085	7.01969
LILRB5	ENSG00000105609	-7.21211	0.962829	47.4125	5.75e-12	7.65e-11	1.21936	2.59753	2.49263	-0.624223	2.06273	-3.34301	-2.8593	-3.34301	-3.34301	-2.51938
MPRIP	ENSG00000133030	1.38089	8.93158	47.3081	6.07e-12	8.06e-11	7.75111	8.12247	8.03962	8.20788	8.23859	9.41899	9.39678	9.38168	9.53952	9.56582
OCIAD2	ENSG00000145247	-4.06591	2.75945	47.2767	6.16e-12	8.18e-11	3.99335	3.29468	3.71551	2.62081	4.1998	0.469983	0.519286	-2.32672	-2.06829	-0.0998822
CLEC5A	ENSG00000258227	-7.91483	1.06246	47.2564	6.23e-12	8.26e-11	2.44169	3.30125	0.580601	1.26872	1.14835	-3.34301	-3.34301	-3.34301	-1.04915	-3.34301
NPY5R	ENSG00000164129	5.94706	1.35857	47.2302	6.31e-12	8.36e-11	-2.12206	-2.80273	-3.34301	-3.34301	-1.27811	3.21441	2.23004	1.08018	1.34861	2.43546
ZNF469	ENSG00000225614	-3.42016	3.04606	47.2313	6.31e-12	8.36e-11	2.7158	4.38955	3.99897	3.99999	3.78938	1.12673	1.46881	-0.995101	0.615838	-0.852658
PLS3	ENSG00000102024	1.98565	8.10839	47.1646	6.53e-12	8.64e-11	7.14911	7.01702	6.00803	6.34538	7.1338	9.3306	9.14928	8.73105	8.0471	8.3649
CHRNE	ENSG00000108556	-4.17766	2.26278	47.1498	6.58e-12	8.7e-11	1.04691	3.93727	3.07414	3.62859	2.79148	-2.11004	-0.540808	-1.31864	-0.147311	-0.503278
CELSR2	ENSG00000143126	2.07111	4.29774	47.1442	6.6e-12	8.71e-11	3.01791	2.69051	2.24943	3.8429	2.80773	4.91538	4.22238	4.84663	5.2811	5.18444
OAS2	ENSG00000111335	-3.0318	3.51144	47.0391	6.96e-12	9.19e-11	4.2895	4.09676	4.35546	3.93401	4.27187	2.59533	0.558269	-0.226918	2.16034	0.821848
PMEPA1	ENSG00000124225	1.883	7.10905	47.0362	6.97e-12	9.19e-11	5.7909	5.67743	4.66114	6.60388	5.94671	7.88143	7.0904	7.66272	7.91453	7.75959
ICAM5	ENSG00000105376	-2.5993	3.97327	47.0192	7.03e-12	9.26e-11	4.74253	4.95153	5.47603	3.7097	4.54826	0.835411	1.58663	2.72233	2.45534	2.45556
KLF12	ENSG00000118922	1.40835	4.98105	46.9937	7.12e-12	9.37e-11	4.07421	4.29731	4.03527	4.05356	4.09111	5.77957	5.47817	5.35287	5.73302	5.14167
RIMS3	ENSG00000117016	3.25014	3.3984	46.9293	7.36e-12	9.68e-11	1.2462	2.02955	-0.327329	-0.506781	1.50801	4.08378	4.4519	4.47715	3.05003	4.45607
AREG	ENSG00000109321	-2.6057	3.61531	46.8862	7.52e-12	9.89e-11	5.46362	3.08235	4.32646	4.10521	4.868	1.81334	1.98025	2.04616	1.08881	2.30864
GJA4	ENSG00000187513	3.11676	6.52976	46.7738	7.97e-12	1.05e-10	4.89235	2.40367	5.01023	1.83388	4.14967	7.0154	7.00303	7.76352	7.13387	7.23262
RHOQ	ENSG00000119729	1.45872	5.73124	46.7358	8.12e-12	1.07e-10	5.12163	4.70146	4.29686	5.11946	4.72982	6.59247	6.18665	6.00563	6.38145	6.17189
PTPRN2	ENSG00000155093	-3.30997	2.67973	46.6943	8.3e-12	1.09e-10	3.40492	3.03585	3.70267	2.89073	4.03007	0.10373	-0.178429	0.68739	1.28792	-1.61636
FOXP2	ENSG00000128573	-3.63038	3.99258	46.6442	8.51e-12	1.11e-10	5.64851	4.64837	4.93262	4.77265	3.67885	1.55474	0.26028	-2.32672	1.77442	1.93211
FAM167B	ENSG00000183615	-4.46303	1.18265	46.5407	8.97e-12	1.17e-10	2.26923	2.01364	2.3184	1.96165	1.85943	-1.2895	-2.20878	-1.73637	-1.5422	-3.34301
SELENOW	ENSG00000178980	1.91615	7.12283	46.4955	9.18e-12	1.2e-10	5.31467	5.77855	6.14485	5.43048	6.71507	7.64002	7.78836	7.85586	6.98489	8.35189
FAM43A	ENSG00000185112	-1.94635	5.69638	46.4709	9.3e-12	1.22e-10	6.12592	5.71234	6.08674	6.99282	6.70426	4.40403	4.15404	3.76062	5.21471	4.58936
IL27RA	ENSG00000104998	-3.76589	2.11091	46.4506	9.4e-12	1.23e-10	3.25441	2.80583	3.27834	2.47138	2.85543	-0.38835	0.212202	-2.74717	-1.15753	-0.35592
PNMA2	ENSG00000240694	2.95615	3.18405	46.3832	9.72e-12	1.27e-10	0.199007	0.527618	2.46248	0.32655	1.76269	3.89449	3.76163	3.4238	3.80919	4.44103
CAPN6	ENSG00000077274	-4.37686	2.95883	46.3613	9.83e-12	1.28e-10	3.87366	4.05073	2.52217	5.18202	3.49031	-1.0063	-0.914949	-3.34301	0.51352	0.622988
HLA-DQB2	ENSG00000232629	-4.60669	1.25955	46.3555	9.86e-12	1.28e-10	1.79296	2.354	1.44243	2.45699	2.54229	-1.4551	-2.20878	-1.73637	-2.90485	-1.31464
LRP1B	ENSG00000168702	-6.32984	1.23981	46.2221	1.06e-11	1.37e-10	1.53448	1.9813	3.39469	1.83388	1.54726	-3.34301	-2.8593	-2.74717	0.829655	-3.34301
SYN2	ENSG00000157152	-3.80433	2.82866	46.135	1.1e-11	1.44e-10	3.86502	3.67945	4.57921	2.94328	3.0039	0.6439	-0.178429	-3.34301	0.615838	-0.35592
ADRB2	ENSG00000169252	-1.57181	5.27638	46.0828	1.13e-11	1.47e-10	5.6257	5.87854	6.75036	5.62478	5.96856	3.96176	4.51023	4.45743	4.5714	4.06951
CCRL2	ENSG00000121797	-3.65822	3.39719	46.0604	1.15e-11	1.49e-10	4.34332	4.00722	3.18909	4.3545	4.41136	0.218192	-0.312665	-1.51244	1.8603	1.74886
TAP1	ENSG00000168394	-1.45324	5.30549	46.0102	1.18e-11	1.53e-10	5.70039	5.74642	5.53698	6.02291	6.18312	4.30714	4.62024	3.89863	4.56927	4.52425
TREM1	ENSG00000124731	-5.60357	1.47468	45.9952	1.19e-11	1.54e-10	1.59837	2.06085	2.02023	3.01377	2.42074	-3.34301	-1.9682	-3.34301	0.0112824	-2.51938
RTL8C	ENSG00000134590	1.35572	5.97496	45.9943	1.19e-11	1.54e-10	5.28262	4.54426	5.33128	5.06596	5.25045	6.36445	6.45156	6.69779	6.35149	6.54913
C22orf39	ENSG00000242259	1.65873	4.00608	45.965	1.2e-11	1.56e-10	3.261	2.98781	2.97082	2.68394	2.80773	4.5614	4.82792	4.80822	4.41463	4.34197
LRRC4	ENSG00000128594	-2.86887	2.88842	45.9526	1.21e-11	1.57e-10	3.48033	3.85931	2.46248	4.08196	3.86123	0.55956	0.35188	0.545164	1.83224	0.996589
IL7R	ENSG00000168685	-5.50838	3.41974	45.9274	1.23e-11	1.59e-10	6.00934	4.92201	3.45719	3.22377	3.64306	-3.34301	-1.14608	0.14591	0.680229	-3.34301
SFMBT2	ENSG00000198879	-1.89219	4.71566	45.8894	1.25e-11	1.62e-10	5.55501	5.085	5.84375	5.21017	4.82473	4.24098	3.32063	3.60799	3.38068	2.79218
ADRA1D	ENSG00000171873	4.85072	2.87442	45.848	1.28e-11	1.65e-10	-3.34301	-1.84884	0.523328	2.39797	-1.96893	3.28176	3.60755	3.63165	3.54098	3.81337
SLAIN1	ENSG00000139737	1.67915	4.15969	45.8278	1.29e-11	1.66e-10	3.41678	2.7684	3.13276	3.09962	2.9754	4.6015	4.60403	4.89141	4.41935	5.18444
CMTM3	ENSG00000140931	-2.42304	2.89623	45.8122	1.3e-11	1.68e-10	3.85634	3.37157	3.32936	4.02459	3.50034	0.68429	1.01584	0.857538	1.68309	1.78106
FBLN5	ENSG00000140092	-1.86081	5.50406	45.7651	1.33e-11	1.72e-10	6.68744	6.05112	5.77487	7.1419	5.27112	4.11367	4.43629	4.14864	4.6235	4.45108
RGL3	ENSG00000205517	2.20384	4.23949	45.6888	1.39e-11	1.78e-10	3.00225	2.85129	3.62992	1.56545	2.03538	4.74922	4.95204	5.23813	4.74136	4.65599
PAPSS2	ENSG00000198682	-1.83223	4.60612	45.4519	1.56e-11	2.01e-10	5.10523	5.10953	5.39453	5.11488	5.30872	2.53034	3.5794	2.82849	3.62925	4.00961
CYBA	ENSG00000051523	-2.632	4.9201	45.4259	1.59e-11	2.04e-10	5.92152	5.09638	4.3839	5.7715	6.17374	1.69971	2.71716	3.09841	3.16699	4.49057
ANO1	ENSG00000131620	2.19951	6.79584	45.4147	1.59e-11	2.05e-10	4.83825	4.99673	3.45719	5.76129	5.90198	7.58074	6.99816	7.0655	7.89346	7.53368
NDRG4	ENSG00000103034	-3.35795	3.10731	45.3672	1.63e-11	2.09e-10	4.40118	3.97472	4.49234	2.96378	2.8397	0.602346	0.110956	-0.730994	1.92816	0.996589
HYAL2	ENSG00000068001	-2.82181	4.02259	45.3644	1.64e-11	2.1e-10	5.88463	3.7863	6.1401	4.55015	4.31231	2.28978	1.52893	2.7333	1.36829	2.39442
ARHGAP17	ENSG00000140750	1.32202	6.94062	45.3338	1.66e-11	2.13e-10	5.91944	6.05014	6.56767	6.21253	5.84406	7.64354	7.31294	7.44217	7.34659	7.43656
FAM216B	ENSG00000179813	-6.69927	0.842672	45.3175	1.68e-11	2.14e-10	1.29843	1.6103	1.01387	1.66893	2.39945	-1.14096	-3.34301	-3.34301	-2.90485	-3.34301
RBBP8	ENSG00000101773	-1.6586	5.28809	45.2847	1.7e-11	2.18e-10	6.25789	5.90572	5.05639	5.58068	6.26339	3.97809	4.35006	3.96531	4.63166	4.22977
ATL3	ENSG00000184743	1.43336	7.31615	45.2361	1.75e-11	2.23e-10	6.39088	6.63439	5.91088	6.27126	6.78344	8.23093	7.77161	7.6004	7.88046	7.74027
FGD2	ENSG00000146192	-4.7739	2.11961	45.1925	1.79e-11	2.28e-10	3.30634	2.71038	4.18127	2.51369	2.00751	-2.41676	-0.243986	-3.34301	-0.682357	-1.61636
GCNT1	ENSG00000187210	-4.70454	1.90338	45.1416	1.83e-11	2.34e-10	3.07141	2.88665	3.38668	1.16633	2.85543	-0.883143	-1.14608	-3.34301	-0.854127	-3.34301
MYO1C	ENSG00000197879	1.42407	8.2315	45.1295	1.84e-11	2.35e-10	7.48217	7.63725	7.098	7.35812	7.09873	8.77131	8.74776	8.7319	8.37136	9.14564
ARHGAP44	ENSG00000006740	1.84906	4.1096	45.0162	1.95e-11	2.49e-10	2.53171	3.30125	3.2344	2.6464	2.67226	5.10584	4.64535	5.02915	4.66586	4.09535
NR4A1	ENSG00000123358	1.51644	10.4142	45.0027	1.97e-11	2.5e-10	9.48677	9.43838	9.75728	9.42392	9.15703	10.8817	10.9495	10.844	11.0982	11.1139
MCTP1	ENSG00000175471	-2.31372	6.05071	44.9534	2.02e-11	2.56e-10	6.70144	6.68171	6.81443	5.96563	7.44046	3.80574	5.07642	4.28169	3.03163	5.07504
EPB41L1	ENSG00000088367	1.61172	5.45219	44.9158	2.06e-11	2.61e-10	4.40714	4.50498	4.10525	5.3393	3.94445	5.9435	5.83537	5.65223	6.25371	6.19299
FNBP1L	ENSG00000137942	-1.83328	5.14973	44.9137	2.06e-11	2.61e-10	6.10041	5.75482	6.13772	5.08479	5.49089	4.11367	3.22696	3.96531	4.56715	3.70003
ACSM3	ENSG00000005187	-3.40833	3.45287	44.8998	2.07e-11	2.63e-10	4.60414	3.92456	4.88794	4.2204	2.6363	-0.229839	1.1748	-0.314617	2.3798	1.2477
CLCN5	ENSG00000171365	-2.29622	3.48838	44.8915	2.08e-11	2.64e-10	3.76185	3.85486	4.3431	4.40033	4.25418	1.344	2.0639	1.73282	3.32134	1.53889
HDDC2	ENSG00000111906	1.47708	4.63853	44.8583	2.12e-11	2.68e-10	3.6457	3.39632	3.51709	3.91834	4.04386	5.20981	5.30133	5.36351	4.87804	5.16321
SLC38A1	ENSG00000111371	1.70837	6.78276	44.852	2.13e-11	2.69e-10	6.19212	6.16621	5.14211	4.91627	5.55006	7.40383	7.50413	7.06875	7.55654	7.19874
TNNC1	ENSG00000114854	5.749	1.97568	44.7911	2.19e-11	2.77e-10	-3.34301	-3.34301	-2.67342	-0.506781	-0.313715	1.44148	3.18398	2.76574	2.33049	3.26035
HAAO	ENSG00000162882	1.92745	4.32719	44.7829	2.2e-11	2.78e-10	2.7815	3.11253	2.70069	3.68523	3.07277	4.80065	4.89227	5.22458	4.33936	5.67476
P2RY14	ENSG00000174944	-7.64631	0.774032	44.7487	2.24e-11	2.83e-10	2.62669	1.45406	0.26837	1.01744	1.72895	-3.34301	-3.34301	-3.34301	-2.29712	-3.34301
GPRC5C	ENSG00000170412	2.51645	5.17525	44.7213	2.27e-11	2.87e-10	2.25609	3.88577	3.96173	1.20128	3.55913	6.02832	5.79412	6.35469	5.41484	5.71699
RAMP2-AS1	ENSG00000197291	-3.6341	2.52077	44.7096	2.29e-11	2.88e-10	3.85634	2.80583	3.54614	3.12714	3.21362	-1.85724	-1.42144	0.857538	0.44104	0.0128951
RAB3D	ENSG00000105514	1.67264	4.76276	44.6864	2.31e-11	2.91e-10	3.5944	3.54205	4.33481	3.17187	3.78117	5.10398	5.40387	5.72825	4.95651	5.3626
ADGRG6	ENSG00000112414	-5.98065	2.3764	44.6829	2.32e-11	2.92e-10	2.07332	3.33364	4.48485	1.85597	3.43905	-3.34301	-0.625645	-3.34301	-0.682357	-3.34301
KLF15	ENSG00000163884	2.11496	4.86132	44.6713	2.33e-11	2.93e-10	3.48033	3.29468	4.43137	3.36914	3.07277	5.8699	5.39985	7.03865	5.41484	4.80439
CD5	ENSG00000110448	-7.63141	0.814833	44.6112	2.4e-11	3.02e-10	2.22943	1.10957	0.0424077	2.04095	1.85943	-3.34301	-3.34301	-3.34301	-1.5422	-3.34301
SLC1A3	ENSG00000079215	-3.01883	3.17653	44.5931	2.43e-11	3.05e-10	4.10753	4.01523	3.81432	3.97497	3.38591	-0.0870329	0.0575375	0.641522	2.23726	1.93211
LFNG	ENSG00000106003	-1.83533	5.53847	44.5715	2.45e-11	3.08e-10	6.24215	5.64682	7.1096	6.19314	6.12431	3.87717	3.8856	4.94903	4.23605	4.77271
KCNN4	ENSG00000104783	-5.22984	1.94812	44.5618	2.46e-11	3.09e-10	3.14457	2.83328	1.67058	2.44246	3.21362	-3.34301	-2.49768	-0.615105	-0.603579	-3.34301
ANAPC16	ENSG00000166295	1.42671	6.19892	44.5444	2.49e-11	3.12e-10	5.69065	5.06392	4.67107	5.32749	5.50342	6.75001	6.97449	6.77683	6.51874	6.59741
BCL11A	ENSG00000119866	-3.68905	2.15085	44.513	2.53e-11	3.17e-10	2.61644	3.14209	2.23166	3.40705	3.30806	-0.566452	-0.243986	-0.857012	0.284147	-3.34301
ARL4C	ENSG00000188042	-2.07636	5.55845	44.4976	2.55e-11	3.19e-10	6.43237	6.52993	4.92987	6.2422	6.21699	4.15737	3.38167	3.81329	5.22419	4.41048
PDZD2	ENSG00000133401	-2.6623	4.08085	44.4404	2.62e-11	3.28e-10	4.98689	4.31364	5.73601	4.97802	4.13686	3.13649	1.62386	1.87834	2.84762	1.05043
RELL1	ENSG00000181826	1.32699	6.42807	44.4265	2.64e-11	3.3e-10	5.88142	5.29533	5.68306	5.65503	5.5084	7.06787	6.68248	7.27715	6.67554	6.92107
OLFML2A	ENSG00000185585	1.37125	6.66168	44.4258	2.64e-11	3.3e-10	5.92256	5.44516	6.22786	5.85204	5.5257	7.26758	6.93754	7.46622	7.05752	7.12695
NADK2	ENSG00000152620	1.477	4.63925	44.3808	2.7e-11	3.37e-10	3.97742	3.63336	3.8497	3.71576	3.35306	5.49594	5.158	5.11557	5.28498	4.8277
TCHH	ENSG00000159450	-2.76841	3.50572	44.3354	2.77e-11	3.45e-10	3.92854	4.28079	4.86507	4.42641	3.43905	2.0635	-0.0556268	1.3028	2.27944	0.996589
RHOF	ENSG00000139725	-2.55316	3.23082	44.3246	2.78e-11	3.47e-10	3.80311	4.37094	2.75145	4.16838	4.34609	0.423018	1.82906	1.27302	1.95444	1.53889
FRMD7	ENSG00000165694	-7.60072	0.91249	44.308	2.81e-11	3.5e-10	1.16414	0.336261	2.64807	2.13431	1.29393	-3.34301	-3.34301	-3.34301	0.0604959	-3.34301
PRR15	ENSG00000176532	-6.24555	0.847562	44.2902	2.83e-11	3.52e-10	2.37029	2.06085	1.67058	1.33315	0.668148	-3.34301	-3.34301	-2.00155	-2.56922	-3.34301
SSPN	ENSG00000123096	1.92925	5.27652	44.2804	2.85e-11	3.54e-10	3.92439	4.4499	2.75145	3.92358	4.16236	6.42455	5.94882	5.28922	6.18116	5.45033
PLSCR1	ENSG00000188313	-1.75139	4.78218	44.253	2.89e-11	3.59e-10	5.40379	5.2383	5.79769	5.24408	5.11332	4.02603	4.27013	3.20474	3.45618	3.09086
ASB13	ENSG00000196372	2.31893	3.85861	44.2103	2.95e-11	3.66e-10	2.37029	2.50954	2.33514	2.49972	0.518171	4.8414	4.36112	4.80562	3.56676	4.85443
CSTA	ENSG00000121552	-8.43237	0.208688	44.1906	2.98e-11	3.7e-10	1.39753	-0.00885508	0.580601	1.78864	1.33936	-3.34301	-3.34301	-3.34301	-3.34301	-3.34301
MOB3B	ENSG00000120162	1.80279	5.41792	44.1602	3.03e-11	3.75e-10	5.10523	3.92031	4.00421	3.392	4.57225	6.26143	6.00546	6.1852	5.62164	5.78408
MR1	ENSG00000153029	1.90388	4.16095	44.1181	3.09e-11	3.83e-10	2.1885	2.99593	3.27834	2.47138	3.37504	4.48629	4.63399	5.32412	4.64785	4.86574
CXorf21	ENSG00000120280	-7.48638	0.623621	44.0535	3.2e-11	3.96e-10	1.84656	1.94821	0.580601	0.663703	1.72895	-3.34301	-3.34301	-3.34301	-2.29712	-3.34301
SFRP1	ENSG00000104332	-3.09934	5.86041	44.0137	3.26e-11	4.04e-10	6.75557	6.80293	5.39453	6.4168	7.58008	4.48343	2.07738	1.81776	3.73913	4.17022
LUZP1	ENSG00000169641	-1.58848	6.98709	43.91	3.44e-11	4.25e-10	7.30123	7.74684	7.15214	7.64143	7.68829	5.88622	6.07599	5.31319	6.78253	5.83673
H2BC5	ENSG00000158373	-1.48154	6.69102	43.8979	3.46e-11	4.28e-10	7.25449	6.63699	7.43387	7.10086	7.6018	5.62215	5.46797	5.91816	5.54157	6.2064
WNT5A	ENSG00000114251	-4.27735	2.81252	43.8911	3.47e-11	4.29e-10	4.0854	3.28146	2.84791	5.40822	3.21362	-1.4551	-2.20878	0.731845	0.648393	-0.852658
FKBP8	ENSG00000105701	1.66457	7.34056	43.8846	3.48e-11	4.3e-10	6.39837	6.38446	5.79769	6.29066	6.59728	7.62129	8.01281	8.24085	7.04764	8.51277
CHST2	ENSG00000175040	-2.3241	3.38348	43.8803	3.49e-11	4.31e-10	3.95725	4.20927	3.45719	3.91308	4.76355	1.77645	1.40609	1.64256	2.8193	1.57607
CD79B	ENSG00000007312	-4.48753	2.26899	43.8415	3.56e-11	4.39e-10	3.21419	2.30256	3.79025	2.49972	3.18902	-0.0870329	-1.58172	-2.32672	0.154156	-3.34301
FBN2	ENSG00000138829	-3.56404	3.39755	43.8314	3.58e-11	4.41e-10	4.26346	3.96648	3.82028	5.33734	3.61562	0.602346	-1.42144	0.387367	3.73156	1.05043
JCAD	ENSG00000165757	-1.96434	6.47399	43.8085	3.62e-11	4.46e-10	7.96994	6.65761	7.50586	6.5566	6.97824	4.9938	6.44377	5.14668	4.68756	5.17235
LRATD2	ENSG00000168672	-1.6667	5.06988	43.7632	3.71e-11	4.56e-10	5.91526	5.4643	5.5815	4.9449	6.10471	3.66651	4.05189	3.78192	4.54786	3.94712
KCTD10	ENSG00000110906	1.50289	6.21814	43.7313	3.77e-11	4.63e-10	5.52518	5.05618	4.41572	5.55389	5.303	6.78931	6.93291	6.88965	6.29349	6.8191
PEBP1	ENSG00000089220	1.40185	6.58245	43.7191	3.79e-11	4.66e-10	6.04608	5.4904	5.1866	5.6328	6.04939	6.99447	7.15421	7.33458	6.8365	7.22166
OPCML	ENSG00000183715	2.98401	3.5693	43.6296	3.97e-11	4.87e-10	1.61905	1.25196	2.67462	0.504953	1.24701	4.92384	4.15404	5.35465	3.00674	3.82886
EFEMP1	ENSG00000115380	-1.74515	5.22968	43.6246	3.98e-11	4.88e-10	5.18543	5.83168	5.84958	5.88733	6.34362	4.12838	3.68003	3.45728	4.43343	4.58936
PLA1A	ENSG00000144837	-4.28934	1.73356	43.608	4.01e-11	4.91e-10	2.53171	1.862	2.19546	2.72053	3.28503	-0.229839	-1.76205	-1.73637	-0.854127	-3.34301
DHRS9	ENSG00000073737	-5.48722	1.44273	43.5857	4.06e-11	4.97e-10	1.37338	2.79656	1.09473	2.25563	3.1513	-2.80679	-1.76205	-3.34301	-1.27471	-3.34301
LRRK1	ENSG00000154237	-2.06066	4.26917	43.5328	4.17e-11	5.1e-10	4.62475	5.07354	5.45704	4.7871	4.48397	2.67766	1.69555	3.00187	3.49697	2.92782
DISP3	ENSG00000204624	-5.18846	1.65399	43.5319	4.17e-11	5.1e-10	2.47611	2.06085	3.41057	2.17002	1.8279	-2.41676	-1.42144	-3.34301	-0.263637	-3.34301
SH3BGRL	ENSG00000131171	1.59044	8.03582	43.4852	4.27e-11	5.22e-10	7.08597	6.86851	6.22786	7.01754	7.59068	8.56743	8.48237	8.39998	8.40836	8.97473
ABHD2	ENSG00000140526	1.47576	6.46958	43.4771	4.29e-11	5.24e-10	5.57102	5.74281	5.28465	5.94	5.31158	7.11572	6.71195	7.09823	7.8482	6.82298
ST6GALNAC1	ENSG00000070526	-3.40497	2.47246	43.4594	4.33e-11	5.28e-10	2.90454	2.99593	5.13735	3.38442	3.24977	0.972192	0.212202	-0.730994	-0.948344	0.473344
ZFHX4	ENSG00000091656	-2.67639	3.62393	43.4246	4.41e-11	5.37e-10	4.36184	4.98046	4.46977	4.27062	3.24977	1.41772	1.46881	0.271684	2.17158	2.53325
LOC105369203	ENSG00000258754	-6.67238	1.1155	43.2982	4.7e-11	5.73e-10	1.42128	1.13919	2.35168	3.02357	0.928137	-3.34301	-3.34301	-3.34301	-1.04915	-2.51938
PEG10	ENSG00000242265	2.12706	7.63504	43.2422	4.84e-11	5.89e-10	5.69674	6.32205	5.73758	6.41958	7.00315	7.65279	8.0283	7.8869	9.22392	9.07859
ATP8B4	ENSG00000104043	-2.35741	3.32189	43.2027	4.94e-11	6e-10	3.88651	4.09676	3.89556	3.80365	4.36818	2.35378	1.74708	2.01052	1.22455	0.117492
BCL9L	ENSG00000186174	1.3344	7.30025	43.1769	5e-11	6.08e-10	6.37956	6.79015	6.36254	6.56249	6.4183	7.77208	7.65955	7.64938	8.43397	7.8525
HSPA4L	ENSG00000164070	1.57704	4.6675	43.1294	5.12e-11	6.22e-10	3.32535	3.79563	3.38668	4.00988	3.75626	5.47594	5.25313	4.78731	5.60929	4.93893
SMPDL3A	ENSG00000172594	-3.5499	2.73431	43.006	5.46e-11	6.62e-10	3.83881	3.34003	1.82075	4.28291	3.31944	-0.566452	-0.243986	-0.0660554	2.12607	0.117492
ARHGAP25	ENSG00000163219	-2.05165	3.30671	42.9955	5.49e-11	6.65e-10	3.552	3.94568	4.03527	3.92881	4.23628	2.72683	1.95125	1.81776	1.60231	1.64769
SAMD12	ENSG00000177570	-2.77796	2.62642	42.9968	5.48e-11	6.65e-10	3.56272	3.16387	4.00943	2.70844	3.36409	0.423018	0.558269	1.21156	1.2028	-0.503278
ACO2	ENSG00000100412	1.3063	5.94138	42.9611	5.58e-11	6.76e-10	5.20949	5.43176	4.98394	4.95773	5.1231	6.49081	6.37788	6.39326	6.1099	6.85548
BCL6	ENSG00000113916	1.47261	7.4339	42.8228	5.99e-11	7.25e-10	6.63889	6.76721	5.96968	6.62656	6.61008	8.15145	7.82927	7.73035	8.7136	7.8577
PARP9	ENSG00000138496	-1.43692	4.41212	42.8208	6e-11	7.26e-10	4.75427	5.24513	4.68745	5.05167	4.97982	3.58352	3.67117	3.45728	3.49697	3.41202
SLC7A11	ENSG00000151012	-5.73864	2.60087	42.8056	6.05e-11	7.31e-10	4.1824	5.78325	1.44243	1.33315	3.67885	-2.11004	-2.20878	-3.34301	0.154156	-1.06524
EZH2	ENSG00000106462	-1.55761	5.93273	42.7355	6.27e-11	7.57e-10	6.44835	6.27446	6.26328	6.64015	6.60544	5.03538	4.74164	4.34745	6.0744	4.89547
IL18R1	ENSG00000115604	-4.66679	2.13621	42.6597	6.51e-11	7.86e-10	3.3441	2.15085	1.79678	3.12714	3.85342	-2.80679	-0.312665	-1.73637	-0.457859	-3.34301
NSMCE1	ENSG00000169189	1.60615	5.64212	42.6606	6.51e-11	7.86e-10	4.82718	4.51349	4.24466	4.24573	5.49842	6.06606	6.14644	6.77218	5.96557	6.14121
LYL1	ENSG00000104903	-2.91021	3.24918	42.5984	6.72e-11	8.1e-10	4.64758	3.46811	3.65013	3.50818	4.27187	1.09712	1.19967	1.11417	-0.682357	2.33057
HMGA1	ENSG00000137309	-1.70806	5.18107	42.59	6.75e-11	8.13e-10	5.64726	5.85975	5.21401	6.15466	5.89249	3.47833	3.90084	3.66068	4.51072	4.59842
DAG1	ENSG00000173402	1.39187	6.78627	42.5735	6.81e-11	8.19e-10	5.88035	6.18408	4.95716	5.80312	6.13884	7.39587	7.26882	7.25638	7.22876	7.32084
PGR	ENSG00000082175	-1.81822	7.27437	42.5676	6.83e-11	8.21e-10	8.14348	8.12594	7.2353	7.40008	8.57407	6.42082	5.34239	5.87297	6.09816	6.53268
PREX1	ENSG00000124126	-2.00669	5.91416	42.5093	7.03e-11	8.45e-10	6.86731	6.62264	6.87721	5.88465	6.28678	4.75871	4.96841	4.25528	2.6121	4.71969
FILIP1	ENSG00000118407	1.39998	6.11548	42.4868	7.12e-11	8.54e-10	5.05867	5.32463	5.45321	5.24826	5.32575	7.37134	6.50679	6.86492	6.6446	6.18399
CDK17	ENSG00000059758	-1.38713	6.22661	42.4781	7.15e-11	8.57e-10	6.86352	6.71406	6.54087	6.72814	6.68788	5.28232	5.19403	5.2799	6.34467	5.0944
LAMC1	ENSG00000135862	1.37003	8.0309	42.4774	7.15e-11	8.57e-10	6.95381	7.26475	7.03216	7.50475	7.18836	9.03559	8.33107	8.34402	8.6596	8.46493
GABPB2	ENSG00000143458	1.45501	5.04268	42.4252	7.34e-11	8.79e-10	4.28303	4.11551	4.54364	3.81497	3.80566	5.45129	5.66612	5.93964	5.19694	5.60451
VWA8	ENSG00000102763	1.26007	5.74701	42.3564	7.61e-11	9.1e-10	4.68484	4.94316	4.8564	5.00793	5.35647	6.3776	6.21285	6.36796	6.06388	6.14894
SIGLEC14	ENSG00000254415	-8.3086	0.0969771	42.3215	7.74e-11	9.26e-10	1.42128	1.71237	0.336457	0.559833	0.595107	-3.34301	-3.34301	-3.34301	-3.34301	-3.34301
MAP4	ENSG00000047849	1.31405	8.05681	42.312	7.78e-11	9.3e-10	7.1384	7.26138	7.60667	7.34353	6.80991	8.65371	8.43994	8.44114	8.63493	8.65695
FZD10	ENSG00000111432	2.31543	4.13537	42.2917	7.86e-11	9.39e-10	2.33322	1.38155	1.86753	3.33808	3.12559	4.93434	4.27306	4.4508	5.17755	5.01538
ROR1	ENSG00000185483	1.76781	5.30428	42.2732	7.94e-11	9.47e-10	3.20738	4.18462	3.58864	4.92935	4.43248	6.09069	5.63341	5.72276	5.81059	6.04004
P2RY10	ENSG00000078589	-7.22981	0.256145	42.2584	8e-11	9.54e-10	2.01208	0.917785	0.739924	1.26872	0.4369	-3.34301	-3.34301	-3.34301	-2.90485	-3.34301
LAMA5	ENSG00000130702	1.73582	8.06096	42.2319	8.11e-11	9.66e-10	6.97803	7.00902	8.73879	6.59898	6.21546	8.67407	8.49089	8.53409	8.62295	8.7128
GAPT	ENSG00000175857	-6.29094	0.912519	42.1937	8.27e-11	9.85e-10	1.86399	1.6313	-0.327329	2.59477	1.97908	-3.34301	-2.8593	-2.00155	-2.90485	-3.34301
C7orf50	ENSG00000146540	1.74492	6.58656	42.1725	8.36e-11	9.95e-10	5.79998	5.80189	5.53879	5.00299	5.24748	6.77711	7.36608	7.52068	6.26228	7.87924
ADGRF5	ENSG00000069122	-2.15551	5.69079	42.164	8.39e-11	9.98e-10	6.83286	6.01861	7.27975	5.64396	6.13884	5.17302	4.3556	4.5253	3.72012	3.41202
EMD	ENSG00000102119	1.42028	5.3158	42.1539	8.44e-11	1e-09	4.38618	4.67389	4.17199	4.17718	4.71697	5.57594	5.86967	6.27619	5.48299	5.9858
CMPK2	ENSG00000134326	-2.51037	2.52665	42.1342	8.52e-11	1.01e-09	3.36262	3.10504	3.57461	2.96378	3.34194	0.272189	0.669271	1.4161	0.403387	1.15243
ACE	ENSG00000159640	-4.09347	3.9751	42.087	8.73e-11	1.04e-09	5.29713	3.76745	5.88696	3.72179	4.868	-1.2895	1.14949	1.54627	-1.69718	1.78106
PTAFR	ENSG00000169403	-4.87545	1.57457	42.0482	8.91e-11	1.06e-09	2.85309	2.92116	1.79678	2.23891	1.97908	-2.11004	-1.2772	-3.34301	-0.52888	-3.34301
S100A9	ENSG00000163220	-7.34004	1.46995	42.035	8.97e-11	1.06e-09	3.62027	1.3311	0.121727	-0.202809	3.43905	-3.34301	-2.20878	-3.34301	-2.90485	-3.34301
PSMC3	ENSG00000165916	1.38207	6.38894	42.0353	8.96e-11	1.06e-09	5.48912	5.47451	5.25417	5.34713	6.18312	6.91131	7.15182	6.89333	6.48027	6.91655
NDUFB10	ENSG00000140990	1.43938	6.72558	41.9756	9.24e-11	1.09e-09	5.7016	5.49756	5.70897	5.82849	6.4183	6.91609	7.18801	7.56397	6.90462	7.51405
OAZ2	ENSG00000180304	1.39372	6.28527	41.87	9.75e-11	1.15e-09	5.70765	5.0697	5.40051	5.35297	5.57164	6.91715	6.47594	6.96956	6.3971	7.26997
BMX	ENSG00000102010	-5.00343	2.16426	41.8657	9.78e-11	1.15e-09	2.97843	2.34131	3.85551	0.894723	3.45977	-3.34301	-1.42144	-2.32672	-1.15753	0.473344
NCK2	ENSG00000071051	1.30661	5.65007	41.8442	9.88e-11	1.17e-09	4.96079	4.67389	4.46598	4.99305	5.09357	6.4851	5.9387	5.99427	6.23641	6.06805
SLC39A8	ENSG00000138821	-1.36449	5.05738	41.837	9.92e-11	1.17e-09	5.50449	5.53705	5.46466	5.59881	5.74413	3.562	4.44152	4.16495	4.27305	4.37926
FAM13A	ENSG00000138640	1.31071	5.92195	41.8283	9.96e-11	1.17e-09	5.35838	5.43475	5.05639	4.95004	4.68213	6.58915	6.17023	6.51591	6.27341	6.56656
STOX1	ENSG00000165730	2.82521	2.41481	41.7729	1.03e-10	1.21e-09	-0.787107	0.77412	0.196911	1.05613	0.518171	3.52912	2.91033	3.49001	3.16136	2.8079
MTHFD1	ENSG00000100714	1.41285	5.45091	41.6775	1.08e-10	1.27e-09	4.51867	4.88095	4.25789	4.53995	4.66884	6.26642	6.17963	6.15594	5.36429	5.77211
DBI	ENSG00000155368	1.41294	6.43781	41.6597	1.09e-10	1.28e-09	5.64474	5.43922	4.90486	5.54542	6.00954	7.0154	7.10405	7.16409	6.58331	6.84027
MIR99AHG	ENSG00000215386	-1.66245	4.3352	41.6518	1.09e-10	1.28e-09	4.73544	5.04056	5.33128	4.31117	5.0769	3.68155	3.28621	3.21261	3.28039	2.82344
CACNA2D3	ENSG00000157445	2.67233	3.26773	41.6107	1.11e-10	1.31e-09	0.885559	0.811399	2.80049	1.64374	1.24701	3.59945	3.3871	4.35457	4.94017	3.72508
CAND2	ENSG00000144712	1.9247	5.1222	41.5995	1.12e-10	1.31e-09	2.4874	4.42004	3.74085	4.05833	3.61562	5.33401	5.76317	6.07413	5.17895	6.09552
ARHGAP9	ENSG00000123329	-3.48235	3.31683	41.5851	1.13e-10	1.32e-09	3.96535	4.62762	4.73237	3.4871	3.21362	-0.38835	1.27181	0.774971	1.6673	-2.51938
KLRB1	ENSG00000111796	-8.57097	0.338021	41.564	1.14e-10	1.34e-09	2.30796	1.38155	0.401474	-0.75208	1.42615	-3.34301	-3.34301	-3.34301	-3.34301	-3.34301
CRACR2A	ENSG00000130038	-4.78153	1.82593	41.4768	1.19e-10	1.4e-09	2.54258	2.02955	2.21367	3.8703	2.58064	-1.0063	-2.20878	-2.32672	0.711378	-3.34301
RXFP1	ENSG00000171509	-3.24864	2.0421	41.4376	1.22e-10	1.42e-09	2.7158	2.42788	2.72629	3.59614	2.56159	-0.883143	0.0575375	-0.995101	-0.325517	0.622988
TRDN	ENSG00000186439	4.28306	3.22295	41.3972	1.24e-10	1.45e-09	-1.15735	1.50045	1.84433	-1.04781	-1.96893	3.79656	4.42579	2.44369	3.88287	4.43599
ASAP3	ENSG00000088280	-1.68569	4.03467	41.3853	1.25e-10	1.46e-09	4.51867	4.57168	5.35199	4.67969	4.34609	2.93364	3.34313	3.01991	2.98141	2.60697
FAM122A	ENSG00000187866	1.42792	4.82605	41.3693	1.26e-10	1.47e-09	4.13292	4.07776	4.00943	3.41451	3.98074	5.40067	4.97743	5.6709	5.44989	5.24918
TMEM131L	ENSG00000121210	1.60093	5.39003	41.2554	1.34e-10	1.56e-09	4.93009	4.28742	4.4886	3.38442	4.20594	6.04877	6.13923	5.54731	6.0744	5.75194
CCDC178	ENSG00000166960	-5.24328	1.51686	41.2491	1.34e-10	1.56e-09	0.851005	2.68047	2.90508	3.3302	0.803991	-3.34301	-1.58172	-1.73637	-1.69718	-3.34301
TRIM25	ENSG00000121060	-1.52594	5.64892	41.2471	1.34e-10	1.56e-09	5.99655	6.3937	6.76819	6.29471	5.61616	4.76578	4.53975	4.18906	4.9086	5.0322
DGKD	ENSG00000077044	1.45829	5.27445	41.2411	1.35e-10	1.57e-09	4.3402	4.62238	4.74182	3.84842	4.14967	5.55022	5.75585	6.27055	5.88248	5.6224
TRAP1	ENSG00000126602	1.45215	5.95802	41.1831	1.39e-10	1.61e-09	4.94859	4.91774	4.88226	5.10799	5.39732	5.89054	6.70437	6.69989	6.06915	6.90198
CDA	ENSG00000158825	-5.25686	2.06683	41.169	1.4e-10	1.62e-09	2.38244	2.09148	3.29555	3.52207	2.54229	-0.474654	-3.34301	-3.34301	-0.457859	-2.51938
TFF3	ENSG00000160180	-8.14086	0.590633	41.1487	1.41e-10	1.64e-09	0.403596	2.16533	2.33514	0.122931	0.518171	-3.34301	-3.34301	-3.34301	-3.34301	-1.99834
LGALSL	ENSG00000119862	1.21799	5.99329	41.1288	1.43e-10	1.65e-09	5.09049	5.51885	5.05386	5.35297	5.23251	6.78352	6.44312	6.29205	6.43083	6.38071
HSPB8	ENSG00000152137	1.83149	7.41883	41.1267	1.43e-10	1.66e-09	6.04225	6.16621	4.36364	6.78898	6.28678	7.88658	8.05133	7.61233	8.25908	8.10155
CFLAR-AS1	ENSG00000226312	-4.7495	1.27298	41.0869	1.46e-10	1.69e-09	2.52076	1.862	2.19546	1.01744	2.80773	-2.11004	-3.34301	-1.31864	-1.40227	-2.51938
CUEDC1	ENSG00000180891	1.57717	5.0482	41.0614	1.48e-10	1.71e-09	3.82553	4.13033	4.07567	3.17187	4.62365	5.55158	5.41321	5.82505	5.33459	5.74787
TUBA3D	ENSG00000075886	-8.33748	0.12268	41.0565	1.48e-10	1.71e-09	1.37338	0.284175	0.196911	1.98189	0.595107	-3.34301	-3.34301	-3.34301	-3.34301	-3.34301
NDUFS1	ENSG00000023228	1.2445	6.20124	41.0182	1.51e-10	1.75e-09	5.64474	5.52588	5.22303	5.09644	5.66827	6.89096	6.845	6.62821	6.50325	6.5503
FBXW4	ENSG00000107829	1.80337	5.17019	41.0062	1.52e-10	1.75e-09	4.05157	4.06624	3.11348	3.70362	4.87573	5.64663	5.61966	6.08274	5.14084	6.04999
DPY19L2	ENSG00000177990	2.06592	4.66967	40.9473	1.56e-10	1.81e-09	3.58391	1.25196	3.48745	3.04296	3.50034	5.30192	4.80176	4.95608	5.55559	5.76609
CFI	ENSG00000205403	-4.4819	1.54298	40.9321	1.58e-10	1.82e-09	2.59572	1.3052	2.82439	2.89073	2.00751	-0.664489	-1.9682	-3.34301	-1.15753	-1.99834
WDR1	ENSG00000071127	1.53675	8.5495	40.9117	1.59e-10	1.84e-09	7.48005	7.65562	6.83591	7.69604	7.91762	9.11611	9.25057	9.01427	8.58561	9.45541
ECI1	ENSG00000167969	1.70362	4.77031	40.8522	1.64e-10	1.89e-09	2.91294	3.70939	3.50235	3.79224	4.18743	5.14436	5.22009	5.64498	4.84331	5.78408
TMSB10	ENSG00000034510	-1.4951	9.16332	40.8227	1.67e-10	1.92e-09	9.95414	9.25181	9.43386	9.71606	10.2503	8.29693	8.28679	8.16765	7.98393	8.4503
LYPD6	ENSG00000187123	-4.62335	1.15856	40.8087	1.68e-10	1.93e-09	2.14638	1.6103	2.82439	2.22199	0.867399	-2.11004	-2.49768	-2.74717	-1.27471	-1.61636
SETBP1	ENSG00000152217	1.43853	7.08767	40.7503	1.73e-10	1.99e-09	6.29532	6.08481	5.78252	6.75337	6.04425	7.77705	7.38755	7.37061	8.08401	7.42896
SPOP	ENSG00000121067	1.30579	5.82438	40.6768	1.8e-10	2.07e-09	5.22644	5.35019	5.06143	4.78133	4.58645	6.5162	6.39817	6.39585	6.30055	6.00297
ATPAF1	ENSG00000123472	1.93138	5.20441	40.66	1.81e-10	2.08e-09	3.72893	3.33364	2.73893	4.44839	4.57225	6.08975	5.93685	5.88286	5.33584	5.64445
CD24	ENSG00000272398	-4.57792	4.21472	40.5953	1.87e-10	2.15e-09	4.02856	4.17392	3.34597	6.41494	6.10306	0.423018	-0.460684	-2.32672	1.42576	1.98837
FAM20A	ENSG00000108950	-3.05027	2.82767	40.592	1.88e-10	2.15e-09	2.77229	3.37157	3.96173	4.11898	3.5398	1.06689	0.738794	-2.32672	0.680229	0.940661
NEFM	ENSG00000104722	-2.51453	5.84313	40.5888	1.88e-10	2.16e-09	5.98862	6.63504	5.86407	7.26106	6.59845	2.82944	3.56511	3.54087	5.24563	4.9637
MAP9	ENSG00000164114	1.93296	4.44538	40.5707	1.9e-10	2.17e-09	3.09375	3.63336	2.40021	3.64772	2.75841	5.24904	4.90177	4.32223	5.15507	5.65534
IFIT2	ENSG00000119922	-2.42009	4.30497	40.4178	2.05e-10	2.35e-09	5.24319	5.52447	3.64342	4.59025	5.3537	3.44346	3.1461	2.48323	1.818	1.87358
ZNF436	ENSG00000125945	-1.64192	5.14697	40.3734	2.1e-10	2.4e-09	6.06504	6.14628	5.36019	5.52315	5.43443	4.5368	4.50025	3.49001	3.71244	4.0028
CSF3	ENSG00000108342	-4.62241	4.17454	40.3653	2.11e-10	2.41e-09	3.94092	4.37717	2.70069	6.47596	6.43671	-1.85724	0.00206464	0.441906	1.15828	2.19372
FLNA	ENSG00000196924	2.09502	12.8805	40.3651	2.11e-10	2.41e-09	11.0776	11.5662	10.6351	11.7067	12.0324	13.4651	13.6846	13.3666	13.0872	14.1327
ITGA2	ENSG00000164171	-2.18976	3.25953	40.3609	2.11e-10	2.41e-09	4.10019	4.20227	3.6962	3.08098	4.42723	2.03255	2.03655	1.81776	1.98024	0.821848
EHF	ENSG00000135373	-6.23492	1.98413	40.3356	2.14e-10	2.44e-09	1.16414	2.10655	-0.327329	4.08196	3.89205	-2.11004	-2.49768	-2.74717	-3.34301	-0.852658
JAK2	ENSG00000096968	1.43634	6.31391	40.3215	2.15e-10	2.46e-09	5.42743	5.31817	5.9399	5.14436	5.30872	6.85603	7.35955	6.40102	6.56317	7.04726
CRHBP	ENSG00000145708	-5.05873	1.3927	40.2823	2.2e-10	2.51e-09	1.69894	3.24104	1.4112	1.01744	2.87098	-1.6422	-2.20878	-3.34301	-2.56922	-1.06524
MAPK12	ENSG00000188130	-2.99272	3.72832	40.2778	2.2e-10	2.51e-09	5.10889	4.12664	4.87369	4.25408	3.77292	-0.15667	2.03655	1.87834	-0.147311	2.35217
CS	ENSG00000062485	1.2082	5.82159	40.2238	2.26e-10	2.58e-09	5.17673	5.14647	4.80326	5.25243	5.05664	6.5148	6.07179	6.49671	6.19981	6.16733
ST6GAL1	ENSG00000073849	-1.71203	5.15223	40.1955	2.3e-10	2.61e-09	5.71487	5.62212	6.43227	5.58068	5.55247	4.84586	3.46096	3.76597	3.82352	4.43092
PLP2	ENSG00000102007	1.75163	6.51901	40.1716	2.33e-10	2.64e-09	5.32257	5.56596	3.6962	5.16884	5.82222	7.28328	7.21989	7.06604	6.52149	7.3126
SEMA3D	ENSG00000153993	-3.11694	2.58292	40.1395	2.36e-10	2.69e-09	2.75371	4.42305	3.37863	2.48562	3.77292	0.272189	1.27181	-0.314617	0.741869	-0.503278
NME4	ENSG00000103202	1.86208	5.61409	40.0516	2.47e-10	2.81e-09	4.16843	4.40182	3.30407	4.53311	5.11985	5.64918	5.96704	6.49913	6.08484	6.88541
MAP3K1	ENSG00000095015	-1.28782	5.45117	40.0502	2.48e-10	2.81e-09	6.16337	5.96275	6.14722	5.6707	5.7651	4.35796	4.82991	4.98621	4.4929	4.59842
SLC49A3	ENSG00000169026	-5.43194	1.53846	40.0331	2.5e-10	2.83e-09	1.96439	2.34131	3.85551	2.51369	0.986421	-3.34301	-2.20878	0.0786565	-1.87084	-3.34301
IL17B	ENSG00000127743	4.76301	1.97382	39.9784	2.57e-10	2.91e-09	-3.34301	-0.758815	0.580601	-3.34301	-1.58256	2.50801	3.37623	2.58367	2.43682	2.85404
NFU1	ENSG00000169599	1.71137	4.88824	39.9756	2.57e-10	2.91e-09	4.01301	3.57494	3.37053	3.52896	4.43248	5.44982	5.61157	5.95144	4.63166	5.39937
KANK2	ENSG00000197256	1.66972	9.05771	39.9615	2.59e-10	2.93e-09	7.92262	8.20948	6.87507	7.89757	8.31982	9.72266	9.86284	9.59694	9.04988	9.82815
LIMA1	ENSG00000050405	-1.24657	6.56276	39.9598	2.59e-10	2.93e-09	6.91774	6.71283	7.17556	7.34353	7.04832	5.94142	5.61389	5.60819	6.1077	5.70864
CCDC88B	ENSG00000168071	-3.09488	2.71658	39.9565	2.6e-10	2.93e-09	3.28061	3.48551	3.99897	3.4585	3.18902	0.761828	-0.312665	-2.00155	1.2671	0.821848
ANKRD28	ENSG00000206560	-1.50853	5.56499	39.8877	2.69e-10	3.04e-09	6.4382	6.14993	5.46085	6.13897	6.14044	4.82569	4.32767	4.31128	5.23495	4.3687
EPN2	ENSG00000072134	1.47311	5.76789	39.8685	2.72e-10	3.07e-09	4.78433	4.56351	5.3271	5.06832	4.37909	6.48439	6.27998	6.36796	6.58015	5.65968
KCNG1	ENSG00000026559	-4.19512	3.16895	39.8222	2.78e-10	3.14e-09	2.75371	4.04292	1.72239	5.1622	4.77186	0.218192	-1.9682	-0.730994	1.15828	0.306362
BHLHE22	ENSG00000180828	6.40896	0.998589	39.7866	2.83e-10	3.19e-09	-3.34301	-0.218294	-3.34301	-3.34301	-2.49821	1.8844	1.31797	0.387367	2.43682	2.21745
PDGFRA	ENSG00000134853	-2.50954	4.09597	39.774	2.85e-10	3.21e-09	4.84046	5.03269	4.47356	6.84599	4.32365	2.89974	1.92166	1.44309	3.45618	2.14505
BCL2L2	ENSG00000129473	1.4871	4.37481	39.7644	2.87e-10	3.22e-09	3.09375	3.25464	3.43407	3.42932	3.98789	5.06245	5.03384	4.87168	4.78228	4.78467
MX2	ENSG00000183486	-2.14762	3.71827	39.7232	2.93e-10	3.29e-09	4.28303	4.60125	4.01982	4.12354	4.73408	1.75764	1.56765	1.81776	3.08017	2.85404
LY86	ENSG00000112799	-4.65966	1.01441	39.7004	2.96e-10	3.33e-09	1.71824	1.65199	1.4112	1.81144	2.70734	-2.80679	-1.9682	-1.31864	-1.87084	-3.34301
PHACTR1	ENSG00000112137	-2.47604	4.57194	39.6973	2.97e-10	3.33e-09	5.60899	6.13714	5.2409	4.71639	4.4789	2.5632	4.47501	3.07271	1.5856	2.76023
CHST11	ENSG00000171310	-1.55784	5.34756	39.6963	2.97e-10	3.33e-09	5.98265	5.78207	5.49104	5.91127	6.70751	4.3264	3.99264	4.33669	5.08247	4.30921
CPNE8	ENSG00000139117	-1.4676	5.75732	39.6841	2.99e-10	3.35e-09	6.2913	6.16531	6.7228	6.28355	5.91142	4.98978	4.89797	4.36519	5.38738	4.46105
SOBP	ENSG00000112320	1.62605	4.97233	39.6574	3.03e-10	3.39e-09	4.00518	4.05073	2.67462	4.22466	3.86123	5.72737	5.03729	5.68792	5.76214	5.33846
GSTM4	ENSG00000168765	1.70713	3.87078	39.6552	3.03e-10	3.39e-09	3.20738	3.05152	2.60731	2.09769	2.70734	4.55869	4.53975	4.60514	4.1073	4.54316
FRRS1L	ENSG00000260230	-6.18177	1.23256	39.6476	3.04e-10	3.41e-09	0.252937	2.56516	1.84433	2.87999	1.42615	-2.80679	-3.34301	-3.34301	0.108086	-2.51938
PTPN22	ENSG00000134242	-4.06241	2.41772	39.6322	3.07e-10	3.43e-09	3.78033	4.11178	1.20811	2.44246	3.4074	0.162096	-1.76205	-1.73637	-0.948344	0.392268
UBE2E2	ENSG00000182247	1.62953	4.85676	39.6186	3.09e-10	3.45e-09	2.98641	4.19875	3.75336	4.27882	3.35306	5.1959	5.25313	5.43919	5.46368	5.76206
ASTL	ENSG00000188886	-2.87924	3.80847	39.6196	3.09e-10	3.45e-09	4.40118	4.19875	5.17503	4.36994	4.49906	1.55474	-0.914949	0.774971	2.46451	2.45556
PLIN5	ENSG00000214456	-2.87179	2.55155	39.6058	3.11e-10	3.47e-09	3.16581	2.77785	3.61629	3.42194	3.22577	0.6439	0.395588	2.52172	0.108086	-0.35592
ISLR2	ENSG00000167178	-3.81476	1.97034	39.5659	3.17e-10	3.54e-09	4.45106	2.72021	3.12315	2.45699	1.89029	0.218192	-0.178429	-1.51244	-1.40227	-1.31464
TMED4	ENSG00000158604	1.19831	6.05771	39.5378	3.22e-10	3.59e-09	5.4679	5.35809	5.13257	5.43782	5.26818	6.39899	6.4638	6.7615	6.20666	6.76579
MAGI2	ENSG00000187391	1.79692	5.63635	39.523	3.24e-10	3.61e-09	3.76185	4.32012	5.05386	5.4935	3.68766	6.10285	6.19053	6.27244	6.12226	6.21526
CAT	ENSG00000121691	1.34846	6.05318	39.488	3.3e-10	3.68e-09	5.32415	5.2124	4.96793	4.98053	5.62306	6.77361	6.72486	6.66162	5.87218	6.61426
PHPT1	ENSG00000054148	1.97775	4.96951	39.4523	3.36e-10	3.74e-09	3.31271	3.33364	4.11981	3.09033	4.71266	5.30354	5.62655	5.71586	5.2615	6.83069
MIAT	ENSG00000225783	-2.31666	3.02563	39.4415	3.38e-10	3.76e-09	3.74313	4.06238	4.46977	3.22377	3.05926	1.95213	1.78043	1.27302	1.30843	0.882477
RSU1	ENSG00000148484	1.48849	6.46501	39.4394	3.38e-10	3.76e-09	5.10889	5.60895	4.6972	5.74953	5.98116	6.94598	7.0627	7.04857	6.62889	7.24566
RERG	ENSG00000134533	1.25744	6.75521	39.4324	3.4e-10	3.77e-09	6.05274	6.09051	5.29538	6.05669	6.12268	7.27048	7.44198	7.26302	7.06959	7.10485
CD244	ENSG00000122223	-7.53844	0.775569	39.4155	3.43e-10	3.8e-09	1.63944	2.72998	1.27903	1.4247	-0.461719	-3.34301	-3.34301	-3.34301	-0.854127	-3.34301
RALY	ENSG00000125970	1.17819	7.97123	39.4122	3.43e-10	3.81e-09	7.42825	7.21475	7.28029	7.11008	7.27421	8.49371	8.46532	8.42938	8.16869	8.62126
ADPRHL1	ENSG00000153531	2.25511	3.83469	39.3886	3.47e-10	3.85e-09	1.04691	2.66018	2.04079	3.33808	1.9205	4.60939	4.09892	4.05114	4.84857	4.63412
SOD2	ENSG00000112096	-1.56216	8.26584	39.3651	3.52e-10	3.9e-09	8.6919	8.89675	8.36431	9.09993	8.83893	7.33017	7.15778	6.66091	8.17498	7.19127
LRRN2	ENSG00000170382	-7.36614	0.599413	39.3413	3.56e-10	3.94e-09	0.142981	2.01364	0.928206	1.05613	2.08957	-3.34301	-3.34301	-3.34301	-1.15753	-3.34301
HLA-B	ENSG00000234745	-1.59918	9.90652	39.342	3.56e-10	3.94e-09	11.1004	10.3006	10.0149	10.3423	10.7656	8.79153	8.75551	8.59947	9.09809	9.24405
HOXB6	ENSG00000108511	-3.90655	2.26677	39.2861	3.66e-10	4.05e-09	1.53448	3.56406	3.67664	2.70844	3.1385	-1.85724	-1.2772	-1.31864	0.108086	0.758559
IL18RAP	ENSG00000115607	-5.93818	0.800352	39.1762	3.87e-10	4.28e-09	1.57739	1.3052	1.13352	1.05613	2.67226	-3.34301	-2.49768	-3.34301	-1.87084	-3.34301
GK	ENSG00000198814	-2.22467	3.40591	39.1606	3.9e-10	4.31e-09	4.67746	3.29468	3.72189	4.0197	4.44812	2.04811	2.55315	1.68839	1.88783	1.05043
ALDH1L2	ENSG00000136010	1.91468	3.62957	39.1557	3.91e-10	4.32e-09	1.49026	2.67036	1.77241	2.85826	2.61799	4.3264	4.14447	4.10283	4.42406	4.3687
NUPR1	ENSG00000176046	1.59874	6.8181	39.1403	3.94e-10	4.35e-09	6.06598	5.31006	5.40646	5.74362	6.42227	7.37828	7.56731	7.73548	6.53896	7.36466
PCGF5	ENSG00000180628	1.49731	5.94078	39.1368	3.95e-10	4.36e-09	4.8205	5.34066	4.08064	5.12629	5.09025	6.87796	6.41619	6.13436	6.16438	6.67765
TTC39C	ENSG00000168234	-2.65909	3.07182	39.1355	3.95e-10	4.36e-09	3.80762	4.60391	3.20739	3.24066	4.11089	1.93549	0.95871	0.441906	1.84634	0.215016
LINC00670	ENSG00000179136	4.13687	2.28681	39.1166	3.99e-10	4.4e-09	-0.584346	-0.37698	2.53671	-2.26124	-3.34301	2.90829	3.68003	2.63139	2.94256	2.89876
C3orf18	ENSG00000088543	1.99737	3.10948	39.1132	4e-10	4.4e-09	2.22943	1.75125	1.44243	1.9203	1.54726	3.75923	4.06886	3.98381	3.12712	3.78982
ESYT1	ENSG00000139641	1.31801	6.77251	39.0376	4.16e-10	4.57e-09	6.12502	5.95132	6.17073	5.53518	5.99896	7.45943	7.16845	7.30224	6.71401	7.61689
IFNGR1	ENSG00000027697	-1.29883	5.84767	39.0293	4.17e-10	4.59e-09	6.62426	6.01662	6.39982	6.29167	6.34223	5.25911	5.07642	4.44747	5.25359	5.01538
SLC2A14	ENSG00000173262	-3.75122	2.55323	39.0018	4.23e-10	4.65e-09	1.53448	3.48551	3.83212	3.55621	3.57821	-0.883143	-0.178429	-2.32672	0.965046	0.215016
DNAH6	ENSG00000115423	-3.82821	2.32587	39.0003	4.24e-10	4.65e-09	2.63687	2.75889	4.05561	3.35369	2.46241	-0.229839	-1.76205	-0.314617	1.818	-1.61636
RIN2	ENSG00000132669	-1.50206	5.41024	38.9905	4.26e-10	4.67e-09	6.40211	5.81112	5.75168	5.91259	5.83219	5.05091	4.81188	4.07291	4.08369	4.20624
SPN	ENSG00000197471	-5.02003	0.940667	38.98	4.28e-10	4.7e-09	2.37029	2.3156	2.17701	0.559833	1.04244	-2.41676	-2.20878	-3.34301	-1.69718	-2.51938
NDUFA4	ENSG00000189043	2.14984	6.5333	38.9506	4.35e-10	4.76e-09	4.96484	4.32657	3.20739	5.53004	5.8302	7.17051	7.26808	7.43295	6.44132	7.33243
PFKM	ENSG00000152556	1.38442	5.53968	38.9397	4.37e-10	4.79e-09	4.6526	5.19135	4.65782	4.24154	4.61444	5.9435	5.98325	6.4409	5.65206	6.12875
APBA2	ENSG00000034053	-4.23161	1.78378	38.8948	4.47e-10	4.9e-09	2.01208	1.96485	3.26093	2.79104	2.4828	-1.85724	-2.20878	-2.00155	0.829655	-0.667417
RPH3AL	ENSG00000181031	-3.82689	2.38013	38.847	4.58e-10	5.01e-09	3.68546	3.24104	4.11981	2.04095	2.19219	-1.6422	-0.115722	0.441906	0.0112824	-2.51938
SERINC5	ENSG00000164300	-1.51711	5.30821	38.8086	4.67e-10	5.11e-09	5.88249	5.28874	5.91645	5.82988	6.1324	4.38884	4.02431	4.38273	5.15082	3.91119
CLTCL1	ENSG00000070371	2.36883	3.51887	38.785	4.73e-10	5.17e-09	1.10671	2.37905	2.33514	2.17002	0.4369	3.50677	3.98193	4.27043	4.77677	4.37399
MDFI	ENSG00000112559	-4.14234	1.32187	38.7752	4.76e-10	5.19e-09	2.58525	2.49815	1.91283	1.71801	2.19219	-1.2895	-1.9682	-3.34301	-0.948344	-1.06524
UGP2	ENSG00000169764	1.41404	6.52579	38.7641	4.78e-10	5.22e-09	5.73514	5.67743	5.57447	5.11488	6.03738	7.50348	7.2481	6.66521	6.66464	7.11278
SGCB	ENSG00000163069	1.4098	6.1032	38.757	4.8e-10	5.23e-09	4.8881	5.32946	4.30538	5.57069	5.42656	6.87469	6.61879	6.60971	6.52094	6.43864
FOXP4	ENSG00000137166	1.37094	5.34771	38.7216	4.89e-10	5.32e-09	4.38919	4.95153	4.13423	4.31915	4.62823	5.74896	5.37959	5.95378	6.03416	6.10031
NEAT1	ENSG00000245532	-2.31399	11.0142	38.7062	4.93e-10	5.36e-09	10.8655	11.3135	12.6972	12.0899	11.6215	9.15165	8.95402	9.52682	11.1815	9.21819
PLAC8	ENSG00000145287	-5.5711	1.17168	38.692	4.96e-10	5.4e-09	2.21592	2.12147	0.883388	2.68394	1.69439	-3.34301	-1.76205	-1.31864	-3.34301	-3.34301
MYRF	ENSG00000124920	-4.13274	2.2578	38.6831	4.99e-10	5.42e-09	2.28226	3.14939	2.93833	3.66033	2.91666	-2.80679	-0.625645	1.33197	-2.06829	-0.222229
TMEM88	ENSG00000167874	-2.83211	3.57697	38.6712	5.02e-10	5.45e-09	4.31824	4.32012	5.44359	4.47362	3.26162	1.93549	1.69555	-0.615105	2.32042	0.996589
UNC45A	ENSG00000140553	1.49453	6.61303	38.654	5.06e-10	5.49e-09	5.67592	5.55639	5.34993	5.64237	6.27951	7.15532	7.07578	7.30224	6.42262	7.7045
P2RY13	ENSG00000181631	-7.34929	0.176523	38.6455	5.08e-10	5.52e-09	0.450511	1.82602	0.196911	0.977681	1.24701	-2.80679	-3.34301	-3.34301	-3.34301	-3.34301
PIM3	ENSG00000198355	-1.55189	6.32758	38.6434	5.09e-10	5.52e-09	6.8038	6.57331	6.69713	7.38353	6.95471	4.94685	4.78953	5.12184	5.87562	5.79397
JARID2	ENSG00000008083	-1.3052	5.69583	38.5651	5.3e-10	5.74e-09	6.30253	6.23984	6.0236	6.16465	6.1178	4.82569	4.84969	4.44079	5.54482	4.88068
KIF17	ENSG00000117245	-3.23733	3.04319	38.553	5.33e-10	5.77e-09	2.33322	3.20648	4.66446	4.13262	4.05752	0.272189	0.162467	1.3028	1.74461	-0.852658
IL17RE	ENSG00000163701	2.89826	2.66081	38.5426	5.36e-10	5.8e-09	-0.32532	0.336261	2.19546	-0.114224	1.09637	3.19357	3.26869	3.11529	3.19481	3.97523
SEL1L3	ENSG00000091490	-3.8659	2.47404	38.5142	5.44e-10	5.88e-09	2.87044	3.44457	3.50974	3.4585	3.38591	0.423018	-0.384777	-3.34301	0.477735	-2.51938
CCBE1	ENSG00000183287	-3.92148	2.35225	38.5106	5.45e-10	5.89e-09	3.86069	1.80769	2.43168	3.76913	3.33074	-0.664489	-0.914949	-3.34301	0.108086	0.215016
NUDT4	ENSG00000173598	1.39576	8.51735	38.501	5.47e-10	5.91e-09	7.39453	7.46992	7.94669	7.87238	7.69922	8.97798	8.97319	8.83118	9.82065	9.07413
TMEM71	ENSG00000165071	-7.54802	0.823257	38.4881	5.51e-10	5.95e-09	2.50973	1.6724	-0.130648	0.122931	2.24089	-3.34301	-3.34301	-3.34301	-0.603579	-3.34301
APOL1	ENSG00000100342	-1.9802	3.74831	38.4737	5.55e-10	5.99e-09	4.87096	4.24717	4.25789	4.47004	3.93708	2.84734	2.16838	3.16477	1.99297	1.78106
FOXD2	ENSG00000186564	4.82117	1.71911	38.471	5.56e-10	5.99e-09	-2.81327	-1.13074	0.739924	-3.34301	-1.96893	2.00092	2.56277	3.01092	3.013	1.46151
PIK3C2B	ENSG00000133056	-1.75742	4.95433	38.4557	5.6e-10	6.04e-09	5.77601	5.33427	6.73783	5.4231	5.19901	3.43757	3.95662	3.50289	3.83417	4.71969
ANKS1B	ENSG00000185046	2.34612	4.36136	38.4409	5.64e-10	6.08e-09	1.13571	3.11253	2.49263	3.74565	2.33362	4.21364	4.88845	5.27051	4.8167	5.56575
CHRDL1	ENSG00000101938	-2.20939	5.40463	38.4369	5.66e-10	6.09e-09	5.68453	6.06951	5.1657	6.46342	6.90174	4.01815	3.2209	4.77939	2.84762	4.28696
PCBD1	ENSG00000166228	1.45453	4.06739	38.3102	6.03e-10	6.49e-09	3.05633	3.44457	2.8362	3.18937	3.24977	4.64564	4.64987	4.77939	4.3567	4.61191
IL2RA	ENSG00000134460	-6.04135	0.888825	38.3036	6.05e-10	6.51e-09	1.88122	2.73968	1.37927	0.712961	1.09637	-1.2895	-3.34301	-3.34301	-2.90485	-2.51938
SPON1	ENSG00000262655	-2.10397	5.66334	38.2627	6.18e-10	6.64e-09	5.66103	6.81388	5.17967	7.13853	6.48678	4.19279	3.95662	3.41701	4.6418	4.91736
FOXD2-AS1	ENSG00000237424	4.87084	1.56936	38.2061	6.37e-10	6.83e-09	-0.0394668	-1.44556	-2.67342	-2.26124	-3.34301	2.67766	2.84877	2.55921	2.39905	0.550106
SIGLEC9	ENSG00000129450	-6.54744	0.348046	38.1266	6.63e-10	7.11e-09	-0.248374	1.16822	1.93496	0.936798	1.72895	-3.34301	-2.8593	-3.34301	-3.34301	-2.51938
WAKMAR2	ENSG00000237499	-3.22055	2.15872	38.1124	6.68e-10	7.16e-09	2.63687	2.84231	3.0337	2.82504	3.42858	-0.15667	-0.178429	-2.74717	0.324998	0.392268
MFAP5	ENSG00000197614	-3.48462	4.68283	38.0384	6.94e-10	7.43e-09	5.09049	4.7905	3.27834	7.12038	6.40367	1.06689	1.73011	1.3028	3.62925	2.72755
POLD2	ENSG00000106628	1.63958	5.06529	38.0185	7.01e-10	7.5e-09	3.79404	4.26743	3.32098	4.19895	4.43772	5.26411	5.69046	5.86052	5.32707	6.51004
NCF1	ENSG00000158517	-5.39309	1.44742	38.0068	7.05e-10	7.54e-09	2.24282	1.50045	3.0337	2.38283	1.6227	-3.34301	-3.34301	-2.74717	-0.603579	-1.31464
SFRP4	ENSG00000106483	-2.57174	7.35299	37.998	7.08e-10	7.57e-09	8.44369	8.31951	6.66439	7.47248	9.21607	5.72375	4.65438	4.62	5.93785	6.76075
FENDRR	ENSG00000268388	-4.09957	1.45228	37.9528	7.25e-10	7.75e-09	3.10846	0.84774	2.46248	2.68394	1.6227	-1.85724	-2.20878	-0.730994	-1.40227	-1.06524
SEMA3A	ENSG00000075213	-4.24301	1.89986	37.9118	7.4e-10	7.91e-09	1.67938	3.11998	3.56754	1.4247	2.90159	-2.41676	-1.58172	-2.00155	-0.0396694	-0.503278
PRR5L	ENSG00000135362	-2.2337	3.07278	37.9027	7.44e-10	7.94e-09	2.88759	3.62291	4.21331	3.91308	3.97356	1.23945	0.868532	1.59522	1.74461	2.21745
FADS1	ENSG00000149485	1.20592	5.62393	37.8902	7.48e-10	7.98e-09	5.02031	4.81365	4.69071	4.96791	4.97982	5.96415	6.00634	5.74868	6.3911	6.30936
TLR2	ENSG00000137462	-4.39982	3.34549	37.8042	7.82e-10	8.33e-09	4.26017	4.52195	2.49263	4.4949	4.10433	-2.80679	-0.312665	-2.00155	1.49899	1.10233
MAN1A1	ENSG00000111885	-1.41951	6.50356	37.7514	8.04e-10	8.55e-09	7.2019	7.04272	6.94625	6.92846	6.84479	5.84895	5.50211	5.24198	6.57381	5.13546
GOLM1	ENSG00000135052	-1.71028	4.67966	37.7092	8.21e-10	8.73e-09	5.32415	5.12627	5.20265	5.57569	5.00118	3.18656	3.29778	2.71127	4.09554	4.12074
HSPB6	ENSG00000004776	2.28157	8.18509	37.5594	8.87e-10	9.43e-09	5.87499	6.38136	5.34787	8.78009	7.10942	8.58737	8.64668	8.55144	8.76042	9.47692
USP5	ENSG00000111667	1.42879	5.59785	37.5361	8.97e-10	9.53e-09	4.83162	4.82052	4.27534	4.76098	4.89868	5.81297	6.32659	6.28647	5.41484	6.60979
TTN	ENSG00000155657	-3.34586	6.51457	37.5292	9.01e-10	9.56e-09	5.66477	6.8344	8.94504	9.01303	6.52784	3.89449	3.39788	3.61394	6.79893	4.28134
LONRF2	ENSG00000170500	-1.65611	6.00573	37.4784	9.24e-10	9.81e-09	6.25211	6.56378	5.80822	7.03882	6.94096	4.84363	4.19481	4.7978	5.47733	5.17235
KL	ENSG00000133116	-4.09536	2.01246	37.4649	9.31e-10	9.87e-09	4.0091	2.30256	3.38668	1.94112	2.33362	-0.020603	-1.9682	-1.73637	-0.0924867	-2.51938
SEMA3E	ENSG00000170381	-4.63753	1.85387	37.4569	9.35e-10	9.9e-09	0.984516	3.45049	2.78838	2.70844	2.39945	-1.0063	-1.9682	-2.74717	1.22455	-2.51938
GLRB	ENSG00000109738	3.02174	2.87768	37.4523	9.37e-10	9.92e-09	1.37338	-0.37698	0.463687	2.22199	-0.812922	3.76395	3.86242	3.96531	3.15004	3.1537
DIXDC1	ENSG00000150764	1.35847	5.78658	37.442	9.42e-10	9.97e-09	5.03962	5.02478	4.72921	5.29349	4.56748	6.69115	6.52596	6.30866	5.78611	6.06151
LINC01480	ENSG00000270164	-7.17582	0.481421	37.4014	9.62e-10	1.02e-08	0.0239477	1.01686	1.34662	1.96165	1.46766	-3.34301	-3.34301	-3.34301	-0.457859	-3.34301
IL17RD	ENSG00000144730	-2.12231	4.01576	37.3824	9.71e-10	1.03e-08	4.0854	4.88969	4.9463	5.44695	3.91474	3.35865	2.94015	2.16441	2.06709	2.35217
ARRB1	ENSG00000137486	-1.68225	4.16743	37.3624	9.81e-10	1.04e-08	4.33709	4.67895	5.1657	4.71639	4.82473	3.28833	2.59124	3.61394	2.53585	3.22567
RCC2	ENSG00000179051	-1.31988	5.45893	37.2897	1.02e-09	1.08e-08	6.17127	5.91539	5.46085	6.00077	6.20015	4.38884	4.52752	4.34387	4.95326	4.94605
HOXD3	ENSG00000128652	-2.30844	3.01195	37.2536	1.04e-09	1.09e-08	3.92023	3.4146	5.1866	3.19805	3.81373	1.69971	0.837175	1.46959	1.48103	2.01569
MROCKI	ENSG00000227502	-5.47887	0.920015	37.2409	1.04e-09	1.1e-08	1.59837	0.883188	2.38422	1.76548	1.9205	-3.34301	-1.42144	-3.34301	-2.06829	-3.34301
LIX1L	ENSG00000271601	1.45329	5.5809	37.2003	1.07e-09	1.12e-08	4.94654	4.97225	3.80233	4.6001	4.54826	6.28952	6.41552	6.19019	5.61547	5.92044
CXCL10	ENSG00000169245	-5.40994	1.16853	37.184	1.07e-09	1.13e-08	2.97843	0.811399	1.95676	0.388502	2.75841	-1.6422	-3.34301	-3.34301	-2.29712	-1.99834
RTL8A	ENSG00000203950	1.56077	4.69883	37.1803	1.08e-09	1.13e-08	3.43439	3.86376	3.1612	4.23312	3.72237	5.37005	5.35628	5.66947	4.76938	4.97766
DACT1	ENSG00000165617	1.6914	4.45257	37.1688	1.08e-09	1.14e-08	3.22097	3.55859	3.05406	3.69139	3.4802	5.28888	5.20941	4.74456	5.78976	4.20624
PNMA1	ENSG00000176903	1.22991	6.46762	37.1556	1.09e-09	1.15e-08	5.17499	5.64036	5.72811	5.8017	6.08817	7.07832	6.92454	7.12972	6.81112	6.77081
MEG3	ENSG00000214548	-3.45168	6.07432	37.1476	1.1e-09	1.15e-08	5.8642	6.45535	7.84189	8.38738	5.54764	3.79194	2.23004	1.85843	5.23763	3.94712
CLIP2	ENSG00000106665	1.24379	5.99607	37.1279	1.11e-09	1.16e-08	5.45645	5.43773	4.99715	5.11029	5.2623	6.44893	6.52227	6.13229	6.45461	7.02306
ARRB2	ENSG00000141480	-2.09235	3.40166	37.1222	1.11e-09	1.16e-08	4.56471	4.03506	3.77806	3.58295	4.14967	2.30281	2.79266	1.91736	1.53426	1.2477
AVPI1	ENSG00000119986	1.48373	3.92688	37.0945	1.13e-09	1.18e-08	3.13023	2.92116	2.92733	3.3459	2.59943	4.36729	4.63399	4.56577	4.34682	4.47588
SLC22A4	ENSG00000197208	-1.94677	3.20881	37.0899	1.13e-09	1.18e-08	3.79404	4.3584	3.5956	3.62216	3.84557	2.40302	1.64212	1.3886	1.74461	2.33057
NDRG3	ENSG00000101079	1.60828	5.41794	37.0277	1.16e-09	1.22e-08	5.03193	4.11923	3.2344	4.36224	4.52878	6.23957	6.09102	5.99882	5.71968	5.60226
NAXE	ENSG00000163382	1.90445	4.97606	36.9838	1.19e-09	1.25e-08	3.39895	3.66934	3.3542	3.71576	5.09025	5.01968	5.47308	6.01914	5.00288	6.32172
SHISA2	ENSG00000180730	-3.08955	2.25131	36.9759	1.2e-09	1.25e-08	3.11575	2.57603	3.58164	2.93292	2.70734	-0.38835	-1.14608	-0.226918	1.15828	0.550106
CARD11	ENSG00000198286	-4.66551	1.884	36.9404	1.22e-09	1.27e-08	2.89609	3.36532	2.02023	2.07902	2.72456	0.324237	-1.9682	-3.34301	-0.682357	-3.34301
GAS2L3	ENSG00000139354	-3.80648	2.68566	36.9388	1.22e-09	1.27e-08	3.41678	4.62238	3.54614	2.02153	3.3967	0.10373	-0.312665	-2.32672	2.23726	-0.35592
LHFPL2	ENSG00000145685	-2.25947	4.46564	36.924	1.23e-09	1.28e-08	4.83605	5.54121	4.32227	6.10938	4.92872	2.49672	2.97658	2.1481	4.56288	3.09086
KANK1	ENSG00000107104	1.68021	6.94712	36.9049	1.24e-09	1.29e-08	6.88556	5.88292	5.43585	5.79313	5.6705	7.89252	7.80516	7.47646	6.37295	7.39489
PSMB8	ENSG00000204264	-1.36018	5.17344	36.8976	1.24e-09	1.3e-08	5.68943	5.79143	5.32291	5.49702	6.15956	4.12472	4.44672	4.59615	3.90661	4.56644
SUN2	ENSG00000100242	1.33687	7.33223	36.8704	1.26e-09	1.32e-08	6.79927	6.52924	6.74175	6.36574	5.99542	7.64322	8.07735	8.10882	7.32661	7.95221
CLGN	ENSG00000153132	-6.04764	1.30818	36.8628	1.27e-09	1.32e-08	1.55609	3.02796	0.196911	1.05613	3.04561	-3.34301	-2.20878	-3.34301	-1.27471	-3.34301
TNFSF14	ENSG00000125735	-5.57066	2.21553	36.8472	1.28e-09	1.33e-08	3.33163	3.97882	2.70069	1.85597	2.00751	-3.34301	-0.715784	-3.34301	0.324998	-3.34301
IFIT3	ENSG00000119917	-2.51998	4.32287	36.8334	1.29e-09	1.34e-08	5.51832	4.97841	3.61629	4.69203	5.67493	3.13649	2.79266	0.641522	2.91606	1.96051
COPS6	ENSG00000168090	1.35741	5.81228	36.773	1.33e-09	1.38e-08	4.61705	5.01482	4.58272	5.16884	5.39463	6.21134	6.47849	6.14365	6.01868	6.79368
EID1	ENSG00000255302	1.23849	7.55561	36.7514	1.34e-09	1.39e-08	6.90095	6.86906	6.29464	6.62173	7.20687	8.19141	8.00004	8.09851	7.88089	8.01787
GADD45B	ENSG00000099860	1.54787	12.0572	36.7466	1.35e-09	1.4e-08	11.1582	10.9288	10.8849	11.1313	11.2832	12.517	12.6396	12.8476	12.2579	12.8226
FRMD6	ENSG00000139926	-1.64209	5.61011	36.7469	1.35e-09	1.4e-08	6.03457	6.20787	5.34993	6.62173	6.31832	4.39189	4.49021	3.87405	5.32581	4.72797
CSMD1	ENSG00000183117	-4.49097	2.50633	36.7412	1.35e-09	1.4e-08	4.30234	1.5454	3.04392	2.07902	4.04386	-1.14096	-1.42144	-0.407994	1.34861	-3.34301
RBFOX3	ENSG00000167281	-4.09429	2.14242	36.734	1.35e-09	1.4e-08	2.32065	3.47973	2.17701	3.73377	2.61799	-0.020603	-2.8593	0.271684	-1.27471	-1.99834
EXTL3	ENSG00000012232	1.294	5.03419	36.7323	1.36e-09	1.4e-08	4.19623	4.49356	4.21331	4.47004	3.73942	5.68321	5.62311	5.72551	5.21743	5.3811
ICMT	ENSG00000116237	1.44325	4.6475	36.6975	1.38e-09	1.43e-08	4.04776	4.13402	3.44181	3.29828	3.66106	5.32286	5.44215	5.03137	4.79869	5.28331
OSBPL9	ENSG00000117859	1.34967	6.46643	36.6909	1.38e-09	1.43e-08	6.10133	5.53565	5.84082	5.46862	5.25935	7.64418	7.07284	6.746	6.81739	6.90655
HYAL1	ENSG00000114378	-1.40839	4.62615	36.629	1.43e-09	1.48e-08	5.15742	4.81824	5.93579	5.32155	4.9545	3.68155	3.75745	3.90835	3.72394	3.9039
EPHA7	ENSG00000135333	-3.15169	2.56678	36.6285	1.43e-09	1.48e-08	3.0789	2.97965	3.8613	3.09033	3.36409	0.602346	-1.02589	0.494458	2.2585	-0.852658
CPAMD8	ENSG00000160111	2.64386	4.64528	36.5878	1.46e-09	1.51e-08	3.36262	2.09148	4.05561	2.2885	1.8279	5.47594	3.7658	4.62884	5.92462	5.90956
GRIN2A	ENSG00000183454	2.60078	3.64942	36.5519	1.49e-09	1.53e-08	0.851005	1.6313	2.56537	2.62081	0.161375	3.70137	4.96115	3.95128	4.44506	4.41048
RNF150	ENSG00000170153	1.54145	6.11629	36.4734	1.55e-09	1.6e-08	4.84046	5.40304	4.24022	5.68002	5.0769	7.15981	6.64788	6.61492	6.25238	6.57577
ITGA4	ENSG00000115232	-2.91746	4.09032	36.4414	1.57e-09	1.62e-08	5.1034	4.5825	3.58864	5.25866	5.01525	2.49672	0.805121	-0.0660554	3.30101	2.01569
ABCA3	ENSG00000167972	1.79852	4.01047	36.4039	1.6e-09	1.65e-08	2.60612	2.4751	4.15323	2.51369	2.93157	4.56411	4.52997	4.92769	4.13341	4.63412
EFHC1	ENSG00000096093	-1.90446	3.25275	36.3926	1.61e-09	1.66e-08	3.88651	4.23007	4.25349	3.78649	3.09942	1.98484	2.11709	2.1481	2.26901	1.46151
TEX29	ENSG00000153495	3.59395	1.53965	36.3765	1.63e-09	1.67e-08	-1.87069	-1.27958	-1.36003	-0.030765	-0.62666	1.90163	2.36808	2.52172	2.88907	1.93211
SYNPO	ENSG00000171992	1.46081	7.46868	36.3388	1.66e-09	1.71e-08	7.36614	6.15174	6.58177	6.29976	6.52784	8.16445	8.23227	7.9203	7.30316	8.08431
AQP1	ENSG00000240583	-1.91627	6.6871	36.3081	1.68e-09	1.73e-08	8.57371	7.11671	7.31867	6.47328	7.68554	5.3685	5.8174	5.35997	4.20902	5.88754
FBLN2	ENSG00000163520	-1.98586	5.06989	36.2731	1.72e-09	1.76e-08	6.07724	5.32946	5.82016	5.54031	5.62536	3.05412	3.62142	1.85843	4.24937	4.32021
FGD3	ENSG00000127084	-2.90053	1.87497	36.2587	1.73e-09	1.77e-08	2.64698	3.08235	2.33514	2.39797	2.80773	-0.474654	-0.914949	0.00811424	0.51352	0.0128951
VASN	ENSG00000168140	1.69939	8.30341	36.2523	1.73e-09	1.78e-08	7.01751	6.9323	6.60869	8.08901	7.47204	8.60359	8.83306	8.29718	9.46473	9.10448
CYTH3	ENSG00000008256	1.12265	5.89135	36.2444	1.74e-09	1.79e-08	5.50727	5.05812	5.26075	5.20802	5.03264	6.58248	6.30024	6.263	6.34901	6.19896
SOX9	ENSG00000125398	2.75849	3.95938	36.2217	1.76e-09	1.8e-08	0.815603	2.74932	0.196911	2.77952	2.00751	4.01419	4.84378	4.78731	5.97522	4.41048
ENC1	ENSG00000171617	-1.83525	4.97755	36.2026	1.78e-09	1.82e-08	5.62058	5.07737	5.64665	5.53176	5.77546	3.32711	2.91033	3.49001	5.22958	4.2003
LILRA5	ENSG00000187116	-7.48603	0.479344	36.1272	1.85e-09	1.89e-08	1.59837	-0.758815	0.971673	2.47138	0.803991	-3.34301	-2.49768	-3.34301	-3.34301	-3.34301
KLHDC8A	ENSG00000162873	-6.4129	0.789712	36.0826	1.89e-09	1.93e-08	0.664611	1.73194	1.20811	1.01744	2.85543	-3.34301	-2.8593	-3.34301	0.403387	-3.34301
CYTL1	ENSG00000170891	-4.64263	1.32562	36.0523	1.92e-09	1.96e-08	2.66698	1.07932	2.84791	2.07902	1.42615	-0.566452	-2.20878	-3.34301	-1.69718	-1.99834
IL2RB	ENSG00000100385	-5.26089	2.32546	36.0238	1.95e-09	1.99e-08	4.10019	4.17034	2.26699	1.59202	1.72895	-1.85724	-3.34301	-3.34301	-0.765687	-0.222229
IFNLR1	ENSG00000185436	-7.62632	0.900709	35.9943	1.98e-09	2.02e-08	1.61905	1.07932	2.75145	2.07902	-1.58256	-3.34301	-3.34301	-3.34301	-0.765687	-3.34301
PRELP	ENSG00000188783	1.6569	6.54289	35.925	2.05e-09	2.09e-08	5.17847	5.81457	4.71968	6.42421	5.24151	7.57571	6.97268	7.1447	6.54005	7.08322
ARHGDIB	ENSG00000111348	-1.87758	5.69851	35.8818	2.1e-09	2.14e-08	6.74149	5.86752	6.05172	5.86299	6.57845	4.48629	4.40188	5.38628	2.91606	4.29255
NCS1	ENSG00000107130	1.74697	5.66614	35.8759	2.1e-09	2.14e-08	4.41603	4.84993	2.62103	4.81274	4.55309	5.99559	6.32659	5.97359	6.16719	6.91474
KRT13	ENSG00000171401	-5.04135	0.771986	35.7928	2.19e-09	2.23e-08	0.952279	1.13919	1.37927	1.94112	3.76462	-2.80679	-1.9682	-2.00155	-2.29712	-3.34301
PRPH	ENSG00000135406	3.92656	4.06277	35.7789	2.21e-09	2.25e-08	-1.87069	1.93137	3.48745	-0.114224	0.4369	3.26188	4.62943	5.51269	4.59246	5.18142
ARHGEF1	ENSG00000076928	-1.2872	5.67561	35.7635	2.23e-09	2.26e-08	6.44038	5.91432	6.57474	5.91785	5.90576	5.03343	4.62943	5.20698	4.6337	4.89178
IFI6	ENSG00000126709	-1.3457	5.2291	35.7604	2.23e-09	2.27e-08	5.84348	5.20717	5.53879	5.88733	6.11291	4.66595	4.08564	4.15274	4.34433	4.69032
ARL6IP4	ENSG00000182196	1.45525	7.92197	35.7432	2.25e-09	2.29e-08	7.18032	6.78547	6.78504	7.05144	7.30817	8.10409	8.62575	8.70846	7.54767	8.90132
CACNA2D1	ENSG00000153956	1.33267	5.38156	35.6758	2.33e-09	2.36e-08	4.27653	4.55254	3.91795	4.92413	4.85633	5.69067	5.92011	5.67802	6.13452	5.97714
TRAK2	ENSG00000115993	1.31585	6.38783	35.6732	2.33e-09	2.37e-08	6.18434	5.5605	5.64329	5.10569	5.39732	7.24876	6.91566	6.64646	6.64309	6.8191
PKHD1L1	ENSG00000205038	-4.07608	3.37936	35.6511	2.36e-09	2.39e-08	2.20228	4.00722	4.97862	5.11029	3.07277	1.00445	-0.243986	-0.407994	1.34861	-3.34301
SERPINE2	ENSG00000135919	-2.22889	3.4801	35.613	2.41e-09	2.44e-08	4.15787	3.24104	4.45836	4.80424	3.70512	1.90163	1.48913	1.75453	3.12134	1.84339
TNFSF15	ENSG00000181634	-2.75494	3.76885	35.5993	2.42e-09	2.45e-08	4.6119	4.64062	4.18589	4.83794	4.22422	2.43887	-0.384777	-0.226918	2.31029	2.12009
TNFAIP6	ENSG00000123610	-3.30805	2.79928	35.5858	2.44e-09	2.47e-08	4.29593	2.3156	3.36239	3.64772	3.71377	0.272189	-0.540808	-1.73637	1.44442	1.05043
MYO3A	ENSG00000095777	3.66589	3.66134	35.5681	2.46e-09	2.49e-08	-1.30539	1.75125	1.64396	1.16633	-1.96893	4.69094	5.32977	4.73367	2.93598	3.96124
CORO1A	ENSG00000102879	-3.52775	2.50293	35.5582	2.48e-09	2.5e-08	3.77573	3.18533	2.10075	2.77952	4.07776	0.272189	-2.49768	-0.730994	0.829655	0.117492
F5	ENSG00000198734	-4.51632	1.43619	35.5495	2.49e-09	2.51e-08	1.89824	2.52083	2.82439	1.56545	2.00751	1.00445	-1.9682	-3.34301	-1.5422	-1.99834
RASGRP4	ENSG00000171777	-6.34253	0.884115	35.5312	2.51e-09	2.53e-08	0.252937	1.75125	1.1713	1.59202	2.68991	-3.34301	-3.34301	-3.34301	0.1988	-2.51938
CSGALNACT1	ENSG00000147408	-1.92345	4.65895	35.5246	2.52e-09	2.54e-08	5.28262	5.02478	6.06055	4.10981	5.70779	3.79656	3.58884	3.78192	2.57024	3.16595
IGFBP6	ENSG00000167779	2.12112	5.32838	35.5162	2.53e-09	2.55e-08	1.96439	3.86376	2.84791	4.50542	4.46359	5.47306	6.07851	6.06764	5.84786	6.2545
MRPL43	ENSG00000055950	1.28687	5.13114	35.4831	2.57e-09	2.59e-08	4.3214	4.48781	4.04038	4.3776	4.48397	5.42918	5.92758	5.90001	5.09581	5.65534
NHLRC2	ENSG00000196865	1.0987	5.38317	35.3605	2.74e-09	2.76e-08	4.58325	4.81135	4.66777	4.84071	4.74678	5.9986	5.73473	5.79262	5.94688	5.63787
ANO6	ENSG00000177119	1.29068	7.59577	35.3454	2.76e-09	2.78e-08	7.10809	7.00601	6.17073	6.8935	6.59961	8.3651	7.89451	7.85492	8.28292	7.99917
EFS	ENSG00000100842	1.64032	4.00601	35.3387	2.77e-09	2.79e-08	2.83552	3.32077	2.36804	3.4871	2.52273	4.44575	4.48263	4.54724	4.50184	4.9425
TMEM154	ENSG00000170006	-5.70465	1.29724	35.3278	2.79e-09	2.8e-08	0.539998	1.16822	2.38422	2.74442	2.6363	-3.34301	-1.9682	-3.34301	0.0604959	-3.34301
NACAD	ENSG00000136274	1.9465	3.55524	35.3223	2.79e-09	2.81e-08	2.56407	3.16387	2.08104	1.4247	1.97908	4.21019	4.34449	4.16089	3.68524	4.37399
LOC107986115	ENSG00000241490	-7.43054	0.624588	35.2693	2.87e-09	2.88e-08	0.142981	1.25196	-0.55512	2.11611	2.39945	-3.34301	-3.34301	-3.34301	-1.87084	-3.34301
FIBIN	ENSG00000176971	2.69725	3.06088	35.218	2.95e-09	2.96e-08	1.61905	0.84774	1.64396	-1.42021	1.24701	4.04554	4.12836	4.23225	3.32134	2.91336
ENO2	ENSG00000111674	1.41064	5.26322	35.1342	3.08e-09	3.09e-08	4.23359	4.96193	4.08064	3.92881	4.63736	5.86441	5.79819	6.1271	5.64804	5.33304
AK7	ENSG00000140057	-2.92249	2.22031	35.09	3.15e-09	3.15e-08	2.66698	3.004	4.35136	2.72053	2.94633	-0.306919	0.669271	0.494458	0.741869	-1.06524
TCIM	ENSG00000176907	-2.15941	5.73003	35.0778	3.17e-09	3.17e-08	6.30652	5.08691	6.2512	6.91471	6.66018	3.94938	2.68229	3.9228	5.07949	4.70717
HLA-E	ENSG00000204592	-1.31861	9.76807	35.0295	3.25e-09	3.25e-08	10.7455	10.093	10.0968	10.1532	10.3307	9.03534	9.1295	8.95001	8.94506	8.77833
COL4A6	ENSG00000197565	1.4007	6.1807	34.9748	3.34e-09	3.34e-08	5.09788	5.72583	4.80626	5.30558	5.60457	6.66364	6.54792	6.29483	7.39446	6.89923
STUB1	ENSG00000103266	1.32155	6.4239	34.9694	3.35e-09	3.35e-08	5.59471	5.48752	5.79769	5.59717	5.69255	6.6004	7.03792	7.17872	6.06538	7.35467
PHLDA3	ENSG00000174307	1.43763	4.54786	34.9642	3.36e-09	3.35e-08	4.03627	3.64889	3.15178	3.89185	3.38591	5.17657	4.9447	5.1711	4.65187	5.41228
SH2D2A	ENSG00000027869	-4.65219	1.0362	34.9362	3.41e-09	3.4e-08	2.72537	2.48667	1.72239	1.13053	0.668148	-2.11004	-1.76205	-3.34301	-1.40227	-2.51938
UNC13D	ENSG00000092929	-2.60796	2.60293	34.9116	3.45e-09	3.44e-08	2.84433	3.15665	3.94001	4.00494	2.14179	0.799088	0.110956	1.00972	1.28792	0.692366
SHB	ENSG00000107338	-1.71534	4.1596	34.8887	3.49e-09	3.48e-08	4.60932	4.7646	4.98394	4.63885	4.6419	2.35378	2.42192	3.22043	3.27518	3.9039
LNPK	ENSG00000144320	1.69707	4.82733	34.8565	3.55e-09	3.53e-08	4.38618	3.99512	2.62103	3.05256	3.87672	5.51845	5.58822	5.24773	5.09729	5.43776
CLCF1	ENSG00000175505	-3.03383	2.87664	34.8527	3.56e-09	3.54e-08	3.3809	3.94986	3.60253	4.03431	2.79148	0.10373	1.74708	-0.995101	1.5856	-0.0998822
SERPING1	ENSG00000149131	1.26001	8.72842	34.8197	3.62e-09	3.6e-08	8.09471	8.16382	7.75048	8.11501	7.61917	9.40688	9.27372	9.36997	8.79684	9.19895
CLDN4	ENSG00000189143	-3.86442	2.21101	34.7536	3.74e-09	3.72e-08	2.30796	3.20648	0.971673	5.83684	3.76462	-1.85724	-0.460684	0.14591	-0.390171	-0.35592
CLEC2D	ENSG00000069493	-2.04008	3.24743	34.7489	3.75e-09	3.73e-08	4.25687	4.59057	3.98842	3.43667	3.03184	2.40302	1.64212	1.75453	1.72948	1.98837
IL32	ENSG00000008517	-2.50062	2.64654	34.7226	3.8e-09	3.77e-08	3.65574	3.34639	3.47994	3.18937	3.1385	1.00445	1.64212	0.545164	1.13549	-1.06524
PIK3R6	ENSG00000276231	-5.05754	1.17234	34.7231	3.8e-09	3.77e-08	0.539998	1.73194	1.91283	1.94112	2.90159	-2.41676	-2.49768	-2.32672	0.364725	-3.34301
HS3ST2	ENSG00000122254	1.91766	4.16019	34.7214	3.8e-09	3.77e-08	3.44022	2.41582	3.0026	2.96378	2.96094	4.70573	3.82295	4.81598	6.21755	5.13857
KCNQ4	ENSG00000117013	2.90349	2.82494	34.6605	3.93e-09	3.89e-08	1.89824	0.43511	1.09473	-1.65001	0.518171	3.461	2.78446	4.02905	3.60872	3.60428
ATP2B2	ENSG00000157087	-4.18184	2.26614	34.6471	3.95e-09	3.92e-08	2.07332	3.06701	3.58864	2.06011	3.76462	-0.769678	-0.384777	-3.34301	0.965046	-1.99834
ALDH6A1	ENSG00000119711	1.49502	4.61774	34.6368	3.97e-09	3.93e-08	3.51937	4.54426	3.66344	3.35369	3.49031	5.40521	5.25016	5.21678	4.6337	5.05213
TLNRD1	ENSG00000140406	-1.60317	5.63512	34.6253	4e-09	3.96e-08	5.83907	5.95861	5.97903	6.79328	6.39563	4.22053	3.97834	4.64346	5.54049	4.83922
BATF	ENSG00000156127	-4.7094	1.46108	34.6217	4e-09	3.96e-08	1.46763	2.7684	0.0424077	2.42778	3.28503	-2.80679	-1.42144	-2.32672	-0.854127	-2.51938
CHM	ENSG00000188419	1.2775	5.51656	34.5394	4.18e-09	4.13e-08	5.23651	4.63803	4.73553	4.21614	4.78012	6.1746	6.0591	6.04139	5.58321	6.07456
MYL6	ENSG00000092841	1.93912	9.28587	34.5164	4.23e-09	4.18e-08	7.70319	7.64856	7.19116	8.36541	9.44001	9.71217	9.90219	9.96508	9.22138	10.5035
GLI2	ENSG00000074047	1.8549	3.86535	34.5053	4.25e-09	4.2e-08	1.99636	3.14939	2.76387	3.07157	2.06273	4.47482	4.47246	3.96065	5.21743	4.47588
EPB41	ENSG00000159023	-1.40366	5.09324	34.4882	4.29e-09	4.23e-08	6.04225	5.65325	5.78252	4.95517	5.48079	4.42206	4.62943	4.15274	4.03219	3.78982
ATIC	ENSG00000138363	1.67824	4.3809	34.4592	4.35e-09	4.29e-08	3.19366	3.5365	3.07414	2.41295	3.98074	5.0909	5.01294	5.03581	4.34185	5.13234
REM1	ENSG00000088320	2.95126	3.81708	34.4368	4.4e-09	4.34e-08	1.04691	2.01364	-2.21786	2.51369	1.79566	4.51457	4.56389	4.36519	3.73535	5.3276
NFKB2	ENSG00000077150	-1.23353	6.07871	34.4265	4.43e-09	4.36e-08	6.65901	6.81502	5.8727	6.43618	6.8008	5.3654	5.34796	5.01122	5.38858	5.57726
PLXNB2	ENSG00000196576	1.17267	7.29704	34.4088	4.47e-09	4.4e-08	6.67205	6.70975	6.74018	6.64492	6.03393	7.90165	7.69988	7.76185	7.45897	7.94112
TMEM51-AS1	ENSG00000175147	2.71212	2.7655	34.4057	4.47e-09	4.4e-08	-0.787107	1.35654	2.24943	0.504953	0.350775	3.37725	3.48139	3.57787	3.64547	3.19014
LINC01132	ENSG00000227630	-2.48724	3.2358	34.3834	4.53e-09	4.45e-08	3.48033	4.02319	4.72604	3.0621	4.11743	1.57637	1.64212	3.14024	0.800982	0.882477
ELF1	ENSG00000120690	-1.22007	7.15877	34.3609	4.58e-09	4.5e-08	7.79637	7.72564	7.06953	7.67405	7.7961	6.48081	6.21666	6.25826	6.83429	6.26877
PARK7	ENSG00000116288	1.39729	6.3	34.3524	4.6e-09	4.52e-08	5.35992	5.0697	5.26075	5.4026	6.18623	6.49578	6.95179	6.92478	6.24641	7.18376
IGSF8	ENSG00000162729	1.52232	4.30042	34.2948	4.74e-09	4.65e-08	3.0101	3.44457	3.6962	3.18937	3.41803	4.90687	5.05614	4.96309	3.92997	5.11033
ALAD	ENSG00000148218	1.64558	4.11726	34.2717	4.79e-09	4.7e-08	3.37483	3.57494	3.2344	2.44246	2.31099	4.86136	4.90555	4.41034	4.69147	4.63852
S100A6	ENSG00000197956	1.84653	9.27324	34.2445	4.86e-09	4.77e-08	7.89453	7.8281	7.04175	8.26654	9.06473	9.64501	10.2091	10.0148	9.07564	10.0696
RPS6KA6	ENSG00000072133	2.0851	3.67247	34.2186	4.93e-09	4.83e-08	2.5747	2.4751	1.34662	3.09033	1.42615	4.02995	4.72246	3.9228	4.03835	4.71553
CYB561	ENSG00000008283	-2.06564	2.80913	34.2098	4.95e-09	4.85e-08	3.57864	3.12739	3.48745	3.29828	3.88441	1.31857	1.31797	1.61908	2.01811	0.692366
LOC101929331	ENSG00000224307	-7.07086	-0.0136066	34.1916	4.99e-09	4.89e-08	0.851005	0.0547061	1.01387	0.712961	1.19853	-2.41676	-3.34301	-3.34301	-3.34301	-3.34301
KCNQ1	ENSG00000053918	-3.45912	2.24136	34.1886	5e-09	4.89e-08	2.55337	3.11998	3.68319	2.13431	3.41803	0.162096	-0.460684	-3.34301	-0.325517	0.550106
LAMP3	ENSG00000078081	-4.51612	1.16669	34.1857	5.01e-09	4.9e-08	1.98046	2.79656	1.4112	2.35207	1.29393	-3.34301	-1.2772	-1.14782	-1.87084	-3.34301
LINC01558	ENSG00000146521	-5.72241	0.607172	34.1339	5.14e-09	5.03e-08	1.65955	0.571738	2.15832	1.76548	0.518171	-3.34301	-2.49768	-3.34301	-1.87084	-3.34301
PROB1	ENSG00000228672	1.90284	3.76612	34.1317	5.15e-09	5.03e-08	2.49861	2.32851	3.33769	1.16633	2.58064	4.40101	4.18862	4.24765	4.69731	4.17022
TMEM106C	ENSG00000134291	2.09491	4.427	34.1056	5.22e-09	5.09e-08	3.52486	3.02796	2.06105	2.04095	3.94445	4.85474	5.61966	5.2362	4.33186	5.03888
LYPD5	ENSG00000159871	-4.49084	1.59559	34.0462	5.38e-09	5.25e-08	2.54258	2.50954	3.17985	1.98189	1.69439	-3.34301	-1.2772	-3.34301	-0.52888	-1.06524
KCNA3	ENSG00000177272	-5.14608	0.768318	34.0075	5.49e-09	5.35e-08	1.2462	1.13919	2.41603	0.936798	2.08957	-3.34301	-2.8593	-3.34301	-1.87084	-1.61636
PLCL1	ENSG00000115896	1.86982	5.7913	33.9731	5.59e-09	5.44e-08	4.92179	4.31364	4.06065	6.27024	3.31944	6.73807	6.18431	6.19417	6.49209	5.99956
CD72	ENSG00000137101	-2.72319	2.56898	33.9713	5.59e-09	5.45e-08	2.89609	2.86021	3.58864	2.8362	4.08445	0.761828	0.43801	1.89798	0.648393	-0.503278
FABP3	ENSG00000121769	3.19574	5.74161	33.9691	5.6e-09	5.45e-08	1.29843	4.15592	0.928206	3.18937	5.35923	6.24126	6.4949	6.35824	5.7714	6.98555
GNGT2	ENSG00000167083	-3.95327	1.29765	33.9556	5.64e-09	5.48e-08	3.06389	2.10655	2.38422	1.4247	1.09637	-1.2895	-1.02589	-1.31864	-1.15753	-3.34301
GFI1	ENSG00000162676	-5.17503	1.14839	33.9545	5.64e-09	5.48e-08	1.44464	2.45168	1.27903	2.48562	1.69439	-2.80679	-3.34301	-1.73637	0.1988	-3.34301
PRKD2	ENSG00000105287	-1.43197	4.49663	33.9442	5.67e-09	5.51e-08	5.22812	4.9825	5.69607	4.849	4.60051	3.77802	3.32629	3.54087	3.57948	3.91845
RNF41	ENSG00000181852	1.45993	5.30262	33.9416	5.68e-09	5.51e-08	4.81379	4.33619	4.28399	3.67283	4.60981	5.72979	6.09931	6.01352	5.04628	6.05822
BARD1	ENSG00000138376	1.60876	5.12272	33.9299	5.71e-09	5.54e-08	3.96535	4.12294	3.26966	4.47362	4.41667	5.58796	6.29376	5.58111	4.87116	5.97888
GPR146	ENSG00000164849	-2.62597	2.70377	33.9197	5.74e-09	5.57e-08	3.35647	3.83236	4.47356	2.47138	3.0039	0.835411	0.704451	0.271684	0.885345	1.93211
ADAMTS19	ENSG00000145808	-2.27201	4.62533	33.8375	5.99e-09	5.81e-08	5.19923	5.52868	4.70688	5.06121	6.26487	2.63708	0.596227	3.15664	3.69306	3.42226
TFEC	ENSG00000105967	-3.15115	2.54104	33.7952	6.12e-09	5.93e-08	3.47467	3.57494	2.71355	2.84727	3.53004	-1.85724	0.35188	-0.407994	0.582532	2.12009
LTC4S	ENSG00000213316	-3.63962	2.08353	33.7936	6.13e-09	5.93e-08	2.21592	2.72021	3.37053	3.17187	3.0039	-3.34301	0.26028	-1.31864	0.1988	-0.852658
SYDE1	ENSG00000105137	1.40342	4.60055	33.7497	6.27e-09	6.06e-08	3.82997	3.73386	3.76576	3.8318	3.62483	5.33559	5.0781	5.04465	4.31928	5.62462
TMEM8B	ENSG00000137103	1.54698	4.50255	33.7375	6.31e-09	6.1e-08	3.28709	3.04371	3.64342	4.65154	3.34194	5.09839	4.94286	5.32956	4.74513	4.92819
ELOB	ENSG00000103363	1.65294	6.09221	33.7294	6.33e-09	6.12e-08	4.95063	4.98658	4.39192	5.01286	6.22154	6.25557	6.57074	6.98456	6.04107	7.22824
DLL1	ENSG00000198719	-1.59218	6.07773	33.6957	6.44e-09	6.22e-08	7.26806	6.51023	7.41382	6.08269	6.18778	5.21153	5.0781	4.59314	5.59161	4.92459
ALDH3B1	ENSG00000006534	2.16037	3.44922	33.6797	6.5e-09	6.27e-08	1.93169	2.70048	1.50294	1.09381	2.37784	4.16452	3.75326	4.36166	3.25946	4.7444
HTR1F	ENSG00000179097	3.76063	3.71562	33.6656	6.54e-09	6.31e-08	-0.900282	1.45406	1.01387	2.27215	-3.34301	5.10212	3.68884	4.37223	5.11195	3.53986
ZNF362	ENSG00000160094	1.3656	5.6227	33.6167	6.71e-09	6.47e-08	4.96686	4.86331	4.97862	4.47004	4.67328	6.04973	5.83834	6.62968	5.43597	6.52675
PRLHR	ENSG00000119973	-6.17333	0.443331	33.6112	6.73e-09	6.48e-08	2.67688	1.56736	1.05486	0.504953	0.0564537	-3.34301	-2.8593	-3.34301	-2.29712	-3.34301
CACNA1C	ENSG00000151067	1.47056	6.96192	33.594	6.79e-09	6.54e-08	6.38409	6.12978	5.96431	6.17677	4.94718	7.6988	7.38958	7.2095	8.14482	7.17243
MICU3	ENSG00000155970	1.5355	4.71471	33.5856	6.82e-09	6.56e-08	4.04011	3.01203	3.7963	4.23312	3.30806	5.24567	5.54277	5.36351	4.68951	5.40971
HSD11B2	ENSG00000176387	-2.20598	2.7512	33.5779	6.85e-09	6.58e-08	3.58916	3.60179	3.13276	2.65902	4.34609	1.12673	1.22412	1.68839	1.04057	1.50072
CDH23	ENSG00000107736	-2.10884	4.32364	33.5746	6.86e-09	6.59e-08	4.99482	5.31331	6.51723	4.53654	4.3066	2.5847	3.03302	2.90813	4.30403	2.33057
ANXA11	ENSG00000122359	1.08881	6.87498	33.5302	7.02e-09	6.74e-08	6.08283	6.35478	6.16372	6.17677	6.35473	7.24201	7.41535	7.35693	6.92636	7.57445
MYO15B	ENSG00000266714	-1.95374	6.17886	33.527	7.03e-09	6.75e-08	6.61849	6.32125	8.53317	7.5316	6.13723	4.83245	4.3135	5.07732	5.75655	4.78069
TGIF1	ENSG00000177426	-1.21476	5.85873	33.5115	7.08e-09	6.8e-08	6.54609	6.35556	5.62128	6.47328	6.46132	4.88104	5.07642	5.21287	5.03556	5.45283
PDLIM5	ENSG00000163110	1.21659	7.83139	33.4254	7.41e-09	7.1e-08	7.33834	7.08519	6.53906	6.87197	7.45343	8.44146	8.37881	8.09824	8.28049	8.3418
SCN8A	ENSG00000196876	-4.03968	2.22001	33.419	7.43e-09	7.12e-08	3.0101	2.16533	3.47994	3.68523	1.89029	-1.14096	-0.384777	-3.34301	1.34861	-1.06524
CCL3L1	ENSG00000276085	-8.20795	7.26514	33.4013	7.5e-09	7.18e-08	8.05422	9.02366	-3.34301	7.4043	9.14108	1.5105	0.669271	-3.34301	-0.0924867	-1.99834
PKIG	ENSG00000168734	1.28273	6.57814	33.3834	7.57e-09	7.24e-08	6.29773	5.38461	5.45512	5.76859	5.97037	7.17495	6.96228	7.17067	6.58541	7.32425
DDAH2	ENSG00000213722	1.20768	5.84538	33.3833	7.57e-09	7.24e-08	5.18889	4.97431	5.18198	5.15331	5.22647	6.2846	6.45479	6.31506	5.79794	6.92468
GPS1	ENSG00000169727	1.34802	5.60173	33.3406	7.74e-09	7.39e-08	4.90714	4.63283	4.63772	4.81274	5.09025	6.03028	6.24157	6.23335	5.30427	6.8278
BAALC	ENSG00000164929	-3.77541	2.24342	33.3313	7.77e-09	7.42e-08	2.33322	3.28146	3.91239	2.59477	2.46241	-0.0870329	-0.715784	-1.14782	1.51674	-3.34301
PA2G4	ENSG00000170515	1.23512	5.61514	33.3086	7.86e-09	7.51e-08	5.12525	4.85886	4.49234	4.60337	5.15203	6.43124	6.22501	6.10192	5.64502	5.99613
IGFBP5	ENSG00000115461	2.05038	11.171	33.2987	7.9e-09	7.54e-08	8.95866	9.85041	8.56033	10.5921	10.1884	11.3867	11.8094	11.492	12.2564	11.9002
GRIN2C	ENSG00000161509	3.48399	3.29775	33.2891	7.94e-09	7.57e-08	-0.900282	-1.13074	2.23166	2.87999	0.259181	4.38884	3.61219	3.879	3.66549	4.16413
TOB2	ENSG00000183864	1.20572	8.3973	33.2818	7.97e-09	7.6e-08	7.65298	7.62846	7.39199	8.01974	7.59362	8.77175	8.73625	9.01174	9.20172	8.58095
COL9A2	ENSG00000049089	-3.60379	2.05014	33.2695	8.02e-09	7.64e-08	2.85309	2.46344	3.44181	2.13431	2.85543	2.01682	-1.76205	-0.995101	0.0112824	-1.61636
ZNF467	ENSG00000181444	-2.05315	3.65862	33.2547	8.08e-09	7.69e-08	4.86664	3.81411	4.62076	4.14613	3.95178	2.37861	1.31797	1.54627	2.74598	2.94213
SAMD5	ENSG00000203727	-2.99125	2.3594	33.2546	8.08e-09	7.69e-08	2.69647	2.66018	2.84791	3.19805	3.89965	-0.020603	-1.2772	0.494458	0.242105	1.57607
RGS4	ENSG00000117152	2.54399	3.47538	33.2374	8.16e-09	7.76e-08	1.49026	1.94821	1.31322	3.29828	-1.02685	4.23759	3.81089	4.26287	4.45429	3.71678
PRRX1	ENSG00000116132	1.20294	6.38653	33.2325	8.18e-09	7.77e-08	6.01422	5.60762	5.04371	5.54712	5.82821	6.89473	6.78361	6.53955	7.03269	6.98727
SLC35F2	ENSG00000110660	-3.11435	2.95532	33.2191	8.23e-09	7.82e-08	3.72416	4.1917	3.32098	3.42932	3.79754	0.55956	-0.625645	-2.00155	1.5856	1.57607
TACSTD2	ENSG00000184292	-2.4939	3.36826	33.2119	8.26e-09	7.85e-08	3.25441	4.64837	3.1423	4.98053	4.04386	0.870841	2.49406	1.08018	1.32866	2.16959
EXOC3L1	ENSG00000179044	-4.4122	1.63831	33.1938	8.34e-09	7.92e-08	2.7815	1.75125	3.67664	1.89918	1.79566	-1.2895	-2.20878	1.44309	-1.40227	-3.34301
CDC14B	ENSG00000081377	1.40283	4.36875	33.1897	8.36e-09	7.93e-08	2.82665	3.48551	3.9235	3.54265	3.51031	5.11695	4.94286	4.96542	4.69926	4.72384
LPP	ENSG00000145012	1.35774	8.78736	33.1881	8.37e-09	7.93e-08	7.96464	7.80432	7.33956	8.36661	8.09531	9.49626	9.33446	8.79693	9.53796	9.27706
DRAM1	ENSG00000136048	-2.0701	3.39536	33.117	8.68e-09	8.22e-08	4.46826	4.59859	2.88248	4.09595	3.73942	2.27663	2.42192	1.27302	2.27944	1.64769
DNAH1	ENSG00000114841	-1.65717	4.46067	33.11	8.71e-09	8.25e-08	5.08307	4.78582	6.99182	5.36842	4.5579	3.72091	3.35425	3.27402	3.70084	3.29422
ATP5MC2	ENSG00000135390	1.39671	5.5564	33.1086	8.72e-09	8.25e-08	4.675	4.75267	4.55441	3.88649	5.25935	6.20615	5.90979	6.28461	5.5459	6.21084
STON2	ENSG00000140022	-3.40977	2.30463	33.069	8.89e-09	8.41e-08	2.79973	3.45049	3.30407	2.13431	3.28503	1.81334	-1.9682	-0.995101	0.0604959	0.117492
SHMT2	ENSG00000182199	1.25045	4.89584	33.0284	9.08e-09	8.59e-08	4.15433	4.05073	3.79025	4.40033	4.24227	5.34507	5.13562	5.76481	5.06147	5.51877
CSRP2	ENSG00000175183	1.59998	7.80913	33.0154	9.14e-09	8.64e-08	6.56753	6.24155	7.5616	6.92585	6.65232	8.73046	8.35739	8.85555	7.7958	7.74639
ARL4A	ENSG00000122644	-1.66506	5.69457	32.997	9.23e-09	8.72e-08	6.51401	5.97101	5.94536	6.08035	6.66576	3.77802	5.04931	3.77131	5.23896	4.66465
TRABD2A	ENSG00000186854	-3.60824	1.56778	32.9964	9.23e-09	8.72e-08	2.32065	2.20788	3.04392	1.71801	2.14179	0.6439	-1.14608	-0.857012	-1.40227	-1.99834
IPO9	ENSG00000198700	1.13829	5.94721	32.9896	9.27e-09	8.74e-08	5.02226	5.37219	5.61444	5.28129	4.9545	6.64777	6.45221	6.46002	6.12443	6.2913
DKK3	ENSG00000050165	1.61571	6.61539	32.9398	9.51e-09	8.96e-08	4.89235	5.79376	4.20423	5.90466	5.98652	7.47894	7.31791	6.746	6.9753	7.26926
FBXO41	ENSG00000163013	-3.93919	2.11994	32.903	9.69e-09	9.13e-08	2.14638	3.34003	3.27834	3.02357	3.0039	-2.80679	0.110956	-3.34301	-0.204302	-0.222229
ST3GAL5	ENSG00000115525	-2.19287	3.1974	32.8835	9.78e-09	9.22e-08	3.09375	3.97061	4.21331	4.03915	3.70512	1.84931	1.54842	0.441906	1.68309	2.69411
PLEKHG5	ENSG00000171680	-1.76424	4.35806	32.8525	9.94e-09	9.36e-08	5.17324	4.85217	6.03645	4.38521	4.86412	2.96676	3.11375	2.70012	3.98199	3.47243
NHSL1	ENSG00000135540	-2.49188	2.80905	32.7969	1.02e-08	9.63e-08	3.89501	3.5197	4.77593	2.47138	3.34194	1.57637	1.14949	0.0786565	1.53426	1.10233
NT5C	ENSG00000125458	1.5673	4.59554	32.7753	1.03e-08	9.73e-08	3.3809	3.02002	3.42628	4.03915	3.98789	4.65583	5.07474	5.46411	4.80231	5.69603
C8orf88	ENSG00000253250	1.52433	4.2584	32.7681	1.04e-08	9.76e-08	3.07141	2.54317	3.17985	3.60921	3.78938	4.75634	4.84378	5.09231	4.87461	4.43599
NFKBIZ	ENSG00000144802	-1.27252	9.25061	32.7588	1.04e-08	9.8e-08	9.71511	9.682	10.1001	9.73769	9.44033	8.30444	8.74142	8.63556	8.53251	8.0835
GPI	ENSG00000105220	1.22189	6.20558	32.7467	1.05e-08	9.86e-08	5.31784	5.51179	5.06895	5.76859	5.71427	6.59445	6.57372	6.71727	6.52861	7.37525
MFNG	ENSG00000100060	-4.08299	2.16428	32.6956	1.08e-08	1.01e-07	3.13742	3.22731	3.9235	1.61812	1.9205	-1.2895	-0.540808	-3.34301	0.711378	-0.852658
P3H2	ENSG00000090530	-2.24428	3.94313	32.6662	1.09e-08	1.03e-07	4.39819	4.3584	3.87281	5.17764	4.98698	2.18107	2.50408	-0.0660554	2.98778	2.57058
CDH16	ENSG00000166589	2.01109	4.27112	32.6417	1.11e-08	1.04e-07	3.29995	3.14209	3.45719	2.20488	1.54726	5.32286	4.59469	5.50791	4.47259	4.3687
LMF1	ENSG00000260807	-3.06919	2.27947	32.612	1.13e-08	1.05e-07	2.77229	1.69252	3.838	3.97497	2.08957	0.761828	0.212202	0.271684	-0.204302	-0.667417
LY6E	ENSG00000160932	-1.65071	5.54928	32.6107	1.13e-08	1.05e-07	6.01812	5.7926	5.47414	6.4371	6.70534	4.24773	3.71496	4.73093	4.41463	5.34116
GLT8D2	ENSG00000120820	1.45293	4.28747	32.5967	1.13e-08	1.06e-07	3.13742	3.30125	3.01304	3.74565	3.62483	5.10026	5.16433	4.5253	4.3714	4.84685
SYT7	ENSG00000011347	-2.65197	2.2381	32.5531	1.16e-08	1.08e-07	3.33163	3.26811	3.3542	2.56825	2.19219	0.55956	0.704451	-0.144246	1.0649	-0.667417
GSAP	ENSG00000186088	-2.06394	3.64658	32.4865	1.2e-08	1.12e-07	4.00518	4.7905	4.08064	4.00494	4.22422	2.34121	1.95125	3.77662	2.30008	1.05043
SUSD1	ENSG00000106868	1.30777	4.82155	32.4676	1.21e-08	1.13e-07	3.67068	3.93727	3.91795	3.99003	4.60051	4.90046	5.52074	5.38628	5.18312	5.46279
PPARGC1A	ENSG00000109819	2.66092	3.09165	32.449	1.22e-08	1.14e-07	0.199007	2.09148	1.4112	1.87774	-0.179493	3.64108	3.84676	3.56564	5.58321	3.70843
NUDT14	ENSG00000183828	-2.35981	2.87121	32.4498	1.22e-08	1.14e-07	3.78492	3.06701	3.82028	3.01377	3.79754	0.374473	1.14949	2.61961	0.857769	1.50072
KAZALD1	ENSG00000107821	3.13055	3.10053	32.4417	1.23e-08	1.15e-07	0.0239477	0.336261	1.58919	-1.65001	2.33362	3.33981	3.59354	4.06424	3.1726	4.53845
ANGPTL4	ENSG00000167772	1.49083	4.46772	32.4201	1.24e-08	1.16e-07	3.40492	3.50839	3.86707	3.42932	3.5398	5.30192	4.65213	4.23225	5.10317	5.54948
CFP	ENSG00000126759	-3.88117	2.52778	32.4151	1.25e-08	1.16e-07	3.64065	2.48667	3.64342	3.0621	3.57821	0.162096	-2.20878	-3.34301	1.01583	0.0128951
KIAA1217	ENSG00000120549	1.50296	6.16316	32.4139	1.25e-08	1.16e-07	5.02807	4.54979	5.97637	5.59553	4.81672	6.86594	6.07599	6.80506	6.95348	6.59514
MRPL32	ENSG00000106591	1.42265	5.70675	32.4064	1.25e-08	1.16e-07	4.8688	4.71628	4.139	4.84348	5.60457	6.23022	6.84352	6.17115	5.95259	6.03504
TNC	ENSG00000041982	1.90836	7.49376	32.3758	1.27e-08	1.18e-07	5.2146	6.6544	5.54779	7.3668	6.15163	8.00293	8.19062	7.18273	8.08438	8.64824
FAM92B	ENSG00000153789	-5.67549	0.624617	32.3674	1.28e-08	1.19e-07	1.04691	1.93137	1.31322	1.83388	0.668148	-3.34301	-2.49768	-3.34301	-0.603579	-3.34301
RUNX2	ENSG00000124813	-3.32863	2.132	32.3405	1.29e-08	1.2e-07	3.3441	2.99593	2.26699	1.56545	3.53004	1.344	-1.02589	0.0786565	-0.682357	-0.852658
LMO4	ENSG00000143013	1.24919	6.87887	32.323	1.31e-08	1.21e-07	5.99457	5.69	5.68306	6.44076	6.65232	7.37828	7.39531	7.20409	7.55332	7.20098
MCOLN3	ENSG00000055732	-6.41598	0.869296	32.3032	1.32e-08	1.22e-07	-0.0394668	2.42788	1.61683	2.51369	-0.0567013	-3.34301	-3.34301	-2.74717	-0.52888	-3.34301
DCTN2	ENSG00000175203	1.35281	6.60091	32.2481	1.36e-08	1.26e-07	5.99754	5.55227	5.15631	5.6862	6.28822	6.91926	7.01314	7.34043	6.6248	7.48685
SLC9A9	ENSG00000181804	-2.23275	3.10994	32.2337	1.37e-08	1.27e-07	3.49159	4.19875	3.04392	3.98001	3.86123	1.79501	1.46881	0.594147	2.78311	1.33706
MS4A14	ENSG00000166928	-5.02401	1.07758	32.2245	1.37e-08	1.27e-07	2.30796	2.2218	1.20811	1.9203	1.72895	-1.4551	-3.34301	-3.34301	-1.04915	-3.34301
KCNE4	ENSG00000152049	1.61865	5.37384	32.2161	1.38e-08	1.28e-07	4.10019	4.76222	2.81249	4.57368	4.36269	5.63766	5.49711	5.96663	6.5088	6.02499
RCL1	ENSG00000120158	1.26741	4.96425	32.2127	1.38e-08	1.28e-07	3.88224	4.37406	4.04548	4.35062	4.42196	5.30516	6.19131	5.30218	5.38497	5.4947
COL5A3	ENSG00000080573	2.01689	4.83301	32.2079	1.39e-08	1.28e-07	2.53171	3.14939	3.93452	4.6951	3.09942	5.45275	4.42315	5.09231	5.98721	5.79397
LINGO2	ENSG00000174482	-4.67386	1.76578	32.2021	1.39e-08	1.29e-07	2.60612	3.28146	2.06105	1.20128	2.8397	-3.34301	-2.49768	-0.226918	-2.29712	-0.222229
RWDD1	ENSG00000111832	1.21329	6.02501	32.1958	1.39e-08	1.29e-07	5.45214	5.31979	4.5328	5.18638	5.56687	6.64841	6.70979	6.47399	6.15449	6.41061
KIAA1755	ENSG00000149633	-2.52237	2.91679	32.1891	1.4e-08	1.29e-07	3.19366	3.497	3.94001	3.98001	3.24977	1.69971	0.47922	0.897114	2.58713	-0.0998822
NDUFB9	ENSG00000147684	1.56727	6.39466	32.1694	1.41e-08	1.31e-07	5.75514	5.22455	4.33064	4.97297	6.12593	6.67119	7.0017	6.95557	6.53625	7.31053
ATP2B1	ENSG00000070961	-1.16206	6.49122	32.1234	1.45e-08	1.34e-07	6.86027	7.22169	6.9027	6.82863	6.82196	5.6707	5.6277	5.44421	6.34467	5.88569
JADE1	ENSG00000077684	1.31566	6.40732	32.1003	1.46e-08	1.35e-07	5.92568	5.49184	5.67486	5.22298	5.71211	6.87578	6.28942	7.24348	7.44745	6.62761
CFAP43	ENSG00000197748	-3.53132	2.10441	32.0716	1.49e-08	1.37e-07	2.39449	3.48551	2.24943	3.67904	2.26464	-0.883143	0.212202	-3.34301	-0.263637	0.117492
ZNF831	ENSG00000124203	-4.67363	2.19798	32.0328	1.52e-08	1.4e-07	3.3441	2.77785	3.79025	2.67153	1.33936	-2.41676	-0.178429	-3.34301	0.582532	-2.51938
MAF1	ENSG00000179632	1.22331	6.64026	32.0309	1.52e-08	1.4e-07	6.15631	5.43624	5.87556	5.99704	6.00426	7.04187	7.17042	7.46004	6.45346	7.27139
RHOB	ENSG00000143878	1.35653	10.0033	32.0297	1.52e-08	1.4e-07	9.16855	8.66914	9.28957	9.58256	8.98724	10.2041	10.4287	10.7601	10.7068	10.4686
ELF4	ENSG00000102034	-1.67476	4.60122	31.9751	1.56e-08	1.44e-07	4.80253	5.5646	4.77899	5.22934	5.3537	3.36488	3.91968	1.93648	3.43767	3.82113
LINC01238	ENSG00000237940	-5.89123	0.84981	31.9644	1.57e-08	1.44e-07	0.952279	0.69654	2.60731	2.39797	0.0564537	-2.80679	-2.8593	-3.34301	-0.765687	-3.34301
TM6SF1	ENSG00000136404	-5.17387	1.78465	31.9337	1.6e-08	1.47e-07	2.92129	2.16533	3.96711	0.936798	2.26464	0.469983	-2.8593	-3.34301	-1.04915	-3.34301
RPS27L	ENSG00000185088	1.60389	5.5747	31.9218	1.61e-08	1.47e-07	5.0242	4.32012	3.87281	3.96991	5.71427	6.30741	6.18354	6.06764	5.62777	6.22114
LGALS9	ENSG00000168961	-3.36728	2.97303	31.9096	1.62e-08	1.48e-07	4.12209	3.37157	3.37863	3.98001	3.59704	0.423018	1.12374	-0.995101	2.18274	-3.34301
GCNA	ENSG00000147174	-2.13175	3.80339	31.9042	1.62e-08	1.49e-07	4.08168	4.54426	4.59667	4.58695	4.20594	2.85621	1.98025	0.973152	3.76905	1.84339
FBXO16	ENSG00000214050	5.00265	0.6434	31.898	1.62e-08	1.49e-07	-3.34301	-2.10253	-2.67342	-1.65001	-3.34301	1.63936	1.48913	0.210167	1.74461	2.04251
WNT4	ENSG00000162552	-3.71505	1.60431	31.8777	1.64e-08	1.51e-07	2.26923	2.07624	2.68771	3.0621	1.79566	-1.85724	-1.02589	-0.507836	0.0112824	-3.34301
HERC5	ENSG00000138646	-1.74769	4.50591	31.8655	1.65e-08	1.51e-07	5.43911	5.48464	4.97061	4.50192	4.93613	3.48977	3.71064	2.78696	3.86912	2.14505
CCR4	ENSG00000183813	-7.81222	-0.349734	31.8463	1.67e-08	1.53e-07	-0.492738	-0.37698	0.463687	1.66893	0.4369	-3.34301	-3.34301	-3.34301	-3.34301	-3.34301
TCF4	ENSG00000196628	-1.23661	7.3029	31.8312	1.68e-08	1.54e-07	7.92288	7.92536	7.95552	7.56384	7.48093	7.00548	6.13923	6.10086	6.69855	6.66584
DNAJC18	ENSG00000170464	1.45849	4.92096	31.8134	1.7e-08	1.55e-07	4.1824	4.05073	4.40783	3.77494	3.53004	5.69685	5.62884	5.9643	4.96945	4.85065
CLEC4E	ENSG00000166523	-5.49789	1.392	31.8076	1.7e-08	1.56e-07	3.14457	0.336261	1.27903	2.02153	2.82381	-1.6422	-3.34301	-3.34301	-0.682357	-3.34301
KCNAB3	ENSG00000170049	-4.90774	1.27586	31.7694	1.74e-08	1.59e-07	2.55337	2.07624	0.789347	3.00391	1.33936	-1.0063	-1.2772	-3.34301	-2.90485	-3.34301
FAP	ENSG00000078098	-2.63448	4.15022	31.7646	1.74e-08	1.59e-07	5.3752	4.71628	3.99897	5.44148	4.23026	2.75555	2.00868	-0.615105	3.16699	1.81256
DNASE1L3	ENSG00000163687	-5.2536	1.37332	31.751	1.75e-08	1.6e-07	2.13206	2.99593	3.02341	0.0481289	1.58548	-1.2895	-3.34301	-3.34301	-1.40227	-3.34301
MAP3K5	ENSG00000197442	1.29665	5.2495	31.6987	1.8e-08	1.64e-07	4.79119	4.33939	3.98312	4.849	4.13041	6.16482	5.41719	5.74462	5.73112	5.609
HNRNPUL1	ENSG00000105323	1.06012	7.67208	31.6283	1.87e-08	1.7e-07	7.21555	7.08947	6.8107	7.20836	6.85948	8.23072	7.99494	8.24876	7.91159	8.1178
PTK7	ENSG00000112655	-1.60604	5.39851	31.6257	1.87e-08	1.7e-07	6.39912	5.2383	5.42221	6.41121	6.07312	4.52016	3.62601	3.96065	4.65588	4.83922
MPZL3	ENSG00000160588	-4.15528	2.21753	31.6255	1.87e-08	1.7e-07	3.86069	2.85129	3.48745	1.39482	2.52273	-3.34301	-1.58172	-0.144246	0.648393	-1.31464
FDFT1	ENSG00000079459	1.27917	6.45488	31.6054	1.89e-08	1.72e-07	5.42743	5.65838	5.27166	5.83406	6.18778	6.88772	7.00567	7.5195	6.52533	6.90381
CALM3	ENSG00000160014	1.23382	7.61092	31.5962	1.9e-08	1.73e-07	6.88982	6.37593	6.76356	6.93755	7.24318	7.88982	8.14673	8.1603	7.67039	8.51815
WNT2B	ENSG00000134245	-2.32373	2.74314	31.5701	1.92e-08	1.75e-07	3.48598	3.90745	3.7091	2.76792	2.98972	0.324237	0.772339	1.24262	2.09097	1.2477
EMID1	ENSG00000186998	-3.82905	1.57411	31.5539	1.94e-08	1.76e-07	1.67938	1.16822	2.88248	2.30465	3.11257	-2.41676	-1.2772	-1.31864	0.154156	-1.06524
SIGLEC10	ENSG00000142512	-5.28675	1.58525	31.5479	1.95e-08	1.77e-07	2.79973	-0.0753462	2.46248	3.39954	2.03538	-1.14096	-3.34301	-3.34301	-1.15753	-3.34301
N4BP2	ENSG00000078177	-1.44643	4.25743	31.5254	1.97e-08	1.79e-07	4.77284	4.99065	4.18589	4.8268	5.02223	3.03863	3.3871	3.12365	3.28039	3.93285
DNAH11	ENSG00000105877	-3.79187	2.03458	31.5183	1.98e-08	1.79e-07	1.84656	3.12739	3.05406	3.66033	0.928137	-1.0063	-0.715784	-1.14782	1.53426	-1.61636
ADCY7	ENSG00000121281	-2.52495	2.5242	31.5168	1.98e-08	1.79e-07	3.90768	3.47973	2.72629	2.6464	3.12559	-0.0870329	0.162467	1.66566	1.01583	0.882477
SCARB1	ENSG00000073060	-1.61662	5.01703	31.4825	2.01e-08	1.82e-07	5.65979	5.43176	6.29357	5.21659	5.48585	3.24173	3.43501	4.02011	4.67773	4.38974
CASC3	ENSG00000108349	1.25038	7.67856	31.4843	2.01e-08	1.82e-07	7.19675	6.91099	7.13969	6.56585	6.7752	8.33845	8.26357	8.48238	7.39386	8.08108
ATP13A3	ENSG00000133657	-1.39683	6.87532	31.4821	2.01e-08	1.82e-07	7.31437	7.6265	6.60093	7.33569	7.69704	6.05359	6.0081	5.62449	6.83606	5.68968
XKR5	ENSG00000275591	-4.2113	1.56058	31.4833	2.01e-08	1.82e-07	1.49026	1.43029	3.28697	3.20667	1.65899	-0.769678	-3.34301	-2.00155	-0.765687	-1.31464
CCL14	ENSG00000276409	-5.28037	1.08888	31.4506	2.05e-08	1.85e-07	1.07712	2.12147	2.87105	0.851384	1.89029	-3.34301	-3.34301	-0.995101	-1.69718	-3.34301
DNAJC6	ENSG00000116675	1.59968	3.56704	31.4421	2.05e-08	1.86e-07	2.20228	2.56516	2.97082	2.6464	2.39945	4.02995	4.16986	4.74456	3.76163	4.05641
PREPL	ENSG00000138078	1.18089	5.71518	31.4322	2.07e-08	1.87e-07	4.83605	5.36437	4.74495	4.50192	5.38383	6.26226	6.18042	6.24394	6.19775	6.03671
PIK3R3	ENSG00000117461	-1.28923	6.14285	31.419	2.08e-08	1.88e-07	7.05926	6.4845	7.48305	6.11969	6.41433	5.55975	5.41851	5.34574	5.25359	5.38896
DNMBP	ENSG00000107554	-1.33404	5.65388	31.4025	2.1e-08	1.89e-07	5.93086	5.95549	6.23902	6.50509	6.05451	4.9817	4.12512	5.01122	5.31571	4.38451
HMGN1	ENSG00000205581	-1.16199	6.21094	31.4009	2.1e-08	1.89e-07	6.63572	6.20612	6.40478	7.00955	6.96923	5.39003	5.5071	5.44921	5.81776	5.3732
RALGDS	ENSG00000160271	-2.07976	2.79929	31.3742	2.13e-08	1.92e-07	3.05633	3.58574	3.97246	3.6666	2.87098	0.68429	1.09751	1.81776	1.6673	1.68221
C17orf82	ENSG00000187013	4.49157	1.25333	31.3738	2.13e-08	1.92e-07	-2.42666	-1.44556	0.928206	-2.26124	-3.34301	2.35378	1.29507	1.52116	1.69872	2.8079
NDUFS6	ENSG00000145494	1.29319	5.31102	31.3727	2.13e-08	1.92e-07	4.67746	4.31038	3.99371	4.42641	5.22949	5.69809	5.95614	5.79393	5.43364	5.97366
KIF13B	ENSG00000197892	-1.19101	6.19477	31.3675	2.14e-08	1.92e-07	6.82676	6.52363	6.82558	6.66305	6.27951	5.31323	5.47563	5.25727	6.17977	5.28892
HABP4	ENSG00000130956	1.34144	5.69413	31.3661	2.14e-08	1.92e-07	4.90504	4.85664	5.33336	3.78073	4.75099	5.96005	6.38603	6.20011	5.89525	6.37808
HOXB9	ENSG00000170689	-4.19207	1.66199	31.3542	2.15e-08	1.94e-07	2.97843	2.40367	2.33514	3.01377	1.72895	-3.34301	-0.811932	-3.34301	-0.457859	-0.852658
RUNX3	ENSG00000020633	-2.34376	4.24897	31.3153	2.19e-08	1.97e-07	5.73869	5.4152	3.44181	4.71337	4.75519	3.18656	1.04358	2.18054	3.32134	2.45556
PDK2	ENSG00000005882	1.68269	4.86406	31.2679	2.25e-08	2.02e-07	4.45969	3.6895	3.93452	2.52752	3.61562	5.52542	5.65942	5.52537	4.51514	5.56806
PSTPIP1	ENSG00000140368	-4.92533	1.03702	31.2667	2.25e-08	2.02e-07	3.41678	1.5454	1.95676	2.02153	-0.0567013	-2.11004	-2.8593	-3.34301	-1.27471	-1.99834
MEG9	ENSG00000223403	-5.90087	0.433089	31.2653	2.25e-08	2.02e-07	0.885559	1.71237	1.74762	0.504953	0.986421	-3.34301	-3.34301	-3.34301	-1.27471	-2.51938
F2RL3	ENSG00000127533	-5.5651	1.76533	31.259	2.26e-08	2.03e-07	3.33788	-0.218294	4.26227	2.41295	1.33936	-0.566452	-3.34301	-3.34301	-1.5422	-2.51938
SSBP2	ENSG00000145687	1.1242	5.89942	31.1936	2.34e-08	2.09e-07	5.281	5.0831	5.20948	5.03239	5.51336	6.56974	6.42214	6.56204	6.24907	5.8329
NCF4	ENSG00000100365	-4.55606	1.8601	31.1789	2.35e-08	2.11e-07	3.08635	2.49815	2.72629	-0.624223	3.59704	-0.883143	-1.76205	-2.32672	-0.263637	-3.34301
PLEKHO2	ENSG00000241839	-1.18109	6.20771	31.1673	2.37e-08	2.12e-07	6.51263	6.61607	6.53816	6.81248	6.76066	5.52542	5.49208	4.86919	6.01712	5.39678
HS3ST3B1	ENSG00000125430	-3.2727	2.75629	31.1581	2.38e-08	2.13e-07	3.28061	2.59753	3.55331	3.90781	3.869	1.39357	0.110956	1.4956	-1.04915	-1.99834
FAHD2B	ENSG00000144199	1.91018	2.98299	31.1251	2.42e-08	2.16e-07	2.10299	1.77031	1.37927	1.05613	2.16721	3.47833	3.75745	4.11966	3.39033	3.24889
FEZ1	ENSG00000149557	1.43507	4.72838	31.1246	2.42e-08	2.16e-07	3.37483	3.89448	3.63669	4.50542	3.75626	4.89186	5.44865	5.43247	4.72619	5.54245
NT5DC3	ENSG00000111696	1.29329	5.83409	31.1176	2.43e-08	2.17e-07	5.04536	4.9825	4.94085	5.92048	4.514	6.35978	6.30741	6.08595	6.63955	6.01148
HIC1	ENSG00000177374	-1.50774	5.0739	31.1031	2.45e-08	2.19e-07	5.37671	5.53426	5.51143	6.30076	5.55006	4.25445	2.70852	4.05989	4.40989	4.30368
MAP4K1	ENSG00000104814	-3.28349	1.52959	31.0959	2.46e-08	2.19e-07	1.91506	1.91434	2.91625	2.30465	2.3559	0.324237	-0.540808	-1.51244	-1.40227	-0.852658
ZCRB1	ENSG00000139168	1.45546	5.15145	31.0433	2.52e-08	2.25e-07	4.44238	4.10804	3.62312	3.98503	5.21737	5.67822	5.56088	5.73099	5.14797	6.03003
SCUBE2	ENSG00000175356	-2.49136	2.92889	31.0341	2.54e-08	2.26e-07	2.87044	4.00319	3.44952	5.02021	3.29659	0.72358	1.3627	0.816845	2.5955	1.05043
MMP19	ENSG00000123342	-1.68708	3.97558	31.0262	2.55e-08	2.27e-07	4.31507	4.9156	4.37987	4.98555	3.99501	2.59533	2.18093	3.03773	3.51031	2.9563
RNF214	ENSG00000167257	1.09547	5.67126	30.9964	2.59e-08	2.3e-07	5.22307	5.19311	4.99715	4.56028	5.04641	6.21824	6.17807	5.78737	6.15591	6.19896
ZBTB4	ENSG00000174282	1.14104	6.57861	30.9974	2.58e-08	2.3e-07	6.30891	6.15899	5.68795	5.68774	5.49842	7.08729	7.01577	7.23964	6.84179	6.94703
NDUFV1	ENSG00000167792	1.20102	6.14136	30.9755	2.61e-08	2.33e-07	5.52107	5.41066	5.17967	5.45783	5.65261	6.50286	6.68853	6.74465	6.13883	7.38117
CD226	ENSG00000150637	-3.50344	3.00566	30.9628	2.63e-08	2.34e-07	3.70494	4.13402	2.80049	3.69139	3.82176	-0.474654	-0.460684	-2.00155	2.19381	1.87358
CDH3	ENSG00000062038	-2.92228	2.00261	30.9485	2.65e-08	2.36e-07	3.19366	3.08235	1.34662	2.87999	2.91666	0.469983	-0.715784	0.68739	-0.765687	-0.222229
DYSF	ENSG00000135636	1.2388	6.05588	30.9226	2.69e-08	2.39e-07	5.53065	4.84545	5.89262	4.94747	5.23851	6.60698	6.53698	6.27338	6.32907	6.7986
CSF2	ENSG00000164400	-7.08595	0.297554	30.918	2.69e-08	2.39e-07	1.16414	1.10957	-0.327329	0.32655	2.80773	-3.34301	-3.34301	-3.34301	-1.27471	-3.34301
MATK	ENSG00000007264	-4.53122	1.45043	30.8964	2.72e-08	2.42e-07	2.22943	2.27614	2.68771	2.30465	1.42615	-0.474654	-2.8593	-3.34301	-2.29712	-0.35592
CXADR	ENSG00000154639	-4.71203	1.24944	30.8372	2.81e-08	2.49e-07	2.26923	2.61872	1.13352	1.87774	2.14179	-0.566452	-2.8593	-3.34301	-1.15753	-3.34301
RAD51B	ENSG00000182185	-2.04788	3.25861	30.8272	2.82e-08	2.5e-07	4.26346	3.45049	5.12777	3.99999	3.26162	1.8844	1.1748	2.1481	2.46451	1.90314
SCN3B	ENSG00000166257	-5.29337	1.50436	30.8251	2.82e-08	2.5e-07	2.08823	2.7684	0.837134	3.27387	1.38341	-3.34301	-1.42144	-3.34301	0.154156	-3.34301
GADD45G	ENSG00000130222	1.32071	7.91402	30.7907	2.87e-08	2.55e-07	7.46977	7.10503	6.66356	6.84874	7.39075	8.24682	8.18771	9.03535	8.0619	8.69416
GALNT6	ENSG00000139629	-4.75184	1.61774	30.6938	3.02e-08	2.68e-07	0.851005	3.24786	2.84791	1.71801	2.39945	-2.11004	-1.14608	-3.34301	0.548439	-3.34301
TNFAIP8	ENSG00000145779	-1.29951	5.4851	30.6737	3.05e-08	2.7e-07	6.07817	6.35872	5.21174	5.63759	6.30836	4.72038	4.75008	4.25908	4.85556	4.88068
PIP4K2A	ENSG00000150867	1.04884	6.04743	30.6413	3.1e-08	2.75e-07	5.63968	5.28045	5.31871	5.29349	5.57876	6.69548	6.21208	6.44675	6.6691	6.29827
ZNF516	ENSG00000101493	-1.40596	5.72731	30.637	3.11e-08	2.75e-07	6.32395	6.25345	5.67651	6.62896	6.14684	4.80065	3.76996	4.74456	5.30936	4.95314
WWP2	ENSG00000198373	1.18171	5.86413	30.6371	3.11e-08	2.75e-07	5.35838	5.09259	5.47603	4.8545	4.89107	6.36988	6.71949	6.33591	5.82934	6.2899
LOC100505774	ENSG00000226833	4.48453	2.05362	30.6246	3.13e-08	2.77e-07	-2.42666	0.811399	-0.22564	-3.34301	-1.96893	3.08462	2.32352	4.44079	2.53585	1.98837
ILK	ENSG00000166333	1.58573	7.45919	30.6201	3.14e-08	2.77e-07	5.88996	6.56583	5.89827	6.69404	7.12329	7.95007	8.11889	8.06686	6.94654	8.5758
ANAPC11	ENSG00000141552	1.55236	4.41725	30.592	3.18e-08	2.81e-07	3.45755	3.16387	3.26966	3.36914	4.00209	4.74445	5.00238	5.25155	4.18425	5.65099
IL15	ENSG00000164136	-3.62186	1.90092	30.5898	3.19e-08	2.81e-07	2.14638	1.6313	2.77618	3.3459	3.0039	0.72358	-1.14608	-0.226918	-0.948344	-3.34301
CDC42EP2	ENSG00000149798	-1.66407	4.42619	30.5844	3.2e-08	2.82e-07	4.41011	4.97431	4.67764	5.50229	5.1804	2.50801	3.32063	3.57787	4.08071	3.07795
SOX13	ENSG00000143842	1.16947	7.25294	30.5784	3.21e-08	2.83e-07	6.654	6.28195	6.7797	6.45982	6.54248	7.49924	7.27797	8.02282	8.11328	7.51405
PARG	ENSG00000227345	1.25034	5.55833	30.5544	3.25e-08	2.86e-07	4.80479	4.61713	4.70043	4.75512	5.11985	5.66315	6.054	6.4943	5.4796	6.37016
CHIC2	ENSG00000109220	-1.3529	4.97651	30.533	3.28e-08	2.89e-07	5.69917	5.44516	4.83302	5.71065	5.59524	4.05327	4.13483	3.45728	4.59455	4.24716
CASKIN2	ENSG00000177303	-1.55827	5.02888	30.5153	3.31e-08	2.92e-07	5.98265	5.45403	6.64941	5.2772	5.14565	4.2511	4.36937	3.54087	3.58369	4.49057
TPM2	ENSG00000198467	2.2541	11.454	30.48	3.37e-08	2.97e-07	9.09779	9.70098	8.10543	10.3833	11.3636	11.9053	12.056	12.0148	11.747	12.5321
SRGAP1	ENSG00000196935	-1.46735	4.8491	30.4777	3.38e-08	2.97e-07	5.02807	5.53287	5.48355	5.45783	5.1804	3.95764	3.68445	2.85887	4.62759	4.0028
TMEM151B	ENSG00000178233	-4.87582	0.748769	30.4469	3.43e-08	3.02e-07	0.624257	1.6313	2.76387	1.61812	0.737668	-2.80679	-2.20878	-3.34301	-1.40227	-2.51938
OSM	ENSG00000099985	-4.29315	1.45093	30.4323	3.46e-08	3.04e-07	2.89609	2.32851	2.10075	2.11611	1.29393	-2.11004	-2.8593	-0.995101	1.32866	-2.51938
CHAC1	ENSG00000128965	-1.82214	3.35751	30.4174	3.48e-08	3.06e-07	4.20992	3.66934	4.87655	3.62216	3.84557	2.47386	2.52391	1.66566	2.50062	1.68221
HYI	ENSG00000178922	1.8837	5.35499	30.4065	3.5e-08	3.07e-07	4.60674	3.79563	3.54614	2.44246	5.06004	5.74657	5.78284	6.17317	5.42427	6.33399
MARCO	ENSG00000019169	-6.98419	0.245819	30.3809	3.55e-08	3.11e-07	0.495948	0.482105	2.36804	-0.297192	1.29393	-3.34301	-3.34301	-3.34301	-1.15753	-3.34301
ADAMTS4	ENSG00000158859	1.85101	7.46802	30.3635	3.58e-08	3.14e-07	5.5031	6.36578	5.84521	6.98532	6.62277	8.41527	7.80643	6.86179	9.34314	8.2394
RBSN	ENSG00000131381	1.18705	5.39286	30.3548	3.6e-08	3.15e-07	4.47679	5.00279	4.29258	4.96283	4.53368	6.19396	6.016	5.77015	5.52523	5.72942
CEP112	ENSG00000154240	-1.42318	5.85626	30.3429	3.62e-08	3.17e-07	6.25211	5.8653	7.36117	6.39527	6.50434	4.9817	4.62254	4.77939	4.99657	5.80772
DUSP3	ENSG00000108861	1.17783	5.74494	30.3367	3.63e-08	3.18e-07	5.09419	4.84545	5.24976	5.19291	4.78833	6.23957	6.60954	6.04139	5.61445	6.36752
LOC283335	ENSG00000257337	1.3579	5.15289	30.3326	3.64e-08	3.18e-07	4.20992	4.20927	5.1657	4.3545	3.31944	5.67572	5.64478	5.65078	5.57477	5.51877
PROX1	ENSG00000117707	-1.98984	3.81354	30.3308	3.64e-08	3.19e-07	4.16843	4.44101	4.4811	3.77494	5.06343	2.12348	2.10397	1.95535	4.33186	2.76023
CASP8	ENSG00000064012	-1.77309	3.19437	30.2606	3.78e-08	3.3e-07	3.89501	4.38647	3.88991	3.33808	3.37504	2.28978	1.90664	2.48323	1.95444	1.53889
LUM	ENSG00000139329	-1.74498	6.44655	30.2543	3.79e-08	3.31e-07	7.26273	7.12136	5.89545	7.31589	7.11841	5.4931	4.73952	3.79245	5.57477	5.85954
SRGAP3	ENSG00000196220	-2.43229	2.75023	30.2339	3.83e-08	3.34e-07	3.53033	4.01123	4.31385	2.33643	2.59943	1.369	0.596227	0.68739	1.6673	1.05043
RHCG	ENSG00000140519	-4.99546	0.885477	30.2289	3.84e-08	3.35e-07	1.86399	1.6103	1.44243	0.760593	2.46241	-2.80679	-3.34301	-3.34301	-1.69718	-0.852658
CBLB	ENSG00000114423	-1.30698	5.62711	30.17	3.96e-08	3.45e-07	5.87391	6.06854	6.48196	6.25784	5.83813	5.16947	4.73952	4.28542	5.33334	4.39495
CD8A	ENSG00000153563	-4.76245	1.68901	30.1562	3.99e-08	3.48e-07	3.36262	2.99593	1.09473	2.80246	1.04244	-0.883143	-3.34301	-2.32672	-0.457859	-3.34301
TMEM25	ENSG00000149582	1.73785	3.70931	30.1356	4.03e-08	3.51e-07	2.61644	2.78724	2.02023	3.36143	2.00751	3.97809	4.16039	4.83394	3.95622	4.39495
PSD	ENSG00000059915	-2.83782	3.24714	30.0844	4.14e-08	3.6e-07	3.39296	3.32722	2.87105	4.96028	5.31442	2.12348	1.09751	-0.226918	1.8603	0.692366
LHFPL6	ENSG00000183722	1.03409	6.84793	30.0805	4.14e-08	3.61e-07	6.46344	6.29599	6.33576	6.18115	5.85192	7.44738	7.40637	7.24971	7.12522	7.10565
PDZRN3	ENSG00000121440	1.60602	7.11067	30.0432	4.23e-08	3.68e-07	7.18379	6.1472	5.30603	6.4435	5.31158	8.00068	7.50132	7.18623	7.86539	7.55129
ABCA1	ENSG00000165029	-1.5267	6.42755	30.0356	4.24e-08	3.69e-07	6.99494	7.37156	7.05065	6.51901	6.78241	5.44689	4.93547	5.87173	5.87648	4.06297
CPLX1	ENSG00000168993	-3.61736	1.76382	30.0277	4.26e-08	3.7e-07	2.79973	1.43029	4.86507	2.18756	2.79148	-0.474654	-1.76205	-2.00155	-0.263637	0.117492
UNC13B	ENSG00000198722	1.33559	6.06094	30.0188	4.28e-08	3.72e-07	5.22981	5.39232	6.50434	4.62926	4.89488	6.33065	6.67363	6.40102	6.69709	6.49555
ERN1	ENSG00000178607	-1.24886	6.98604	30.013	4.29e-08	3.73e-07	7.20147	7.33962	7.70331	7.55795	7.37105	6.01056	5.7411	5.96547	6.97409	6.48581
CP	ENSG00000047457	-4.85991	1.05475	30.0098	4.3e-08	3.73e-07	1.27255	2.43983	1.67058	2.6464	0.595107	-2.80679	-1.58172	-3.34301	-0.948344	-3.34301
TM4SF1	ENSG00000169908	-2.40853	8.29546	30.0102	4.3e-08	3.73e-07	8.89397	8.30508	7.22915	10.1519	10.5026	6.79739	7.38077	6.27149	5.77325	7.09688
LANCL1	ENSG00000115365	1.38367	5.48113	30.006	4.31e-08	3.74e-07	4.63747	4.54426	3.36239	4.54676	5.25045	6.21307	6.01249	5.97359	5.73017	5.79988
TPCN1	ENSG00000186815	1.42096	6.18023	29.9996	4.32e-08	3.75e-07	4.98689	5.53705	6.13772	4.45564	5.1804	6.64904	6.62511	7.12504	6.42144	6.44242
PLEKHA6	ENSG00000143850	-2.07371	3.70801	29.9324	4.47e-08	3.87e-07	3.76185	4.34257	4.34724	5.00051	4.11743	2.04811	1.81303	1.04538	2.84762	3.22567
LOC254896	ENSG00000284948	-5.00591	0.969241	29.9331	4.47e-08	3.87e-07	1.82891	1.38155	3.3542	1.30129	1.38341	-3.34301	-1.42144	-3.34301	-1.5422	-3.34301
REEP1	ENSG00000068615	1.70578	4.17332	29.8649	4.63e-08	4.01e-07	3.42855	3.19946	2.33514	1.69368	3.63397	4.96335	4.71816	4.66655	4.77308	4.62084
COX7A2	ENSG00000112695	1.74454	5.49755	29.8592	4.65e-08	4.02e-07	4.45394	4.44398	3.01304	3.93919	5.62993	5.82882	6.07263	6.55741	5.43247	6.08427
GRID1	ENSG00000182771	2.66574	4.15697	29.8532	4.66e-08	4.03e-07	3.36874	2.74932	2.41603	-0.506781	0.4369	5.25241	4.51023	4.73912	4.62963	4.97766
FPR1	ENSG00000171051	-4.51405	1.18501	29.7842	4.83e-08	4.17e-07	1.27255	0.656127	1.67058	2.5548	2.85543	-1.85724	-1.76205	-2.74717	-0.325517	-3.34301
RNASET2	ENSG00000026297	-1.5881	3.36169	29.7721	4.86e-08	4.2e-07	3.8166	4.09298	4.22234	3.59614	3.89205	2.32852	2.13008	2.89841	1.9674	2.39442
PART1	ENSG00000152931	-4.46934	1.41077	29.7514	4.91e-08	4.24e-07	1.77464	1.99756	1.31322	3.41451	2.288	-1.4551	-1.42144	-3.34301	-0.147311	-3.34301
PISD	ENSG00000241878	-1.36047	4.17388	29.6978	5.05e-08	4.36e-07	4.20651	4.8432	4.72604	4.78997	4.84062	3.20749	3.59354	3.09841	3.72394	2.92782
ZEB2	ENSG00000169554	1.34498	8.74139	29.6821	5.09e-08	4.39e-07	7.88282	8.23543	6.98521	7.5722	8.29265	9.29048	9.43344	8.9149	9.26853	9.27583
CNNM2	ENSG00000148842	1.38599	6.65319	29.6632	5.14e-08	4.43e-07	5.82133	5.58223	6.61984	5.81304	4.84456	7.53971	6.87184	6.88658	7.16585	7.06862
BTN3A2	ENSG00000186470	-1.68706	4.49073	29.6341	5.22e-08	4.49e-07	5.33043	5.32141	4.96255	3.93919	5.23851	4.32001	3.49652	2.85887	3.52792	2.89876
KLHL4	ENSG00000102271	-2.98414	2.67299	29.6162	5.27e-08	4.53e-07	2.81774	3.96648	2.78838	3.02357	3.89965	-0.769678	-0.243986	-0.226918	1.80362	1.53889
ADAMTS18	ENSG00000140873	-4.63262	1.50411	29.6026	5.3e-08	4.56e-07	1.77464	2.50954	1.61683	2.49972	2.82381	-2.11004	-3.34301	-3.34301	0.242105	-0.852658
SLC27A6	ENSG00000113396	-5.86143	0.302715	29.5932	5.33e-08	4.58e-07	0.199007	1.22458	1.09473	1.48266	1.19853	-3.34301	-2.8593	-3.34301	-0.0396694	-3.34301
PRDM6	ENSG00000061455	2.7334	2.92472	29.5866	5.35e-08	4.6e-07	-0.175325	-0.00885508	2.02023	0.504953	2.24089	3.81031	4.173	2.85887	3.42832	3.41202
SDHA	ENSG00000073578	1.03884	6.18525	29.5663	5.4e-08	4.64e-07	5.82468	5.5646	5.31238	5.49526	5.62765	6.78352	6.49553	6.77085	6.25437	6.69148
ACTC1	ENSG00000159251	3.08974	2.29552	29.5634	5.41e-08	4.65e-07	-0.406602	0.61455	-0.0415271	-3.34301	0.986421	3.22813	2.80891	3.25891	2.62851	3.37029
ATP6V0E2	ENSG00000171130	2.34474	2.86239	29.5565	5.43e-08	4.66e-07	0.742081	1.19668	0.580601	2.72053	1.38341	2.7837	3.71496	3.50929	3.06216	4.18834
ZFAND1	ENSG00000104231	1.39604	5.68669	29.5555	5.43e-08	4.66e-07	4.94039	4.77643	3.97246	4.92935	5.15203	6.4005	6.47658	6.51987	5.33584	5.91501
SPOCK1	ENSG00000152377	-2.59763	3.67642	29.5289	5.51e-08	4.72e-07	5.04154	3.8414	3.87853	6.16465	3.5495	2.15257	1.0708	1.24262	3.99154	1.81256
GAREM1	ENSG00000141441	1.50036	4.61381	29.5154	5.55e-08	4.75e-07	2.77229	3.59111	3.838	4.63566	3.4074	5.32446	4.96841	4.90117	5.32077	5.00859
MAG	ENSG00000105695	-7.36888	0.710346	29.513	5.55e-08	4.76e-07	1.86399	-2.10253	2.62103	1.66893	0.259181	-3.34301	-3.34301	-3.34301	-0.603579	-3.34301
PTGIR	ENSG00000160013	3.22824	2.7303	29.5081	5.57e-08	4.77e-07	0.355104	1.94821	-0.22564	-2.26124	0.803991	2.32852	4.44412	3.05533	3.49249	3.63103
[truncated: 4,778 more rows]

## Sheet: Supplementary Data 2
SYMBOL	Ensembl	logFC	logCPM	LR	PValue	FDR	SP.Neg.1	SP.Pos.1	SP.Neg.2	SP.Pos.2	SP.Neg.3	SP.Pos.3
SELE	ENSG00000007908	3.98053	10.7833	99.2856	2.19e-23	5.97e-19	6.59743	9.78809	7.91341	12.0118	7.65606	12.2938
GATA3	ENSG00000107485	3.66954	4.83478	82.8825	8.71e-20	1.19e-15	2.80798	6.85492	1.71794	5.06607	0.078517	3.43581
XCL2	ENSG00000143185	7.65247	3.59276	81.331	1.91e-19	1.74e-15	-0.532699	5.2556	-2.96906	4.89754	-2.96906	1.31536
IL7R	ENSG00000168685	3.67276	6.36584	69.8012	6.56e-17	4.48e-13	4.96512	8.59729	0.202508	4.68095	2.59431	5.45302
CD69	ENSG00000110848	3.52757	5.82077	68.3128	1.4e-16	7.62e-13	4.34361	7.84628	1.39982	5.7285	2.17778	4.8483
KLRD1	ENSG00000134539	3.16316	5.06498	66.9605	2.77e-16	1.26e-12	3.75918	6.7881	1.85406	5.53276	1.86599	4.55208
IL18R1	ENSG00000115604	3.69163	4.75249	66.2976	3.88e-16	1.51e-12	0.770323	5.53124	2.07713	5.55923	2.86972	5.78278
VCAM1	ENSG00000162692	3.13305	7.14799	64.5252	9.53e-16	3.25e-12	4.63946	7.31751	4.89697	8.24088	4.89873	8.24954
TNFRSF10A	ENSG00000104689	2.72318	4.97567	55.947	7.45e-14	2.26e-10	2.28141	5.2416	3.31311	6.00673	3.44302	5.92806
SPOCK2	ENSG00000107742	3.15516	5.51379	55.6241	8.77e-14	2.4e-10	3.53905	7.29464	2.68966	6.16361	2.35355	4.48656
TAGLN	ENSG00000149591	-3.0785	10.3948	55.0898	1.15e-13	2.86e-10	10.1533	7.77176	12.1331	9.36743	10.5332	6.41732
PTPN22	ENSG00000134242	3.87801	5.51235	51.8905	5.87e-13	1.34e-09	4.08079	7.60899	-0.449686	5.14348	1.51779	4.2063
CCL21	ENSG00000137077	-5.18299	3.58536	50.5502	1.16e-12	2.44e-09	4.84013	1.39863	3.39192	-2.96906	4.88449	-0.409927
FRZB	ENSG00000162998	-2.61982	5.28562	49.9474	1.58e-12	3.08e-09	4.92822	2.8053	5.39313	2.80462	7.03726	3.96464
IL6	ENSG00000136244	2.71187	7.00236	49.4461	2.04e-12	3.71e-09	2.49838	4.75812	5.14083	7.91359	5.6539	8.67811
ACTG2	ENSG00000163017	-2.65488	9.19458	49.2732	2.23e-12	3.8e-09	9.185	7.12198	11.1165	8.13282	8.01302	5.10562
DES	ENSG00000175084	-2.35251	10.1889	48.6374	3.08e-12	4.95e-09	9.86176	7.7472	12.1457	9.66779	8.76236	6.30016
CD96	ENSG00000153283	3.03872	4.84947	47.723	4.91e-12	7.45e-09	3.95012	6.79579	0.692152	4.69571	1.7865	3.97742
TMEM70	ENSG00000175606	2.71913	7.21922	47.5885	5.26e-12	7.56e-09	4.91749	7.03374	5.3543	8.36554	5.32693	8.33019
ICAM4	ENSG00000105371	2.89387	4.7999	47.4738	5.57e-12	7.61e-09	0.949401	4.50974	3.68578	5.77616	2.98992	6.05854
KCNMB1	ENSG00000145936	-2.48504	5.19616	47.3417	5.96e-12	7.76e-09	4.5863	2.03994	7.06006	4.34873	4.92217	2.79343
NCR3LG1	ENSG00000188211	2.50421	5.10126	47.1761	6.49e-12	8.06e-09	2.31448	5.24441	3.31311	5.62433	4.15484	6.42433
SFRP2	ENSG00000145423	-5.88541	3.29928	46.77	7.98e-12	9.48e-09	1.94379	-1.86099	-1.14176	-2.96906	5.73422	-0.549573
LYZ	ENSG00000090382	-5.43664	3.15192	46.0717	1.14e-11	1.3e-08	4.75236	-2.31116	1.90868	-1.61898	4.42142	-0.0574241
IL1B	ENSG00000125538	-3.82861	4.52394	45.952	1.21e-11	1.32e-08	5.0945	1.08406	4.08015	1.90884	6.29622	1.18924
XCL1	ENSG00000143184	4.48519	4.55112	45.5092	1.52e-11	1.58e-08	1.85668	6.40913	-0.872487	5.11631	0.48327	2.55855
SUSD5	ENSG00000173705	-2.68511	5.04674	45.454	1.56e-11	1.58e-08	4.85706	2.90815	5.73038	3.05411	6.50773	3.15008
GNLY	ENSG00000115523	3.28284	5.29711	45.0864	1.89e-11	1.84e-08	3.45258	7.49618	1.05706	4.81206	1.21793	2.90463
MYL9	ENSG00000101335	-2.88082	9.43349	44.8254	2.15e-11	1.96e-08	8.95172	6.88315	10.9915	8.3225	10.111	6.18647
NOCT	ENSG00000151014	2.3678	5.63433	44.863	2.11e-11	1.96e-08	3.59395	5.6526	3.99856	6.46012	4.26891	6.81085
HAS2	ENSG00000170961	2.97716	4.02599	44.4665	2.59e-11	2.28e-08	1.31882	3.68025	2.13936	5.33244	1.92286	5.08215
CD7	ENSG00000173762	5.47201	4.73913	43.5804	4.07e-11	3.47e-08	1.10869	6.67493	-2.52111	4.96306	0.323482	2.7193
CCL5	ENSG00000271503	4.51093	6.71582	42.7758	6.14e-11	5.08e-08	4.5863	8.72077	-0.198095	6.89929	2.40768	5.3755
ACTA2	ENSG00000107796	-2.62749	10.5956	42.1849	8.3e-11	6.67e-08	10.0943	8.4203	12.2085	9.47683	11.1051	7.63965
TFPI2	ENSG00000105825	2.37289	5.55313	41.7507	1.04e-10	8.09e-08	2.98271	4.97672	4.10765	6.9746	4.14691	6.34768
CAVIN3	ENSG00000170955	-2.24923	4.97407	40.9059	1.6e-10	1.21e-07	5.00111	2.8053	6.19883	3.87156	5.64407	3.46331
ITK	ENSG00000113263	2.69521	4.69296	40.6224	1.85e-10	1.36e-07	3.98134	6.50249	0.886112	4.41267	2.38087	4.37028
PTPRE	ENSG00000132334	2.22767	5.33371	40.2431	2.24e-10	1.61e-07	4.31121	6.38513	3.29272	5.86536	3.81261	5.82049
RERGL	ENSG00000111404	-2.64292	4.99413	39.7327	2.91e-10	1.99e-07	4.2527	2.09081	5.15031	3.05411	6.83173	3.23765
CXCR4	ENSG00000121966	2.67421	5.92392	39.729	2.92e-10	1.99e-07	4.83444	7.95967	2.3114	5.51622	3.16515	4.77701
IGF1	ENSG00000017427	-2.56355	7.13241	39.3705	3.51e-10	2.34e-07	7.70254	5.91678	8.6148	5.81047	6.80235	3.72053
TPM2	ENSG00000198467	-2.66723	10.2565	39.1921	3.84e-10	2.5e-07	9.80818	8.1335	11.8778	9.23994	10.7009	7.00897
FABP3	ENSG00000121769	-2.66128	4.2468	39.0689	4.09e-10	2.6e-07	4.27807	2.29982	5.63236	2.66157	4.87731	1.9551
CEMIP2	ENSG00000135048	2.19693	8.96178	38.5205	5.42e-10	3.36e-07	6.99297	9.34278	7.29819	9.53993	8.03897	10.0363
STAT4	ENSG00000138378	2.4888	5.06379	38.3648	5.87e-10	3.56e-07	4.48828	6.91173	1.39982	4.64718	2.80059	4.55635
MRGPRF	ENSG00000172935	-2.54587	4.93745	37.8593	7.6e-10	4.52e-07	4.97032	3.01736	6.55831	4.33936	4.75735	1.27453
SMOC2	ENSG00000112562	-2.46798	7.19932	37.4944	9.17e-10	5.22e-07	6.9423	5.14862	9.06518	6.52871	6.40252	3.34013
HNMT	ENSG00000150540	-2.63638	5.1542	37.5342	8.98e-10	5.22e-07	5.39036	3.55904	6.10254	3.74245	6.16976	2.45273
SBSPON	ENSG00000164764	-2.70848	4.21656	37.3539	9.85e-10	5.49e-07	4.20941	2.03994	4.38311	2.03028	5.86815	2.37761
IL2RB	ENSG00000100385	4.96468	5.41132	36.4697	1.55e-09	8.31e-07	2.24757	7.29803	-1.29794	5.96925	1.74505	3.9057
IFIT3	ENSG00000119917	2.18595	5.62938	36.4823	1.54e-09	8.31e-07	3.37634	5.1576	4.09592	6.72226	4.59477	6.69959
TNFAIP3	ENSG00000118503	2.3914	9.18806	36.3429	1.65e-09	8.69e-07	7.28962	10.501	7.77632	9.60808	7.3664	9.51066
STX11	ENSG00000135604	2.05666	5.38518	36.0797	1.89e-09	9.76e-07	3.5108	5.54042	4.05615	6.24615	4.38478	6.30903
TCF23	ENSG00000163792	-2.209	5.5514	36.0448	1.93e-09	9.76e-07	5.10398	2.90815	7.61596	5.12996	2.54686	0.786436
PRF1	ENSG00000180644	4.22474	3.8463	35.9539	2.02e-09	1e-06	-1.10209	5.53354	0.92196	4.81544	0.431949	2.87762
HMOX1	ENSG00000100292	2.29709	6.50468	35.523	2.52e-09	1.23e-06	3.42256	5.44345	6.307	8.22792	3.69236	6.62035
CYTH1	ENSG00000108669	2.17026	7.24893	35.4045	2.68e-09	1.28e-06	5.38648	7.65567	5.82217	7.82447	6.08092	8.3136
FRK	ENSG00000111816	-2.24087	4.58634	34.9658	3.36e-09	1.58e-06	4.5451	2.64435	5.04045	2.8449	5.98404	3.42652
CTSW	ENSG00000172543	2.5767	4.31809	34.9348	3.41e-09	1.58e-06	3.17501	6.4907	1.15068	3.29611	0.798992	2.8501
HELZ2	ENSG00000130589	2.04728	5.98183	34.8343	3.59e-09	1.63e-06	4.14653	5.99398	5.00537	7.10197	4.53826	6.71303
SELP	ENSG00000174175	2.65026	6.27699	34.7183	3.81e-09	1.68e-06	4.89034	6.33722	3.71161	7.11849	4.46994	7.49665
MFAP5	ENSG00000197614	-2.4283	6.24735	34.7269	3.79e-09	1.68e-06	6.19083	4.42308	7.75784	5.57529	6.45969	3.11582
PLN	ENSG00000198523	-2.91794	6.553	34.4728	4.32e-09	1.87e-06	5.83121	3.80735	7.58764	5.21695	7.96841	3.54283
PTGS2	ENSG00000073756	2.23532	7.58402	34.065	5.33e-09	2.28e-06	5.35106	7.28443	5.58423	8.34871	6.85688	8.85965
HOXA11	ENSG00000005073	-2.09944	5.45648	33.9138	5.76e-09	2.42e-06	5.616	3.83745	7.17455	4.59695	4.61217	2.7193
CAP2	ENSG00000112186	-2.29417	4.40107	33.5769	6.85e-09	2.8e-06	4.22688	2.3838	5.04655	2.7205	5.75525	3.12733
CASQ2	ENSG00000118729	-2.71363	4.41513	33.5706	6.87e-09	2.8e-06	4.21817	1.87561	4.55277	2.64645	6.14008	2.31859
PPP1R14A	ENSG00000167641	-2.4575	5.93168	33.4745	7.22e-09	2.9e-06	5.73984	3.28099	6.56541	5.04316	7.31687	3.94526
PTPRC	ENSG00000081237	2.98834	6.71456	33.2672	8.03e-09	3.18e-06	5.98802	8.55744	2.4651	7.03607	3.50641	5.39706
FASLG	ENSG00000117560	4.41377	3.53593	33.0297	9.08e-09	3.54e-06	1.44363	5.50804	-2.96906	3.44333	0.206193	2.94422
TNFSF10	ENSG00000121858	2.02256	5.94669	32.8806	9.8e-09	3.77e-06	3.69785	6.06725	4.94349	6.69956	5.00352	6.94374
MX1	ENSG00000157601	2.10291	7.20652	32.5488	1.16e-08	4.35e-06	4.94415	6.86683	5.81504	7.7892	6.19787	8.59867
REL	ENSG00000162924	2.12386	7.93454	32.553	1.16e-08	4.35e-06	6.38428	8.88581	6.39811	8.2534	6.69488	8.70812
ICAM1	ENSG00000090339	2.12329	9.29917	31.7625	1.74e-08	6.35e-06	7.24422	8.98914	8.36304	10.1781	7.66442	10.4811
MYH11	ENSG00000133392	-2.45408	12.5025	31.6429	1.85e-08	6.66e-06	11.2209	10.0855	14.1306	11.5498	13.2324	9.61156
RUNX3	ENSG00000020633	2.4765	4.60371	31.5809	1.91e-08	6.79e-06	3.5108	6.59239	1.26675	4.08843	2.36727	3.77276
SSPN	ENSG00000123096	-2.42984	5.2487	30.9421	2.66e-08	9.31e-06	5.11341	3.77661	6.32469	3.8186	6.27908	2.87762
RELB	ENSG00000104856	2.17255	6.3149	30.8204	2.83e-08	9.79e-06	4.80566	6.37234	5.29402	7.33019	4.29787	7.19959
PPP1R16B	ENSG00000101445	1.90321	5.84377	30.6901	3.03e-08	1.03e-05	5.24358	7.23441	4.00275	5.96316	4.16666	5.90651
HLX	ENSG00000136630	1.92665	5.0936	30.5946	3.18e-08	1.07e-05	3.08207	4.80075	3.87598	6.01705	4.25052	6.12751
MYLK	ENSG00000065534	-2.28694	10.1257	30.4757	3.38e-08	1.11e-05	9.5429	8.23909	11.8001	9.46207	10.2859	7.07361
SOD3	ENSG00000109610	-2.38491	5.71516	30.4737	3.38e-08	1.11e-05	5.0461	3.79972	6.82173	4.14868	6.94131	3.78008
CHRDL1	ENSG00000101938	-2.24751	7.0205	30.4036	3.51e-08	1.14e-05	6.90208	5.21318	8.63418	6.64546	6.79665	3.72053
SYTL3	ENSG00000164674	2.44191	4.53931	30.3203	3.66e-08	1.18e-05	3.42256	6.49307	1.79729	4.54898	1.76592	3.11582
BICDL1	ENSG00000135127	2.62112	4.39547	30.281	3.74e-08	1.19e-05	2.52687	6.25876	2.02863	4.52438	2.09771	3.66632
SSH1	ENSG00000084112	2.02348	7.71112	30.1937	3.91e-08	1.23e-05	6.19083	8.20089	6.44738	8.19161	6.41908	8.73046
PTN	ENSG00000105894	-2.80178	6.2322	30.0948	4.11e-08	1.28e-05	6.25611	4.89321	7.39423	4.50775	7.18116	3.05685
SH2D1B	ENSG00000198574	4.34112	3.19105	29.8479	4.67e-08	1.43e-05	0.862639	5.08104	-1.90396	3.93515	-0.588353	1.57275
ZCCHC12	ENSG00000174460	-1.99518	5.27054	29.8206	4.74e-08	1.44e-05	5.4399	3.54086	6.50538	4.98125	5.52207	2.97002
LMNB1	ENSG00000113368	2.12719	4.5422	29.2182	6.47e-08	1.92e-05	2.83101	5.56536	3.05513	4.96611	3.41024	5.13443
ALDH1B1	ENSG00000137124	-1.87957	5.14411	29.2189	6.46e-08	1.92e-05	5.28587	3.11889	6.26488	4.53673	5.61991	3.89227
ZNF217	ENSG00000171940	1.90037	6.301	29.0745	6.96e-08	2.05e-05	5.02128	6.66342	5.05868	7.02076	5.07217	7.15389
PVR	ENSG00000073008	1.8835	6.04185	28.8422	7.85e-08	2.28e-05	3.65976	5.80318	5.31945	6.89849	5.12564	7.04962
TM4SF1	ENSG00000169908	2.30962	9.55737	28.5659	9.06e-08	2.6e-05	7.06517	8.22884	8.10443	11.2314	7.63954	10.2381
ZNF267	ENSG00000185947	2.01509	7.35563	28.5466	9.15e-08	2.6e-05	5.76098	7.64773	6.06496	7.72409	6.08197	8.57654
EPDR1	ENSG00000086289	-1.9613	4.70304	28.525	9.25e-08	2.61e-05	4.87933	3.2919	5.63371	3.59276	5.50044	3.2898
ABCB1	ENSG00000085563	1.9269	7.61593	28.3473	1.01e-07	2.8e-05	6.52335	8.3196	5.81623	7.8515	6.62448	8.56838
ZBTB5	ENSG00000168795	2.02541	5.3894	28.0343	1.19e-07	3.23e-05	3.80643	5.29951	4.08411	5.83901	3.96028	6.75907
PRKX	ENSG00000183943	2.41368	4.79771	28.0287	1.2e-07	3.23e-05	3.525	6.50249	1.77786	4.79844	3.38348	4.5349
GPC6	ENSG00000183098	-2.76559	4.84714	27.7163	1.4e-07	3.76e-05	4.05167	3.01736	5.15596	1.83075	6.62591	2.93114
SLFN13	ENSG00000154760	2.45122	4.02108	27.5122	1.56e-07	4.14e-05	2.78457	5.67361	1.47414	4.33465	2.13027	3.61819
HSPB7	ENSG00000173641	-1.85182	5.68714	27.2437	1.79e-07	4.67e-05	5.35106	3.78435	7.24788	5.55114	5.51284	3.23765
FBXL22	ENSG00000197361	-2.42824	3.70723	27.2552	1.78e-07	4.67e-05	3.64683	1.22735	5.3144	3.03102	3.6869	1.23251
SLA2	ENSG00000101082	3.40035	4.27818	27.1085	1.92e-07	4.88e-05	2.83101	6.02863	-0.544344	4.88149	1.72387	3.34013
IKZF3	ENSG00000161405	3.1102	5.47179	27.0687	1.96e-07	4.88e-05	4.00179	7.4688	0.692152	5.16486	3.24166	4.21711
CGAS	ENSG00000164430	2.01795	4.32776	27.0517	1.98e-07	4.88e-05	3.08207	4.84217	2.78034	4.68835	3.07602	5.40181
UPP1	ENSG00000183696	1.91305	5.73413	27.1346	1.9e-07	4.88e-05	4.76437	6.05128	4.16487	6.30871	4.46036	6.73764
APOD	ENSG00000189058	-2.35625	4.89838	27.096	1.94e-07	4.88e-05	5.91444	4.58264	4.42431	2.18476	5.98292	2.50661
CASP4	ENSG00000196954	2.0937	6.75422	27.0602	1.97e-07	4.88e-05	5.24358	6.57127	5.09446	7.25805	5.39048	8.15746
B3GNT5	ENSG00000176597	1.81152	6.27801	26.9752	2.06e-07	5e-05	4.48828	6.36719	5.42627	7.08735	5.27327	7.1581
C2CD4B	ENSG00000205502	2.21406	5.46835	26.967	2.07e-07	5e-05	3.783	4.9801	3.43597	6.61278	4.30502	6.52022
PRDM1	ENSG00000057657	1.88289	7.0351	26.94	2.1e-07	5.03e-05	5.33101	6.94061	5.47836	7.44549	6.29083	8.35121
FHL5	ENSG00000112214	-2.36398	5.80356	26.8869	2.16e-07	5.12e-05	4.61975	3.05628	5.83162	3.98407	7.7283	4.04573
SFRP1	ENSG00000104332	-1.83609	5.57695	26.8245	2.23e-07	5.25e-05	6.07742	4.51441	5.27162	2.99567	6.82615	5.16546
RRAS	ENSG00000126458	-1.85383	5.05457	26.6726	2.41e-07	5.63e-05	5.03622	3.55904	6.48606	4.19617	5.16152	3.40776
CRY1	ENSG00000008405	1.91311	6.46508	26.6379	2.45e-07	5.63e-05	4.56585	7.0313	5.69844	7.24995	5.31282	7.03975
MFHAS1	ENSG00000147324	1.80185	6.28824	26.6457	2.44e-07	5.63e-05	4.41395	6.09555	5.51109	7.27228	5.2023	7.15037
FAM83G	ENSG00000188522	1.82559	5.5132	26.5787	2.53e-07	5.76e-05	3.82949	5.54727	5.15219	6.63688	3.75112	6.00807
IFIT2	ENSG00000119922	1.78916	5.12612	26.5524	2.56e-07	5.79e-05	3.26234	4.93557	3.89865	5.95245	4.5107	6.12033
PREX1	ENSG00000124126	2.48844	6.01586	26.4664	2.68e-07	5.96e-05	4.70327	7.6258	2.82835	6.26236	4.74163	5.76077
CNN1	ENSG00000130176	-1.9624	9.78803	26.4697	2.68e-07	5.96e-05	9.12394	7.82484	11.5695	9.70657	9.12926	6.39844
BEX3	ENSG00000166681	-1.7617	6.01009	26.3595	2.83e-07	6.24e-05	6.29183	4.61775	7.09532	5.15421	6.39918	4.74375
FGR	ENSG00000000938	2.42929	4.17079	26.2391	3.02e-07	6.59e-05	2.14101	4.68551	1.37417	4.65097	3.77706	5.18762
PCDH17	ENSG00000118946	1.87863	8.03916	26.163	3.14e-07	6.8e-05	6.09893	7.60298	6.64196	8.75659	7.28333	9.29238
NTRK2	ENSG00000148053	-2.1042	6.2623	26.0725	3.29e-07	7.07e-05	5.79652	4.35188	6.48231	4.67724	7.90777	4.8483
PRMT5-AS1	ENSG00000237054	-2.06046	4.11924	26.0145	3.39e-07	7.23e-05	4.95991	2.67801	4.82305	2.98369	4.61505	2.60868
C12orf75	ENSG00000235162	-2.73308	5.42136	25.5475	4.32e-07	9.14e-05	4.60646	3.68025	5.74171	2.67653	7.19614	3.20543
SH2D2A	ENSG00000027869	2.76057	3.34018	25.4536	4.53e-07	9.39e-05	1.85668	5.13657	1.20988	3.77061	0.143767	2.31859
RASL12	ENSG00000103710	-2.0875	4.8043	25.4464	4.55e-07	9.39e-05	4.48828	3.05628	5.64448	3.8585	5.99844	2.98274
SELPLG	ENSG00000110876	2.40462	3.96228	25.4667	4.5e-07	9.39e-05	2.63553	5.82962	1.47414	3.85193	1.7865	3.31014
HELB	ENSG00000127311	1.72774	5.96102	25.4371	4.57e-07	9.39e-05	4.91749	6.43642	4.63876	6.49851	4.99027	6.77928
CD2	ENSG00000116824	3.13748	3.16574	25.4168	4.62e-07	9.42e-05	2.71198	5.14562	-1.67251	2.03028	-0.0615645	2.74941
SLC9B2	ENSG00000164038	1.77255	6.35797	25.3534	4.77e-07	9.66e-05	4.39861	6.0023	5.66181	7.38016	5.26045	7.24057
CD24	ENSG00000272398	-2.39162	4.47863	25.273	4.98e-07	0.0001	5.4511	3.82998	4.86279	2.97161	5.18108	1.46801
ATRNL1	ENSG00000107518	-1.73382	5.99554	25.1401	5.33e-07	0.000105538	5.25214	3.76099	7.65109	5.75164	5.87177	4.08758
RERG	ENSG00000134533	-2.01429	6.38066	25.1452	5.32e-07	0.000105538	6.40745	5.17243	7.68147	5.6473	6.74634	3.98376
ARHGAP9	ENSG00000123329	2.42537	5.51272	25.0838	5.49e-07	0.000107881	4.10933	7.61443	2.50109	5.19634	2.67378	3.61819
AKAP6	ENSG00000151320	-2.12152	5.57591	25.0694	5.53e-07	0.000107915	5.49863	4.16868	6.10839	4.27692	6.91935	3.71291
TPM1	ENSG00000140416	-1.92812	9.91676	25.0126	5.7e-07	0.000110348	9.42956	8.34896	11.5733	9.45883	9.78805	7.21248
ADAM8	ENSG00000151651	4.7505	3.0023	24.8749	6.12e-07	0.000117689	0.451563	4.76596	-2.96906	3.76362	-0.13706	2.29837
IKZF1	ENSG00000185811	2.08072	4.10596	24.8196	6.3e-07	0.000120263	3.29584	5.85191	2.10858	3.92891	1.8852	3.66632
TGFB1I1	ENSG00000140682	-2.02827	6.12915	24.6748	6.79e-07	0.000128749	5.85106	4.80075	7.71666	5.31342	6.16485	3.57681
KDM6B	ENSG00000132510	1.8239	9.12585	24.5334	7.3e-07	0.00013759	7.241	9.4991	8.57911	9.82795	7.92092	9.8816
NDN	ENSG00000182636	-2.44941	4.23845	24.3847	7.89e-07	0.000147618	4.70327	2.8939	5.34112	1.53491	4.80351	3.04476
INHBB	ENSG00000163083	2.48636	3.7515	24.2974	8.26e-07	0.00015341	0.565822	3.62954	3.57756	5.19374	1.24792	3.99008
EMP1	ENSG00000134531	1.70514	10.1648	23.9273	1e-06	0.000184658	8.08259	9.21874	9.47448	11.4628	8.97127	10.9545
TAL1	ENSG00000162367	1.79687	4.63051	23.895	1.02e-06	0.000186523	2.80798	4.44279	2.73067	4.80867	4.37462	6.00807
ETS1	ENSG00000134954	1.83763	7.89502	23.8789	1.03e-06	0.00018684	6.34281	8.64221	6.75311	8.55328	6.98481	8.39769
PALLD	ENSG00000129116	-2.11338	8.81638	23.8062	1.07e-06	0.000192748	8.26227	7.1296	10.1901	8.06693	9.51966	6.43942
NEDD9	ENSG00000111859	1.76522	7.93919	23.6929	1.13e-06	0.000203081	6.35676	7.94159	6.46798	8.48561	7.36768	9.05687
ETS2	ENSG00000157557	1.75834	9.05092	23.6792	1.14e-06	0.000203197	7.35663	8.64594	8.12836	9.96163	7.94771	10.0953
DSP	ENSG00000096696	1.82054	6.33684	23.623	1.17e-06	0.000207862	4.95991	6.16395	4.68904	6.97763	5.56885	7.51429
JAZF1	ENSG00000153814	-1.80363	5.81003	23.4407	1.29e-06	0.000224159	6.17517	4.95972	7.21258	5.42172	5.1377	2.73443
FMOD	ENSG00000122176	-2.15713	6.07889	23.3073	1.38e-06	0.000238736	6.50556	5.54499	7.14736	4.77778	6.46608	3.35978
RAB11FIP2	ENSG00000107560	-1.69324	5.93035	22.9533	1.66e-06	0.000285187	6.02345	4.78153	6.99687	5.09975	6.45648	4.5349
TCF7	ENSG00000081059	2.24251	5.42448	22.9167	1.69e-06	0.000285273	3.8634	7.08482	3.50259	6.0845	3.34931	4.17891
RAMP1	ENSG00000132329	-1.92973	5.74366	22.9359	1.67e-06	0.000285273	5.6681	4.70605	7.33356	4.89434	5.46896	3.12733
TEX15	ENSG00000133863	-1.68299	5.63162	22.9168	1.69e-06	0.000285273	5.46956	4.19798	7.13786	5.14079	5.48793	3.73564
GFRA1	ENSG00000151892	-1.82971	4.4854	22.7842	1.81e-06	0.000303769	4.97032	3.4267	4.47346	2.85809	5.70208	3.41717
PAGE4	ENSG00000101951	-1.75102	4.53284	22.7315	1.86e-06	0.000304736	5.97515	4.27148	4.42119	2.63117	4.5107	2.79343
TIFA	ENSG00000145365	1.73914	6.02958	22.7356	1.86e-06	0.000304736	4.79983	6.03189	4.94349	6.63496	4.85069	7.12547
NEXN	ENSG00000162614	-2.23276	6.84195	22.7392	1.86e-06	0.000304736	6.23468	5.24441	7.96587	5.57129	7.97094	4.69817
OTUD4	ENSG00000164164	1.72368	7.57746	22.7533	1.84e-06	0.000304736	5.76697	7.31951	6.83824	8.52437	6.54745	8.47377
OASL	ENSG00000135114	3.57934	3.88014	22.6924	1.9e-06	0.000309145	2.55482	4.26596	-1.90396	4.10512	2.03029	5.33637
LEFTY2	ENSG00000143768	-2.59037	3.85293	22.6475	1.95e-06	0.000314589	1.98545	0.867773	5.96969	2.64645	3.32138	0.387554
HSPB6	ENSG00000004776	-2.13806	8.27787	22.4082	2.2e-06	0.000350102	7.64927	6.72308	10.1319	7.57837	7.73559	4.85177
ND6	ENSG00000198695	-2.12916	10.61	22.4191	2.19e-06	0.000350102	12.0637	8.52717	10.6406	8.91123	10.8474	9.65843
CD247	ENSG00000198821	2.51513	4.58753	22.4196	2.19e-06	0.000350102	3.37634	6.50718	1.29436	4.70669	2.39434	3.18354
CD55	ENSG00000196352	1.71204	8.23421	22.3542	2.27e-06	0.000358011	6.79486	8.22884	7.14119	9.16535	7.34228	9.01682
THY1	ENSG00000154096	-1.65884	5.06935	22.2401	2.41e-06	0.000377732	5.83121	4.56025	5.53009	3.83202	5.59679	3.61
RRP12	ENSG00000052749	1.70548	6.20167	22.075	2.62e-06	0.000409303	4.68442	6.81104	5.51109	6.72856	5.10735	6.87541
STBD1	ENSG00000118804	-6.4318	1.56592	22.0606	2.64e-06	0.000410046	2.85369	-2.31116	3.07118	-2.96906	0.71561	-2.34264
ANKDD1A	ENSG00000166839	1.80172	5.00318	22.0137	2.71e-06	0.000417815	3.08207	5.68607	3.50259	4.92285	4.63788	6.04039
RAB27A	ENSG00000069974	1.58691	5.21993	21.9663	2.77e-06	0.000421913	3.97101	5.73286	4.1686	5.76395	4.50761	5.89814
SH2B3	ENSG00000111252	1.68256	5.86095	21.963	2.78e-06	0.000421913	5.09925	6.2931	4.6786	6.80117	4.53218	6.24444
RAB29	ENSG00000117280	1.86056	4.27666	21.9627	2.78e-06	0.000421913	2.46931	4.70196	2.9635	4.86852	3.69236	5.11721
LUM	ENSG00000139329	-2.28434	6.74845	21.8526	2.94e-06	0.000437113	7.21716	5.50804	5.50224	4.07156	8.50058	4.71733
INPP5D	ENSG00000168918	1.60958	5.552	21.879	2.9e-06	0.000437113	5.0705	6.75004	3.88962	5.7267	4.39487	5.69074
ARHGAP45	ENSG00000180448	2.70864	4.24414	21.8685	2.92e-06	0.000437113	2.60913	6.03189	0.811627	4.43923	2.7491	3.5935
PNP	ENSG00000198805	1.67028	7.81508	21.7593	3.09e-06	0.000456415	6.08463	7.76933	6.89401	8.48534	7.08788	8.81919
CTSK	ENSG00000143387	-2.23552	4.90078	21.7321	3.13e-06	0.000460435	5.61931	3.9588	5.12938	3.73532	5.94453	2.21451
MAOB	ENSG00000069535	-1.79249	6.29502	21.6381	3.29e-06	0.000480984	5.70597	4.44279	8.13315	5.61271	5.64407	4.0698
SLCO4A1	ENSG00000101187	1.67962	4.90163	21.5767	3.4e-06	0.000493979	3.63379	4.87156	3.53189	5.23727	4.10246	6.15307
MATK	ENSG00000007264	2.51636	3.6567	21.5339	3.48e-06	0.000499807	2.76078	5.32097	0.650022	4.09958	1.51779	2.90463
ARAP2	ENSG00000047365	1.68359	6.37983	21.541	3.46e-06	0.000499807	5.06565	7.23794	5.46779	6.89769	5.34612	6.7947
MYCT1	ENSG00000120279	1.90243	5.58714	21.4943	3.55e-06	0.00050492	3.88558	5.03308	3.74702	6.63592	4.94751	6.60087
KCNS3	ENSG00000170745	-2.93225	2.97112	21.5033	3.53e-06	0.00050492	4.303	2.16389	3.04703	0.0718162	3.64807	0.22564
CSRP1	ENSG00000159176	-1.79612	9.06059	21.4764	3.58e-06	0.000507035	8.51119	7.42734	10.5914	8.76558	9.18784	6.71303
DSTN	ENSG00000125868	-1.66437	9.69339	21.4482	3.64e-06	0.000509258	9.03343	7.98971	10.8949	8.99958	10.479	8.43348
TNFRSF10D	ENSG00000173530	1.69326	8.5577	21.449	3.63e-06	0.000509258	6.47847	7.72775	7.67328	9.45991	7.68648	9.72315
NUP210	ENSG00000132182	1.97314	4.22224	21.2666	4e-06	0.000557004	3.9916	5.8611	1.32146	4.002	2.49779	3.81608
STK10	ENSG00000072786	1.64133	6.06	21.2131	4.11e-06	0.000566971	5.29832	7.42425	4.62524	6.11365	4.78318	6.08534
MEIS3	ENSG00000105419	-1.91084	4.62581	21.1033	4.35e-06	0.000597383	4.72187	3.66354	6.07295	4.07156	4.40821	1.76186
CALD1	ENSG00000122786	-2.11149	10.2482	21.0924	4.38e-06	0.000597804	9.47916	8.69839	11.3669	9.10356	11.3962	8.13661
NME4	ENSG00000103202	-1.57321	5.04721	21.0034	4.58e-06	0.000617717	5.30656	3.95193	6.17768	4.58114	5.17134	3.42652
CHIC2	ENSG00000109220	1.59973	5.97454	21.0011	4.59e-06	0.000617717	4.5727	6.38258	5.32112	6.52768	4.96115	6.73576
ELF4	ENSG00000102034	1.55375	5.09098	20.9836	4.63e-06	0.000620318	3.77114	5.27497	4.47949	6.0859	3.99163	5.52005
FGFR2	ENSG00000066468	-1.56815	5.91453	20.9326	4.76e-06	0.000633937	5.81397	4.27698	7.43085	5.6755	5.49263	4.09932
ZC3HAV1	ENSG00000105939	1.68798	8.65673	20.8869	4.87e-06	0.000646112	6.91426	9.14205	7.92781	9.26938	7.83741	9.33643
SAMSN1	ENSG00000155307	2.74708	4.57695	20.8609	4.94e-06	0.00065176	3.77114	6.53615	0.0160669	4.49515	2.22377	3.13875
RNF125	ENSG00000101695	1.80242	4.95879	20.8195	5.05e-06	0.000662818	4.3275	5.90084	2.41566	5.06037	4.37802	5.56729
CES1	ENSG00000198848	-1.5675	5.05096	20.7901	5.12e-06	0.00066984	5.1181	3.49439	6.49054	4.79159	4.64916	3.3
ADGRG1	ENSG00000205336	1.627	6.22652	20.6328	5.56e-06	0.000723726	4.84013	6.10795	5.44795	6.99563	5.13168	7.18245
GZMB	ENSG00000100453	4.67093	2.51196	20.6158	5.61e-06	0.000726708	-0.125509	4.40309	-2.96906	2.90965	-0.301047	1.90248
CLEC2B	ENSG00000110852	1.65104	6.55534	20.6003	5.66e-06	0.000729174	5.5926	6.89393	5.20771	7.31114	5.68711	7.22726
KRT86	ENSG00000170442	3.30297	3.68264	20.5551	5.79e-06	0.000743108	0.0417904	5.58767	1.15068	4.2219	1.02362	2.33853
POU2F2	ENSG00000028277	2.24126	3.4303	20.477	6.04e-06	0.000770426	1.76396	4.0387	2.16949	4.33465	1.86599	4.04573
HOXA10	ENSG00000253293	-1.90564	5.20115	20.4508	6.12e-06	0.000777407	5.44737	4.59591	6.74187	4.01383	4.57421	2.48887
NRN1	ENSG00000124785	1.92405	5.03469	20.4379	6.16e-06	0.000779056	3.62063	4.46224	3.21538	6.01411	4.09836	6.15448
PSD	ENSG00000059915	-1.77762	4.68015	20.3971	6.29e-06	0.000788557	4.61975	3.11889	6.36187	3.87805	4.03957	2.74941
ZBTB43	ENSG00000169155	1.83696	5.35379	20.397	6.29e-06	0.000788557	3.22804	6.12635	4.49444	5.78826	4.62079	5.99084
CYTIP	ENSG00000115165	2.37031	4.98721	20.3581	6.42e-06	0.000801069	3.62063	6.79961	1.85406	4.96001	3.57898	4.14533
PANK2	ENSG00000125779	1.65822	6.23432	20.3236	6.54e-06	0.000808293	4.82873	6.69459	5.72532	6.80287	4.93835	6.95912
CCDC88B	ENSG00000168071	2.6517	4.14303	20.3321	6.51e-06	0.000808293	3.1569	6.07989	-0.360857	3.61623	2.53475	3.43581
MSRB3	ENSG00000174099	-1.78443	6.95594	20.2972	6.63e-06	0.000815815	6.34881	5.33423	8.13673	6.15696	7.81411	5.47796
CD200	ENSG00000091972	1.57584	5.73973	20.2848	6.67e-06	0.000817457	3.97101	5.16355	4.63876	6.5359	5.2232	6.83123
LOC102724488	ENSG00000277758	8.81793	0.95639	20.1729	7.07e-06	0.000862811	-2.96906	0.30397	-2.96906	0.881636	-2.96906	3.03257
LCP1	ENSG00000136167	2.44175	6.30339	20.1308	7.23e-06	0.000878104	5.5058	8.09742	2.74074	6.64165	4.16273	4.92615
TFIP11	ENSG00000100109	1.54237	5.33247	20.1145	7.29e-06	0.000881677	4.26121	6.17431	4.53552	5.9401	4.24681	5.54815
RAB34	ENSG00000109113	-1.8371	4.46233	20.0868	7.4e-06	0.00089061	4.57951	3.1906	5.82217	3.21646	4.6035	3.12733
GPR174	ENSG00000147138	2.99866	2.99278	20.0556	7.52e-06	0.000897357	2.71198	4.66887	-0.872487	3.05411	-0.13706	2.62502
RCAN2	ENSG00000172348	-1.87505	5.66354	20.0557	7.52e-06	0.000897357	5.2817	4.45255	5.77149	3.72096	7.24388	4.54781
TTLL7	ENSG00000137941	-1.78417	5.37053	19.9992	7.75e-06	0.000916226	5.00618	4.15082	6.05692	4.09958	6.5978	4.10515
TNFRSF18	ENSG00000186891	6.21239	2.10561	20.0068	7.72e-06	0.000916226	-2.96906	4.24926	-2.96906	2.14228	-1.42671	0.843379
MXRA8	ENSG00000162576	-1.99975	5.65691	19.9795	7.83e-06	0.0009217	5.70285	4.77377	7.00368	5.10253	5.76176	2.57546
RAB23	ENSG00000112210	-1.63554	5.76345	19.9276	8.04e-06	0.000938975	5.76697	4.77377	7.17918	5.14079	5.63559	3.78735
LOXL2	ENSG00000134013	1.60364	5.74224	19.9282	8.04e-06	0.000938975	4.43665	5.86476	4.94785	6.17288	4.67145	6.8162
ERI1	ENSG00000104626	1.52903	5.61987	19.8681	8.3e-06	0.000960447	4.13732	5.45806	5.02816	6.46443	4.6407	6.45092
S1PR1	ENSG00000170989	1.93521	6.48615	19.846	8.39e-06	0.000967536	4.76437	5.72281	4.6786	7.63212	5.64548	7.5214
LGALS3BP	ENSG00000108679	-1.69867	5.66595	19.6634	9.24e-06	0.00106006	5.74894	4.73031	6.72928	5.09141	6.14308	3.71291
IL32	ENSG00000008517	1.82597	3.99741	19.6198	9.45e-06	0.00107999	3.53905	5.51969	2.32485	4.04298	1.99536	3.70525
PIK3CG	ENSG00000105851	2.42959	4.75695	19.6067	9.51e-06	0.00108287	3.95012	6.06883	1.42502	5.60882	3.21154	4.25433
ELF1	ENSG00000120690	1.59859	7.90703	19.5784	9.66e-06	0.0010945	6.47298	8.33946	7.22564	8.74621	6.93901	8.3466
FOXF1	ENSG00000103241	1.75072	4.81631	19.5408	9.85e-06	0.00111161	3.32858	5.00683	4.11927	5.18068	3.46871	5.95576
LRMP	ENSG00000118308	2.05347	4.60825	19.5131	9.99e-06	0.0011232	3.56676	5.83709	1.65543	4.66229	4.13492	4.97156
KCNAB1	ENSG00000169282	-1.84526	5.00745	19.4815	1.02e-05	0.00113728	4.60646	3.1906	5.03432	3.83202	6.62591	3.72053
KIF21B	ENSG00000116852	2.16639	4.89628	19.4496	1.03e-05	0.00115171	4.19172	6.01882	1.42502	5.09141	4.25052	5.31891
BIRC3	ENSG00000023445	1.52061	6.378	19.3341	1.1e-05	0.00121854	5.40579	6.92317	5.49928	7.0747	5.37018	6.83123
STING1	ENSG00000184584	1.48464	5.73418	19.3237	1.1e-05	0.00122024	4.31121	5.82212	4.90595	6.2918	5.1012	6.64659
ZNFX1	ENSG00000124201	1.59864	7.84872	19.3066	1.11e-05	0.00122622	6.34881	7.95496	7.25843	8.56815	6.79982	8.67688
KCNA5	ENSG00000130037	-3.55173	2.89551	19.2913	1.12e-05	0.00122622	1.44363	-0.208237	1.56763	-2.96906	5.12159	1.50377
FXYD1	ENSG00000266964	-2.20326	4.24443	19.2965	1.12e-05	0.00122622	4.08079	2.18746	5.30764	4.11063	5.01009	1.46801
SLFN12L	ENSG00000205045	2.57304	3.98484	19.2742	1.13e-05	0.0012323	1.61267	5.68607	1.65543	4.26212	2.60594	3.5935
INSIG1	ENSG00000186480	1.56945	8.24018	19.1665	1.2e-05	0.00129865	6.49478	7.8356	7.43357	9.26799	7.50516	9.0345
GIMAP8	ENSG00000171115	1.57437	5.94992	19.1388	1.22e-05	0.00131246	4.45159	5.45806	4.71992	6.63688	5.34439	7.11322
LACTB	ENSG00000103642	1.60655	6.24115	19.0892	1.25e-05	0.00133826	4.5863	6.46563	5.42783	6.446	5.47055	7.38181
FURIN	ENSG00000140564	1.8007	6.19526	19.0866	1.25e-05	0.00133826	4.53812	7.377	5.36411	6.70413	4.9498	6.2056
WNT5A	ENSG00000114251	-1.53291	5.48359	19.079	1.25e-05	0.00133833	4.76437	3.60351	7.20442	5.68662	4.53826	2.64116
ATP1A1	ENSG00000163399	1.53932	8.93712	19.0372	1.28e-05	0.00136268	7.12114	9.01571	8.29547	9.74011	8.34497	9.62469
FYB1	ENSG00000082074	1.68255	4.86793	18.9075	1.37e-05	0.00145283	4.62635	6.28083	2.80934	3.8186	3.10088	5.43923
LDLR	ENSG00000130164	1.6666	8.70866	18.8292	1.43e-05	0.00150789	7.09045	8.49035	8.43168	9.64242	7.11609	9.51368
SLC7A1	ENSG00000139514	1.47924	5.53423	18.783	1.46e-05	0.0015389	4.65245	5.83149	4.82068	6.43724	4.31213	5.93463
EFNB2	ENSG00000125266	1.59926	7.59259	18.7345	1.5e-05	0.00155442	6.15933	7.31818	6.421	8.18345	6.88815	8.75525
CXCL13	ENSG00000156234	-3.61896	2.59445	18.7339	1.5e-05	0.00155442	4.36744	1.96011	3.34647	-0.609714	0.078517	-2.96906
EMB	ENSG00000170571	2.24222	4.27488	18.7386	1.5e-05	0.00155442	4.13732	6.14602	0.41867	4.06589	1.72387	2.74941
DENND4A	ENSG00000174485	1.82515	7.91839	18.7276	1.51e-05	0.00155442	5.99058	8.82209	6.75621	8.20263	7.31643	8.54363
SELENOM	ENSG00000198832	-1.62803	6.63639	18.7417	1.5e-05	0.00155442	6.08223	5.08732	7.99693	6.01558	7.10077	5.21485
FNIP2	ENSG00000052795	1.61229	6.6632	18.6855	1.54e-05	0.00157891	5.05591	6.16247	5.33116	7.4493	6.16092	7.75822
DUSP4	ENSG00000120875	1.47549	5.94016	18.6774	1.55e-05	0.00157891	4.94942	6.67076	5.19494	6.51108	4.90109	6.28354
RSPO3	ENSG00000146374	-1.66124	5.40376	18.6763	1.55e-05	0.00157891	5.20883	4.34141	6.84058	4.52024	5.502	3.74315
CCDC157	ENSG00000187860	2.29969	3.49369	18.649	1.57e-05	0.00159574	1.03124	4.28792	2.21355	3.91005	2.43401	4.38474
ELOB	ENSG00000103363	-1.45664	5.37197	18.6403	1.58e-05	0.00159708	5.88997	4.63499	6.32887	4.68095	5.41381	3.96464
LEF1	ENSG00000138795	1.45857	5.18714	18.5372	1.67e-05	0.00167925	4.26121	5.56536	4.13463	5.5307	4.41152	6.06604
MIR155HG	ENSG00000234883	2.18821	4.19819	18.5306	1.67e-05	0.00167925	3.95012	5.38351	0.733086	4.38105	2.97207	4.51313
CD274	ENSG00000120217	2.01292	4.63314	18.4985	1.7e-05	0.00170148	3.9916	4.84957	1.94398	5.11356	3.73533	5.71383
FHL1	ENSG00000022267	-2.04311	7.38498	18.4819	1.72e-05	0.00170436	6.98785	6.225	8.76546	6.55222	7.92788	4.80953
LRRC8B	ENSG00000197147	1.43951	5.20843	18.4814	1.72e-05	0.00170436	4.04183	5.45806	4.0682	5.54707	4.74426	6.15025
ABCG1	ENSG00000160179	1.71482	4.19128	18.4417	1.75e-05	0.00173389	3.62063	5.39368	2.37744	4.41713	3.06764	4.35568
IL12RB2	ENSG00000081985	3.05161	3.1604	18.4186	1.77e-05	0.00174873	1.81107	4.96313	-0.872487	3.4779	1.05787	2.39676
NDUFB7	ENSG00000099795	-1.58466	5.31607	18.3581	1.83e-05	0.00179864	5.40579	4.46224	6.31714	4.12706	5.85603	4.25957
TPPP3	ENSG00000159713	-1.8503	4.76853	18.3103	1.88e-05	0.00183776	5.1687	4.08961	5.40268	3.87156	5.56588	2.60868
CD53	ENSG00000143119	2.42459	4.36404	18.208	1.98e-05	0.00193196	3.29584	6.13091	1.08895	4.73555	2.5826	3.18354
COL3A1	ENSG00000168542	-1.72539	8.45756	18.2015	1.99e-05	0.00193196	9.28039	8.2677	9.0357	7.41793	8.69065	6.1375
CPXM1	ENSG00000088882	-1.51422	5.03337	18.1823	2.01e-05	0.00194453	6.18638	4.18633	5.55313	4.30607	4.79338	3.51681
PTPN7	ENSG00000143851	2.45708	3.42839	18.1349	2.06e-05	0.00198654	2.91964	5.22461	-0.198095	3.30577	1.30608	2.7193
UGCG	ENSG00000148154	1.52319	7.01916	18.0658	2.13e-05	0.00205272	5.47323	6.80152	6.02637	7.80843	6.4772	7.92908
BAZ1A	ENSG00000198604	1.55711	7.48228	18.058	2.14e-05	0.0020539	5.88172	7.81684	6.7698	8.01528	6.78584	8.27661
TMEM200A	ENSG00000164484	-1.58529	4.76394	18.032	2.17e-05	0.00207481	5.12743	4.00594	6.02534	3.92265	4.54129	3.04476
MYRIP	ENSG00000170011	1.52405	6.02577	18.0253	2.18e-05	0.00207494	4.33558	5.3049	4.74265	6.60595	5.5997	7.30724
CRYBG1	ENSG00000112297	1.47407	5.70186	17.9991	2.21e-05	0.00209639	5.18667	6.49543	4.25897	6.13004	4.85069	6.08239
PRDX2	ENSG00000167815	-1.46235	5.01359	17.9845	2.23e-05	0.00210517	5.41725	4.13878	5.86883	4.51609	5.32342	3.58518
ALDH1A1	ENSG00000165092	-1.50891	5.50581	17.966	2.25e-05	0.0021184	6.24114	4.94251	5.49333	4.32993	6.34991	4.29573
HIBADH	ENSG00000106049	-1.52057	4.65491	17.9588	2.26e-05	0.00211911	4.80566	3.4267	5.79222	4.03139	4.8701	3.48137
PCOLCE	ENSG00000106333	-1.54914	4.59315	17.8738	2.36e-05	0.00220835	5.48053	4.04516	5.22754	3.35309	4.68795	3.37916
HSDL2	ENSG00000119471	-1.66822	4.80821	17.7538	2.51e-05	0.00234412	4.86824	3.44637	5.14083	4.05448	6.00614	3.52553
TMC8	ENSG00000167895	2.12483	3.45242	17.7276	2.55e-05	0.00236847	2.89799	5.09357	0.314634	2.7205	1.99536	3.63441
CXCL2	ENSG00000081041	1.74397	8.46852	17.7152	2.57e-05	0.00237596	7.06274	7.82578	6.71913	9.02061	7.7233	9.85902
CCRL2	ENSG00000121797	2.0122	4.59203	17.7002	2.59e-05	0.00238557	3.60735	4.20377	2.3903	5.20668	3.44302	5.93299
KANK2	ENSG00000197256	-1.90157	8.16086	17.6946	2.59e-05	0.00238557	7.47011	6.75103	9.6259	7.4938	8.6577	5.83986
COX6C	ENSG00000164919	-1.56511	7.10672	17.6429	2.67e-05	0.00244309	7.03449	5.99898	8.14647	6.36751	7.70417	5.8346
CKB	ENSG00000166165	-1.55457	6.37087	17.6323	2.68e-05	0.00244853	6.29391	5.34474	7.80029	5.95858	6.17074	4.31599
CDH6	ENSG00000113361	-1.90062	5.37064	17.6205	2.7e-05	0.00245552	5.4622	4.77377	5.24533	3.2864	6.84098	3.82318
BMP4	ENSG00000125378	2.01943	4.07889	17.582	2.75e-05	0.00249744	2.55482	4.21528	2.16949	5.31342	3.29289	4.51313
NFKBID	ENSG00000167604	1.47323	5.89378	17.5342	2.82e-05	0.00255253	4.87379	6.50484	4.97796	6.00376	5.01228	6.76369
PITPNC1	ENSG00000154217	1.47368	6.1896	17.4746	2.91e-05	0.00262518	4.95991	6.81388	5.26988	6.68945	5.56885	6.71398
MOXD1	ENSG00000079931	-1.66651	5.35456	17.4638	2.93e-05	0.00263147	5.1687	4.45255	7.05149	5.03448	4.16273	1.92903
MAP3K7CL	ENSG00000156265	-1.98968	3.89299	17.448	2.95e-05	0.0026447	4.05167	2.87951	4.12697	1.32307	5.15955	3.21625
ARID5A	ENSG00000196843	1.49274	7.53274	17.4376	2.97e-05	0.00265054	6.23036	7.64985	7.07008	8.4515	6.3866	8.06022
MET	ENSG00000105976	1.56138	6.11921	17.4147	3e-05	0.00267388	4.4063	5.2556	4.74515	6.55019	5.57478	7.56491
NCOA7	ENSG00000111912	1.49144	7.18632	17.3045	3.18e-05	0.0028159	5.88172	7.23087	6.07494	7.80333	6.68875	8.08035
SGCE	ENSG00000127990	-1.43733	5.13941	17.304	3.19e-05	0.0028159	5.50938	4.44279	5.97183	4.33465	5.519	3.9322
SGCB	ENSG00000163069	-1.52166	5.70941	17.21	3.35e-05	0.00294417	5.41344	4.50974	6.8878	5.29415	6.18534	4.13966
MLKL	ENSG00000168404	1.6538	5.631	17.2071	3.35e-05	0.00294417	4.77629	5.57879	4.02352	6.49324	4.79592	6.46005
SLC7A6	ENSG00000103064	1.50802	5.28281	17.1852	3.39e-05	0.00296879	4.45159	6.16395	4.81593	5.6755	3.65368	5.59035
IL21R	ENSG00000103522	2.32894	3.42336	17.1785	3.4e-05	0.00296974	3.24529	5.08732	-0.0518484	3.33435	1.27729	2.93114
DPP4	ENSG00000197635	1.44209	5.02285	17.1696	3.42e-05	0.00297421	4.03192	5.09979	3.68056	5.24733	4.49203	6.15166
RGS22	ENSG00000132554	-1.43011	5.1262	17.1475	3.46e-05	0.00298992	5.05101	3.76882	6.50834	4.75682	4.95662	3.7281
ADGRG3	ENSG00000182885	2.53464	3.56099	17.1499	3.45e-05	0.00298992	2.24757	5.36813	0.41867	3.78448	1.7865	2.65713
MGP	ENSG00000111341	-1.79023	7.66042	17.1404	3.47e-05	0.00299177	7.53292	6.82049	8.42134	6.25615	8.71232	6.25759
CETN2	ENSG00000147400	-1.57308	4.6922	17.1035	3.54e-05	0.00303922	4.5027	3.1906	6.21247	4.0372	4.48889	3.3
SH2D1A	ENSG00000183918	2.89867	2.60249	17.0985	3.55e-05	0.00303922	1.31882	3.91006	0.202508	3.63932	-0.13706	2.14826
TRIB1	ENSG00000173334	1.4825	7.7155	17.046	3.65e-05	0.00311467	6.1684	7.61498	7.02289	8.31565	6.99755	8.70236
FZD6	ENSG00000164930	1.68137	6.09009	16.9929	3.75e-05	0.00319296	4.90669	5.56536	4.71482	6.98591	5.10735	7.16859
LMOD1	ENSG00000163431	-2.01518	8.43967	16.9476	3.84e-05	0.00325066	7.04438	6.3646	9.99692	7.91792	9.09668	5.82933
SFRP4	ENSG00000106483	-1.72534	7.10087	16.9248	3.89e-05	0.00327907	7.33866	6.39655	5.99305	4.40819	8.73019	6.08091
SIX5	ENSG00000177045	-1.58405	4.24201	16.851	4.04e-05	0.00339844	4.97032	3.25892	5.12554	3.4779	4.2579	2.90463
REC8	ENSG00000100918	1.67602	4.53872	16.8189	4.11e-05	0.00343529	3.64683	4.77765	3.80576	5.17806	2.88888	5.38991
IL27RA	ENSG00000104998	1.84917	3.68492	16.79	4.18e-05	0.00347741	2.87601	4.78925	2.19901	4.11613	2.2973	3.94526
TGFBI	ENSG00000120708	-1.53624	5.26723	16.7639	4.23e-05	0.00350643	5.55505	4.50974	5.6565	4.40371	6.2179	3.91237
CHD7	ENSG00000171316	1.44197	6.4257	16.7627	4.24e-05	0.00350643	5.23928	6.85768	5.51403	7.09919	5.82155	6.93803
ANGPT1	ENSG00000154188	-2.18015	4.86801	16.7129	4.35e-05	0.00358879	4.60646	4.1144	4.98645	2.55226	6.45488	2.95717
F2R	ENSG00000181104	1.53864	4.72835	16.6287	4.55e-05	0.00374045	2.85369	5.01344	3.91208	5.23475	4.37122	5.52223
KCNJ8	ENSG00000121361	-1.62422	4.11826	16.6076	4.6e-05	0.00377097	4.23554	2.82045	5.51109	3.8186	3.81261	2.10234
LUZP1	ENSG00000169641	1.50079	7.67625	16.5856	4.65e-05	0.00380342	6.0629	7.74472	7.32018	8.37818	6.69216	8.45048
FAT3	ENSG00000165323	-1.52424	5.3994	16.5787	4.67e-05	0.00380598	5.24358	4.48619	6.42881	4.66604	6.02141	4.00264
IL4R	ENSG00000077238	1.45484	6.67789	16.5314	4.79e-05	0.00389052	5.49141	7.00833	5.9207	7.03026	5.84994	7.58174
SEMA4A	ENSG00000196189	1.66292	6.91898	16.5203	4.81e-05	0.0039016	4.78811	7.39419	6.68563	7.81182	5.87897	7.1651
TNFRSF1B	ENSG00000028137	1.46715	5.24181	16.5114	4.84e-05	0.00390839	4.92286	6.60884	3.5085	5.35586	4.07345	4.91623
KLHL42	ENSG00000087448	-1.6261	5.33274	16.4842	4.91e-05	0.00395316	5.08973	4.47187	6.59624	4.52851	5.73289	3.5935
HOXB9	ENSG00000170689	2.02775	3.50143	16.4329	5.04e-05	0.00404969	0.770323	3.09417	2.33818	3.88451	2.80059	4.94578
CCDC88C	ENSG00000015133	1.38029	6.1458	16.4266	5.06e-05	0.00405121	5.73374	7.06587	4.76749	6.27101	5.26962	6.56641
GUCY1A1	ENSG00000164116	-1.9161	6.34586	16.4037	5.12e-05	0.00408849	6.42648	5.53124	6.51862	4.93535	7.7273	4.40852
ANTXR1	ENSG00000169604	-2.20943	7.26086	16.3713	5.21e-05	0.00414692	6.76228	6.26983	8.18686	5.68292	8.49218	4.9555
APOE	ENSG00000130203	-1.47218	4.59413	16.3412	5.29e-05	0.00418887	5.56539	4.1568	5.21676	3.97199	4.38478	2.64116
AQP1	ENSG00000240583	1.52503	6.82319	16.3427	5.29e-05	0.00418887	5.57566	6.46924	5.17466	7.0469	6.39332	8.18319
NFKBIA	ENSG00000100906	1.30565	10.5113	16.3296	5.32e-05	0.00420238	9.33856	10.4609	9.78993	11.0047	9.88053	11.4604
CD3E	ENSG00000198851	1.70737	4.03317	16.2724	5.49e-05	0.00431866	4.41395	5.81835	1.26675	2.77712	1.12404	3.24823
B3GNT7	ENSG00000156966	2.24646	3.13683	16.1845	5.75e-05	0.0045107	2.24757	4.72227	1.59009	3.79823	0.078517	1.90248
PFN2	ENSG00000070087	-1.71405	4.68705	16.1133	5.97e-05	0.00465685	4.47371	3.73724	5.92733	4.13791	5.10326	2.52413
RHOH	ENSG00000168421	1.91713	3.58597	16.1146	5.96e-05	0.00465685	3.53905	5.31831	0.561882	2.73486	1.5898	3.26916
SLC25A44	ENSG00000160785	1.61969	7.07337	16.088	6.05e-05	0.00469258	5.1087	7.6128	6.77042	7.88167	6.09337	7.36064
SUSD6	ENSG00000100647	1.43336	5.8493	16.0698	6.11e-05	0.00472458	4.5027	6.48715	5.06671	6.29665	5.27691	6.36723
ECM2	ENSG00000106823	-1.68238	5.89301	16.0477	6.18e-05	0.00476644	5.89818	5.17833	5.89387	4.22699	7.29504	4.6511
PTGER4	ENSG00000171522	1.60473	5.46442	15.9835	6.39e-05	0.00491712	4.57951	6.49543	3.80576	6.05189	4.79846	5.41596
BMPR1A	ENSG00000107779	-1.59746	5.44578	15.9491	6.51e-05	0.00499314	5.27331	4.66887	6.70569	4.75329	5.75002	3.55992
EFHD1	ENSG00000115468	-1.77594	5.67632	15.8758	6.76e-05	0.0051614	5.33906	4.85326	6.48606	3.8585	6.75876	4.61476
KLRC1	ENSG00000134545	4.28747	3.54334	15.8505	6.85e-05	0.00520165	1.10869	5.21318	-2.96906	4.18052	1.90415	3.11582
HAPLN3	ENSG00000140511	1.58952	4.25222	15.8512	6.85e-05	0.00520165	3.02328	4.16275	2.61498	4.64718	3.86675	5.4089
LDB3	ENSG00000122367	-1.81326	4.68639	15.8221	6.96e-05	0.00526574	4.51697	3.73724	5.42315	3.76362	5.76824	2.7789
USP36	ENSG00000055483	1.62597	6.92428	15.813	6.99e-05	0.00527645	5.30245	7.71767	6.50834	7.31294	5.78239	7.43951
HMCES	ENSG00000183624	1.42031	5.15407	15.756	7.21e-05	0.00542294	3.53905	5.47969	4.79191	5.74279	4.40155	5.77731
ACKR1	ENSG00000213088	1.7828	5.76536	15.7489	7.23e-05	0.00542821	4.14653	4.58708	4.16112	6.36635	4.70697	7.30407
ETV3	ENSG00000117036	1.47755	6.66972	15.7123	7.37e-05	0.00551933	4.84013	6.90108	6.2891	7.34724	5.98404	7.30534
FZD3	ENSG00000104290	-1.74557	4.0658	15.6771	7.51e-05	0.00560747	4.20941	3.2919	4.75014	2.4515	4.97691	3.02027
CCDC9B	ENSG00000188549	-1.75974	3.78482	15.6257	7.72e-05	0.00574644	3.525	2.01382	5.13893	3.4779	4.03957	2.00587
LGALS1	ENSG00000100097	-1.55569	6.80952	15.5575	8e-05	0.00591282	6.80362	6.02373	8.19031	6.46012	6.56021	4.41792
YPEL2	ENSG00000175155	1.43471	7.41193	15.5649	7.97e-05	0.00591282	6.06776	7.39292	6.27097	8.07048	7.078	8.25447
LUCAT1	ENSG00000248323	2.01039	3.66174	15.5563	8.01e-05	0.00591282	1.90089	2.86497	2.1545	4.40819	2.44699	5.07623
NKG7	ENSG00000105374	4.70194	3.5429	15.5232	8.15e-05	0.0060009	0.671693	5.56536	-2.96906	4.0372	0.757904	1.50377
IL1R1	ENSG00000115594	1.52718	7.19504	15.5117	8.2e-05	0.00602151	6.31244	7.13188	5.90623	7.68255	6.32551	8.29395
TNFRSF10B	ENSG00000120889	1.50916	6.56754	15.4798	8.34e-05	0.00610745	5.42484	6.37105	5.71897	7.08033	5.50044	7.71453
LDOC1	ENSG00000182195	-1.37714	5.00381	15.4399	8.52e-05	0.00622112	4.94415	3.93115	5.57441	4.21679	5.94109	4.2063
PI15	ENSG00000137558	-1.3301	5.32844	15.3738	8.82e-05	0.00642533	6.05803	5.02002	5.99094	4.6087	5.33743	3.78008
TBC1D9	ENSG00000109436	1.56672	5.3394	15.3427	8.97e-05	0.00651458	4.3275	5.06523	4.00275	6.4612	4.49203	5.97022
PCDH19	ENSG00000165194	1.58028	5.06533	15.3255	9.05e-05	0.00654045	4.14653	4.83472	3.04703	5.45897	4.66313	6.26803
LPAR1	ENSG00000198121	-1.6366	4.06462	15.3202	9.07e-05	0.00654045	5.13208	3.99263	3.89865	2.26613	4.6035	2.50661
ISLR	ENSG00000129009	-1.43029	4.88703	15.31	9.12e-05	0.00655861	5.37869	4.24365	5.67893	4.52024	5.09503	3.10421
HEPH	ENSG00000089472	-1.44023	4.78052	15.2709	9.31e-05	0.00664332	4.96512	4.0387	5.88482	4.01383	4.94523	3.4542
PDE5A	ENSG00000138735	-1.82915	6.67758	15.2727	9.31e-05	0.00664332	6.03093	5.34474	6.70826	4.97522	8.37479	5.3063
SORBS2	ENSG00000154556	-1.66115	6.9961	15.2786	9.28e-05	0.00664332	6.4189	5.53813	6.36024	4.91971	8.81401	6.14602
DCN	ENSG00000011465	-2.28957	8.25145	15.2529	9.4e-05	0.00668401	8.65528	7.80737	7.76495	5.829	9.80453	5.45759
PPP1R13B	ENSG00000088808	1.36655	6.78365	15.2446	9.44e-05	0.00668401	5.81974	7.23158	5.90287	7.29306	6.1057	7.39854
LINC01088	ENSG00000249307	-1.34932	5.17896	15.2486	9.42e-05	0.00668401	4.7157	3.14319	6.8878	5.58523	3.39022	2.25705
SYNPO2	ENSG00000172403	-1.77981	9.18267	15.1797	9.77e-05	0.00689185	8.51431	7.92373	10.3752	8.5719	10.0143	7.07436
FMNL1	ENSG00000184922	2.27772	4.90781	15.1771	9.79e-05	0.00689185	3.19291	6.99169	1.96131	4.47389	2.73858	3.00787
SBNO2	ENSG00000064932	1.40192	6.34535	15.1634	9.86e-05	0.00690641	5.1822	6.08617	5.64983	7.36985	5.40719	6.97114
SERPINF1	ENSG00000132386	-1.9197	6.37148	15.1651	9.85e-05	0.00690641	7.08207	6.31198	6.88383	5.25482	6.84528	3.41717
BCL10	ENSG00000142867	1.31426	5.11492	15.1127	0.000101277	0.00707594	3.9916	5.4773	4.67072	5.88803	4.22813	5.45759
MRVI1	ENSG00000072952	-1.89918	6.61694	15.1035	0.000101775	0.00708285	6.29805	5.77429	7.64003	5.62626	7.53093	4.4038
GABPB1	ENSG00000104064	1.35245	4.95502	15.0979	0.000102077	0.00708285	3.84088	5.51969	4.07219	5.17015	4.41813	5.69074
ECRG4	ENSG00000119147	-1.82967	4.25717	15.0965	0.000102154	0.00708285	3.71032	2.72707	4.98221	3.51166	5.519	2.50661
TAF4B	ENSG00000141384	1.3613	6.87738	15.0638	0.000103936	0.00718117	5.29003	6.69972	5.81861	7.1463	6.68669	8.02835
APLF	ENSG00000169621	-1.34684	5.59122	15.0609	0.000104098	0.00718117	5.50938	4.56476	6.53245	5.09975	6.13608	4.49102
RARRES2	ENSG00000106538	-1.92939	6.40938	15.0528	0.000104546	0.00719394	6.58054	6.02373	7.48503	5.54911	6.80235	3.50803
STON1	ENSG00000243244	-1.4774	4.86591	15.0073	0.000107093	0.0073507	4.3275	3.49439	6.35533	4.26707	4.94294	3.48137
DDX21	ENSG00000165732	1.42031	8.07826	14.9941	0.00010785	0.0073841	6.29598	8.18305	7.58659	8.83848	7.56445	8.6898
BHLHE40	ENSG00000134107	1.32425	9.30152	14.9387	0.000111063	0.00756615	7.77931	9.28662	8.91997	9.93369	8.63039	10.0809
NFKB1	ENSG00000109320	1.48158	7.28164	14.8948	0.000113676	0.0077057	6.09418	8.25591	6.544	7.66718	6.33951	7.5077
PARK7	ENSG00000116288	-1.35383	5.33413	14.8994	0.000113398	0.0077057	5.74288	4.86426	6.08979	4.68835	5.65949	3.89227
RAB3A	ENSG00000105649	1.95931	3.79621	14.8357	0.000117293	0.00789216	1.76396	4.24365	3.43597	4.27201	2.2086	4.7097
NOL4L	ENSG00000197183	1.35477	5.47084	14.8394	0.000117067	0.00789216	4.26121	6.04162	4.72753	6.1246	4.89637	5.77913
ALG14	ENSG00000172339	-1.99981	3.34146	14.8256	0.000117924	0.00791509	4.35954	1.87561	3.91653	2.16368	3.70863	2.0306
ABL2	ENSG00000143322	1.33557	6.54265	14.8082	0.000119019	0.00794954	4.88484	6.1064	5.54597	6.89609	6.32199	7.74754
CXCL1	ENSG00000163739	2.13923	5.08648	14.8097	0.000118923	0.00794954	3.88558	3.86693	3.67531	6.6186	2.72798	5.64742
EPHA3	ENSG00000044524	-1.89908	4.5611	14.7849	0.000120499	0.00801455	4.91749	3.81493	3.92979	2.70599	6.10774	2.68855
CENPF	ENSG00000117724	1.36307	4.80867	14.7699	0.000121459	0.00801455	4.76437	5.98224	2.91984	4.62421	3.83253	4.9811
SASH3	ENSG00000122122	2.961	3.09766	14.7738	0.000121205	0.00801455	2.68694	4.41312	-2.17979	2.79093	1.5898	3.76542
TCEAL4	ENSG00000133142	-1.63304	7.59688	14.7786	0.000120902	0.00801455	7.1374	6.42903	9.29325	6.80032	7.21761	5.53309
SDE2	ENSG00000143751	1.35059	6.53902	14.7723	0.000121308	0.00801455	5.09925	6.73712	6.31798	7.48214	5.55093	6.7992
KHDC4	ENSG00000132680	1.36599	6.08981	14.762	0.000121969	0.00802434	5.0461	6.78037	5.55599	6.42511	5.12362	6.61218
RAB15	ENSG00000139998	1.89563	3.67768	14.7585	0.000122195	0.00802434	1.66488	4.46706	2.60399	4.11613	2.95399	4.34092
GJA1	ENSG00000152661	1.85538	7.92608	14.7488	0.000122829	0.00804661	5.74894	6.17578	6.43812	9.233	6.79856	9.05875
SAMD3	ENSG00000164483	1.66641	3.8731	14.7428	0.000123215	0.00805258	3.82949	5.07158	2.10858	3.87805	2.14628	4.07575
MYL6	ENSG00000092841	-1.41647	8.5291	14.7352	0.000123714	0.00806592	8.35259	7.49145	9.68984	7.97122	8.90856	7.24652
PLEKHG1	ENSG00000120278	1.54333	7.31793	14.7137	0.000125135	0.00813914	6.22384	6.90375	6.27791	8.28791	6.28902	8.20203
FLT1	ENSG00000102755	1.56423	8.5004	14.6942	0.000126438	0.00820434	7.4121	8.1148	6.88155	9.20941	7.93769	9.5891
PLCB2	ENSG00000137841	2.0778	3.51508	14.6635	0.00012851	0.00829791	2.78457	4.9251	0.25966	3.17492	2.75955	3.85121
BCL2L11	ENSG00000153094	1.42813	6.52951	14.6565	0.00012899	0.00829791	5.2691	7.33542	5.63506	6.85147	5.97173	6.9799
KBTBD2	ENSG00000170852	1.40332	7.22718	14.655	0.000129095	0.00829791	6.06533	7.10584	6.55688	7.93474	6.32023	8.10567
SH3BGR	ENSG00000185437	-1.98614	3.62973	14.6607	0.000128705	0.00829791	2.85369	1.75463	4.45216	2.61573	4.95889	2.05491
LPP	ENSG00000145012	-1.76306	9.27246	14.6416	0.000130014	0.0083374	8.68994	8.3156	10.4667	8.24715	10.0818	7.45729
CUEDC2	ENSG00000107874	-1.57306	4.1527	14.6313	0.000130723	0.00836323	4.72187	3.17889	5.04045	2.95943	4.36781	3.31014
PRX	ENSG00000105227	1.37306	5.87807	14.6126	0.00013203	0.00842712	4.55205	6.05929	5.57159	6.39603	4.88449	6.6625
NENF	ENSG00000117691	-1.38443	5.04491	14.5955	0.000133234	0.00848246	5.1181	4.21528	5.81026	4.52438	5.69802	3.75061
SIRT7	ENSG00000187531	1.58797	4.21543	14.5915	0.000133519	0.00848246	3.40732	5.43855	2.68966	4.52438	3.32138	4.17891
SH3BGRL2	ENSG00000198478	1.33069	5.82733	14.5805	0.000134296	0.00851207	3.92893	4.83845	4.86969	6.46551	5.58068	7.03518
SDCBP	ENSG00000137575	1.34239	8.14079	14.5597	0.000135791	0.00858688	6.81088	8.19654	7.51541	8.7808	7.53207	8.90633
PECAM1	ENSG00000261371	1.37611	7.42165	14.546	0.00013678	0.00862944	6.18861	7.28511	6.0809	7.73798	7.17678	8.54631
NKX3-1	ENSG00000167034	1.49103	4.22588	14.4793	0.000141709	0.00890687	2.02594	3.22516	3.95164	5.63011	3.12532	4.63908
LCK	ENSG00000182866	4.11771	2.33551	14.4777	0.000141829	0.00890687	1.81107	3.85962	-2.96906	2.95943	-1.24868	2.00587
MPZL3	ENSG00000160588	1.49276	4.74829	14.4619	0.000143022	0.00894067	4.56585	6.61429	1.71794	3.33435	3.30721	4.06382
FAM241A	ENSG00000174749	1.29747	5.99318	14.4649	0.000142796	0.00894067	4.86824	5.90262	5.34443	6.67089	5.28416	6.8019
EGR2	ENSG00000122877	1.36034	6.78181	14.4446	0.000144346	0.00900282	5.72146	7.15895	6.45581	7.47787	5.6084	7.22526
LOC100129917	ENSG00000249592	1.74366	4.13641	14.4228	0.000146025	0.00908678	2.17741	4.44768	4.02764	4.73197	2.67378	4.89618
TSPAN2	ENSG00000134198	-1.52604	4.73952	14.3938	0.000148289	0.00920676	4.00179	3.36604	6.06896	4.28671	5.24195	3.15008
CNTN1	ENSG00000018236	-1.46025	4.27831	14.3691	0.000150251	0.00930736	5.09925	3.60351	4.04806	2.34316	5.06587	3.91237
LPXN	ENSG00000110031	1.59408	5.0783	14.3488	0.000151873	0.0093866	4.04183	6.76382	3.58317	4.78125	3.75112	4.63102
STK17A	ENSG00000164543	1.45556	6.25278	14.3251	0.000153799	0.00948413	4.87379	7.13718	5.51256	6.62053	5.57034	6.58218
ZNF836	ENSG00000196267	1.38025	4.93538	14.2784	0.000157667	0.00970078	4.459	5.33949	3.74702	5.06607	3.96028	5.87613
ANKRD28	ENSG00000206560	1.36237	7.04793	14.2714	0.000158254	0.009715	5.9009	7.61062	6.24202	7.34079	6.45728	7.7349
ARL4C	ENSG00000188042	1.60081	5.91651	14.2375	0.00016113	0.00986942	4.81724	7.58424	4.98856	5.92295	3.96931	5.10271
ITGAL	ENSG00000005844	1.71758	4.5433	14.2181	0.000162797	0.00994917	3.92893	6.12787	2.50109	4.89114	3.0422	3.50803
CA12	ENSG00000074410	-1.64096	3.96267	14.1966	0.000164669	0.0100411	4.2527	3.22516	4.91709	3.19584	4.3814	2.25705
PDGFRL	ENSG00000104213	-2.55256	2.65227	14.1859	0.000165609	0.010076	3.19291	0.867773	1.34805	-0.762744	4.36439	1.57275
CD93	ENSG00000125810	1.62015	7.91684	14.1784	0.000166265	0.0100934	6.70888	7.24988	6.5781	8.87298	6.98647	8.97124
NASP	ENSG00000132780	1.33225	9.0079	14.1555	0.000168304	0.0101945	7.73725	9.52027	7.9	9.02135	8.78426	9.87916
RALGDS	ENSG00000160271	1.43989	4.31838	14.1422	0.000169494	0.0102439	3.77114	5.08732	2.76067	4.56916	3.68142	4.8483
SNTA1	ENSG00000101400	-1.55735	4.10575	14.1316	0.000170453	0.0102791	3.80643	2.62722	4.92594	3.58485	5.03395	2.93114
ANGPTL1	ENSG00000116194	-1.93688	6.34301	14.1073	0.000172677	0.0103903	5.37477	5.15162	8.10711	5.59904	6.20267	3.27952
OLFML3	ENSG00000116774	-1.75541	6.19492	14.0649	0.000176612	0.0105804	6.22819	5.66524	7.581	5.89284	5.80274	2.76423
SPON1	ENSG00000262655	-1.84133	6.11686	14.0675	0.000176368	0.0105804	6.46564	6.2006	6.87414	4.47389	6.64364	3.89227
TACR1	ENSG00000115353	1.34861	5.25781	14.0562	0.000177425	0.0106059	4.19172	4.91101	4.27292	6.03021	4.6322	6.16289
OMD	ENSG00000127083	-2.61032	3.07138	14.045	0.000178485	0.010646	3.37634	1.87561	-0.544344	-2.96906	4.98138	1.9551
MAP3K8	ENSG00000107968	1.33034	8.14269	14.029	0.000180013	0.0106837	6.81233	8.29168	7.20624	8.29399	7.77924	9.2012
SLCO2A1	ENSG00000174640	1.44755	6.48876	14.0261	0.000180291	0.0106837	5.76995	6.46201	4.3702	6.40617	6.17464	7.77112
BCOR	ENSG00000183337	1.52824	7.22339	14.0318	0.000179747	0.0106837	5.50938	7.77566	6.81757	7.52358	6.3705	7.97877
COPS7A	ENSG00000111652	-1.51122	4.07548	14.0032	0.000182498	0.0107911	4.37529	2.67801	5.18576	3.53647	4.15484	3.00787
CCND1	ENSG00000110092	-1.36529	5.18833	13.9967	0.000183134	0.0108053	4.99092	4.29878	5.75668	4.00792	6.19017	4.56907
IGFBP6	ENSG00000167779	-2.14592	4.466	13.9867	0.000184105	0.0108392	4.36744	3.84488	4.85354	2.80462	5.84259	1.9807
DEF6	ENSG00000023892	1.83208	3.4352	13.9627	0.000186473	0.010904	2.78457	4.73831	1.56763	3.51998	2.14628	3.65045
CPED1	ENSG00000106034	-1.45341	6.93303	13.9674	0.000186008	0.010904	6.58901	5.69226	7.83773	6.55222	7.74614	5.56729
IFIH1	ENSG00000115267	1.5766	6.01619	13.9594	0.000186802	0.010904	5.06565	5.684	4.77731	6.28083	4.81608	7.41036
EML4	ENSG00000143924	1.35719	6.83159	13.9635	0.000186399	0.010904	5.99058	7.75708	5.98354	7.2973	5.93764	6.92655
CAPS2	ENSG00000180881	-1.78953	3.51258	13.9414	0.0001886	0.0109854	4.65245	2.64435	3.33986	1.77624	4.18615	2.47092
PPRC1	ENSG00000148840	1.4984	7.49628	13.9296	0.00018979	0.0110313	5.5058	7.82344	7.38343	8.25932	6.59635	7.91296
KIT	ENSG00000157404	1.986	5.08059	13.9157	0.000191198	0.0110572	3.42256	7.33937	2.44059	3.64693	2.19327	3.27952
SNX7	ENSG00000162627	-1.3828	4.73928	13.9146	0.000191311	0.0110572	4.65245	3.80735	5.90175	4.11613	5.00571	3.52553
KLHL6	ENSG00000172578	2.16114	4.56098	13.913	0.000191469	0.0110572	3.93956	6.38513	0.92196	4.53673	3.0163	3.2898
EMX2OS	ENSG00000229847	-1.3956	6.41127	13.9092	0.000191856	0.0110572	6.34481	5.58324	7.61356	6.10676	6.52084	4.61476
KCNG1	ENSG00000026559	-1.48975	5.40731	13.8825	0.000194599	0.0111917	4.35159	3.31347	7.47488	5.06322	2.98992	2.05491
JPH2	ENSG00000149596	-1.8542	4.99531	13.8632	0.000196615	0.0112839	3.79476	3.13109	6.49575	4.98726	5.39719	1.9551
AHR	ENSG00000106546	1.29597	6.09593	13.8477	0.00019824	0.0113533	5.30656	6.54985	4.77241	6.43504	5.78239	6.75815
HIF1A	ENSG00000100644	1.32314	7.92287	13.832	0.000199904	0.0114246	6.71817	7.98846	7.15867	8.35309	7.35353	8.85576
PRDX3	ENSG00000165672	-1.48121	4.67089	13.8035	0.000202962	0.0115752	4.15568	3.53168	5.94268	4.0197	5.1417	3.31014
SLC41A1	ENSG00000133065	1.3657	7.18049	13.7973	0.000203629	0.011589	5.83406	7.4329	6.79721	7.69638	6.32288	7.91711
FLI1	ENSG00000151702	1.30926	6.37489	13.7295	0.00021111	0.0119898	5.1087	6.30257	5.84802	6.90167	5.62848	7.30154
PSD4	ENSG00000125637	1.49125	4.3735	13.6863	0.000216027	0.0122182	4.21817	5.73286	2.40304	4.47817	3.17298	4.02126
SCRN1	ENSG00000136193	-1.65108	5.59137	13.6867	0.000215976	0.0122182	4.94415	4.60905	6.89232	4.83224	6.19114	3.71291
SPN	ENSG00000197471	2.64623	2.86896	13.6802	0.00021673	0.0122327	1.10869	4.89679	-0.360857	2.26613	0.952558	2.14826
DYNC2LI1	ENSG00000138036	-1.38633	4.40992	13.6547	0.00021969	0.0123742	5.02128	3.68853	5.11783	3.43455	4.64916	3.53421
MTRNR2L2	ENSG00000269028	-1.405	4.31597	13.6458	0.000220731	0.0124073	4.94415	3.33473	4.63876	3.56891	4.95435	3.44503
SULT1C4	ENSG00000198075	1.36233	4.54997	13.6384	0.00022161	0.0124311	3.02328	4.13878	4.00693	5.69583	3.79748	5.0371
ARHGDIB	ENSG00000111348	1.46232	6.251	13.6184	0.000223979	0.0125383	5.59597	7.66409	4.60608	6.32541	5.34785	5.92312
SOX7	ENSG00000171056	1.65136	4.32212	13.6031	0.000225814	0.0125894	3.13855	3.75311	2.83777	5.34888	3.51876	5.26
MFAP4	ENSG00000166482	-2.23634	6.96985	13.5938	0.000226932	0.0126002	6.31653	5.9653	7.9377	5.65864	8.2082	4.15661
S100A6	ENSG00000197956	-1.33244	7.7282	13.5939	0.000226927	0.0126002	7.92492	6.93279	8.60674	7.05837	8.13462	6.68214
ARL3	ENSG00000138175	-1.44055	4.41949	13.5639	0.000230583	0.012777	4.14653	3.2919	5.72532	4.08283	4.56828	2.79343
CXCR6	ENSG00000172215	2.88572	2.39906	13.5484	0.000232492	0.0128567	1.66488	4.02568	-1.00085	2.8449	-0.13706	1.87543
TMED3	ENSG00000166557	-1.41258	4.49431	13.544	0.000233037	0.0128608	5.03126	3.85227	5.04248	3.06552	4.98361	3.91901
PLCXD2	ENSG00000240891	2.07633	4.16662	13.5374	0.000233857	0.01288	4.5027	5.47251	0.0809283	3.97805	2.66269	4.16222
SCHIP1	ENSG00000283154	1.4078	4.40535	13.5275	0.000235094	0.0129221	2.78457	4.64779	3.99014	5.09141	3.73003	4.99059
CBLB	ENSG00000114423	1.30539	6.97467	13.5177	0.000236325	0.0129637	6.00837	7.54488	5.67106	6.78917	6.65557	7.91379
JPH4	ENSG00000092051	-1.77272	3.78857	13.4943	0.000239286	0.0130736	4.08079	2.46317	5.41216	2.8449	2.82068	1.7911
MKX	ENSG00000150051	-3.02184	2.98638	13.4961	0.000239059	0.0130736	2.24757	1.58759	3.25808	-0.933953	4.77032	1.09858
DCUN1D3	ENSG00000188215	1.315	6.55174	13.4891	0.000239954	0.013084	4.72187	5.87204	6.40921	7.46662	5.64407	7.37338
SMAD7	ENSG00000101665	1.32906	6.3017	13.4635	0.000243251	0.0132373	4.94415	6.78906	6.1229	7.0193	5.29318	6.54189
PCP4	ENSG00000183036	-2.62665	2.71166	13.436	0.000246837	0.0134057	2.98271	0.541913	3.0142	1.46769	4.13893	0.46217
FXYD6	ENSG00000137726	-1.5935	5.21648	13.397	0.000252024	0.0136603	5.30245	3.63812	6.66859	4.04874	4.92912	4.46404
CCR6	ENSG00000112486	3.66856	2.94418	13.3889	0.000253123	0.0136927	0.32747	5.16058	-2.52111	1.59913	1.27729	1.84786
DIAPH1	ENSG00000131504	1.38642	7.21678	13.3664	0.000256177	0.0138305	5.92786	7.92242	6.52008	7.7402	6.59489	7.54466
TBC1D30	ENSG00000111490	1.56132	4.34469	13.3434	0.000259337	0.0139731	3.21058	3.82248	3.13366	5.3182	3.47506	5.27301
CRHBP	ENSG00000145708	1.65842	3.76016	13.3397	0.000259841	0.0139731	2.02594	3.21373	1.37417	3.2864	3.65927	5.42298
WHAMM	ENSG00000156232	1.35382	6.21678	13.3105	0.000263926	0.0141371	5.08973	7.07538	5.73038	6.57035	5.26413	6.50376
PLAC9	ENSG00000189129	-1.88498	3.92757	13.296	0.000265967	0.0142186	4.29474	2.75887	3.83896	2.89693	5.27509	2.10234
GDF7	ENSG00000143869	-1.63242	4.01823	13.2795	0.000268322	0.0142885	5.19113	2.85028	4.85817	3.19584	3.32138	2.48887
CLIP3	ENSG00000105270	-1.59373	6.00774	13.2473	0.000272971	0.014502	5.46956	5.09979	7.41796	5.52245	6.24974	3.78735
CPNE7	ENSG00000178773	3.0385	2.07769	13.2408	0.000273923	0.014502	0.565822	3.62954	-0.277182	2.22602	-0.588353	2.41566
PLEKHO2	ENSG00000241839	1.31658	6.42026	13.2427	0.000273641	0.014502	5.03126	6.57575	6.04274	6.84487	5.66922	7.26553
RAB11FIP4	ENSG00000131242	2.13134	2.99974	13.2304	0.00027544	0.0145541	2.49838	4.18047	0.468004	3.05411	1.5662	3.54283
PLCE1	ENSG00000138193	-1.29792	5.83569	13.2241	0.000276369	0.014575	5.80818	4.78539	6.44353	5.43937	6.65277	4.79155
LRRC4	ENSG00000128594	1.63834	3.80351	13.2131	0.000278002	0.0146066	1.55849	2.83544	3.46056	4.93223	2.62891	4.69043
KCNMA1	ENSG00000156113	-1.55461	7.97878	13.2128	0.000278037	0.0146066	7.41306	6.76968	9.46274	7.93901	7.9066	5.4089
CDK2AP1	ENSG00000111328	-1.63748	4.09233	13.2046	0.000279258	0.0146145	4.37529	2.99083	5.41059	2.85809	3.96028	3.02027
CDH13	ENSG00000140945	-1.39625	6.54065	13.2064	0.000278995	0.0146145	6.4189	5.51969	7.74883	6.60302	6.54594	4.3943
ATPAF1	ENSG00000123472	-1.36105	4.44743	13.1864	0.000281987	0.0147291	4.89581	3.83745	5.18207	3.86505	4.77548	3.09252
ANK3	ENSG00000151150	-1.31852	5.79734	13.147	0.000287982	0.0150135	6.56516	4.81972	6.50243	4.98125	5.76824	5.09393
P4HA2	ENSG00000072682	-1.33087	5.36302	13.1427	0.000288636	0.015019	5.57566	4.88962	6.5767	4.67724	5.12765	3.74315
SPRY1	ENSG00000164056	1.2504	6.37124	13.1251	0.000291361	0.015132	5.14592	6.27946	4.88112	6.10952	6.30605	7.68563
TBX18	ENSG00000112837	-1.71655	3.58118	13.1016	0.000295041	0.015294	4.37529	3.04342	2.95487	1.16232	4.70697	2.76423
SLC25A32	ENSG00000164933	1.23428	6.20877	13.0888	0.000297061	0.0153696	5.08015	6.37875	5.62286	6.76838	5.63701	6.88985
LANCL1	ENSG00000115365	-1.22922	5.20682	13.0766	0.000299011	0.0154145	5.2691	4.23802	6.13249	4.58906	5.56885	4.47309
NDP	ENSG00000124479	-2.87091	2.20009	13.0763	0.000299058	0.0154145	3.27918	0.120298	3.11055	0.717744	2.49779	-0.16563
FBLIM1	ENSG00000162458	-1.46664	4.48691	13.0591	0.000301809	0.0154978	3.90741	3.26999	5.85267	4.04298	4.78829	2.90463
ARHGAP25	ENSG00000163219	1.34536	4.58003	13.0604	0.000301605	0.0154978	3.67257	5.09979	2.68966	4.38105	4.59185	5.49361
SEMA5A	ENSG00000112902	-1.26199	6.11076	13.0159	0.000308862	0.0158302	6.77718	5.87386	7.09875	5.46329	5.51747	4.28035
BMP2	ENSG00000125845	1.22498	5.64693	12.9709	0.000316375	0.0161849	4.36744	5.4532	5.16534	6.22214	5.02099	6.53974
DKK3	ENSG00000050165	-1.57479	5.57016	12.964	0.000317537	0.0161872	5.26488	4.51441	6.20703	5.03157	6.67708	3.84426
NPC1	ENSG00000141458	1.24625	6.23876	12.9636	0.000317605	0.0161872	5.21322	6.26845	5.51989	6.68576	5.62706	7.13548
MACROH2A2	ENSG00000099284	-1.74449	3.49111	12.9407	0.000321518	0.0163561	4.13732	2.44373	4.73006	2.7205	3.0422	1.60604
FAM200B	ENSG00000237765	-1.40818	4.10445	12.9068	0.000327384	0.016562	4.53111	3.14319	5.0506	3.66205	4.20538	2.79343
TARP	ENSG00000211689	3.61684	2.39453	12.8964	0.000329207	0.0166234	2.14101	3.84488	-2.52111	3.07685	-0.947472	1.90248
VMP1	ENSG00000062716	1.29395	8.04858	12.8699	0.000333904	0.0168295	6.43214	7.96052	7.98639	8.91951	7.13176	8.55032
YES1	ENSG00000176105	1.25303	6.66616	12.8313	0.000340864	0.0171486	5.50938	6.80438	6.40288	7.47092	5.71153	7.10306
FYN	ENSG00000010810	1.45277	7.19846	12.8171	0.000343471	0.0171934	6.30011	8.65045	5.96862	7.08314	6.13608	7.04659
WDR76	ENSG00000092470	1.34838	4.4268	12.8188	0.000343146	0.0171934	3.37634	4.89321	3.78644	4.77083	3.62541	5.14862
PTRHD1	ENSG00000184924	-2.4142	2.64845	12.8161	0.000343642	0.0171934	4.07115	1.58759	3.43597	0.658697	2.09771	0.387554
TP53BP2	ENSG00000143514	1.32911	7.7055	12.8072	0.000345289	0.0172442	6.22167	7.94592	7.52054	8.36034	6.83111	8.25217
PPP2R1B	ENSG00000137713	1.24493	6.4135	12.7823	0.000349914	0.0174115	5.69346	6.68117	5.55599	6.83989	5.70749	7.16231
CWC25	ENSG00000273559	1.31411	6.43955	12.7846	0.000349491	0.0174115	5.59597	6.79483	5.92402	6.784	5.34612	7.22659
SRGN	ENSG00000122862	1.98583	7.04731	12.7664	0.0003529	0.0174964	5.97774	8.61478	4.2163	7.1795	6.379	6.40673
RCAN1	ENSG00000159200	1.26425	6.47572	12.7668	0.00035283	0.0174964	5.17322	6.1977	6.17396	7.29063	5.56737	7.21113
C8orf88	ENSG00000253250	-1.83527	4.34754	12.7611	0.000353901	0.0175142	3.39191	3.08165	5.87799	3.75659	4.74426	1.7911
ATP5MC1	ENSG00000159199	-1.79736	3.40611	12.7526	0.000355507	0.0175302	4.42912	2.46317	3.96028	2.67653	3.57307	1.50377
TEAD4	ENSG00000197905	1.41983	4.43099	12.7528	0.000355472	0.0175302	2.68694	3.5038	3.8714	5.829	3.45592	4.8587
FXYD5	ENSG00000089327	1.24349	5.42951	12.7467	0.000356636	0.0175542	4.90669	5.65682	4.64145	6.19382	4.45395	5.8607
SMC4	ENSG00000113810	1.32105	6.98327	12.7408	0.000357761	0.0175757	6.08941	7.77614	5.81385	7.29124	6.56617	7.35942
U2AF1L5	ENSG00000275895	2.70396	2.75176	12.7377	0.000358359	0.0175757	1.25212	4.02568	-2.96906	-0.229073	2.35355	3.97104
RELA	ENSG00000173039	1.43368	6.42607	12.7071	0.000364269	0.0178335	4.50985	6.88405	6.19609	7.02442	5.74871	6.87712
CYLD	ENSG00000083799	1.47165	7.42763	12.6896	0.000367698	0.0179692	5.82548	8.23803	6.83472	7.64501	6.76071	7.9744
FOSL1	ENSG00000175592	1.47828	7.30999	12.6801	0.000369577	0.0180288	5.7759	6.66342	7.3143	8.42572	5.49732	7.95151
ACTC1	ENSG00000159251	-3.37946	2.24772	12.659	0.000373769	0.0182008	3.5108	1.78584	1.20988	-2.96906	3.36307	0.043229
CBR1	ENSG00000159228	-1.61189	4.04388	12.6393	0.000377729	0.0183609	4.72187	3.32414	4.68122	3.76362	4.31567	1.7911
NFATC2	ENSG00000101096	1.3089	8.02541	12.6082	0.000384049	0.0186349	7.07002	7.87921	7.52382	9.07137	6.89764	8.46018
FAM171A1	ENSG00000148468	1.30475	5.7693	12.5832	0.000389231	0.0188433	4.46638	6.16247	4.93694	5.54096	5.27691	6.87627
HEG1	ENSG00000173706	1.25741	7.41778	12.5808	0.000389723	0.0188433	6.71663	7.90564	6.48006	7.64073	6.73778	8.15711
CEACAM19	ENSG00000186567	1.43672	4.0197	12.5576	0.000394598	0.0190453	2.83101	4.31492	3.26508	4.46099	3.26384	4.8587
ARRDC3	ENSG00000113369	1.24786	8.82824	12.5416	0.000397988	0.019175	7.48017	8.73158	8.0796	9.6448	8.50349	9.4293
PRELP	ENSG00000188783	-1.88433	6.56162	12.5293	0.000400627	0.0192682	5.9517	5.74084	8.0245	5.9056	6.88279	3.63441
SH3BGRL	ENSG00000131171	-1.51486	7.31149	12.5071	0.000405406	0.0194638	6.78458	6.33194	8.3606	6.13004	8.14511	6.32036
NAP1L3	ENSG00000186310	-1.92311	3.52587	12.473	0.000412887	0.0197882	4.2527	1.93249	4.08015	3.30577	4.06084	1.46801
ZNF551	ENSG00000204519	1.46043	4.27323	12.4354	0.000421263	0.020119	4.09988	4.81972	2.85641	4.89114	3.08436	4.66696
TMEM273	ENSG00000204161	1.3449	4.5724	12.4296	0.000422589	0.0201471	3.5108	4.22669	3.54344	5.13267	3.9738	5.64742
DPP6	ENSG00000130226	-1.28808	6.29862	12.4252	0.000423582	0.0201592	5.68083	4.73031	8.09367	6.23861	4.92449	3.88551
ADAMTS9	ENSG00000163638	1.40707	7.96637	12.4103	0.000426971	0.0202852	6.6058	7.27827	7.06157	8.48136	7.14377	9.26561
ARHGEF6	ENSG00000129675	-1.48526	5.82188	12.3908	0.000431447	0.0204361	5.67448	5.22176	6.03355	4.49936	7.10128	4.65508
PLSCR1	ENSG00000188313	1.24588	6.27364	12.39	0.000431642	0.0204361	4.90669	6.26983	5.96862	6.79433	5.54942	7.09209
RIPOR1	ENSG00000039523	1.29232	7.60448	12.3537	0.000440124	0.0207629	6.60747	7.79352	7.25843	8.21517	6.5239	8.25709
SLA	ENSG00000155926	2.15216	5.0492	12.3517	0.000440591	0.0207629	4.53111	6.79866	1.23859	5.19374	3.55519	3.67419
CYTOR	ENSG00000222041	1.25297	5.60945	12.3507	0.000440826	0.0207629	4.05167	5.85007	5.46627	6.2918	4.90109	6.04495
PIP4P2	ENSG00000155099	-1.72687	3.84416	12.3414	0.000443031	0.0208308	3.98134	3.25892	4.82305	2.26613	4.42471	2.59217
MAP2K3	ENSG00000034152	1.24027	6.86202	12.3137	0.000449649	0.0211057	5.67129	7.13491	6.80202	7.82069	5.6511	6.88731
CARD11	ENSG00000198286	1.85277	3.97328	12.3065	0.000451376	0.0211504	4.4063	5.36813	0.811627	4.11063	1.90415	3.22699
PRKD2	ENSG00000105287	1.31699	5.65508	12.2752	0.000459008	0.0214712	3.84088	5.91326	5.53299	6.26978	5.00571	6.16848
PARP9	ENSG00000138496	1.18151	5.11805	12.2624	0.000462182	0.0215827	4.15568	5.43363	4.3799	5.65109	4.67697	5.66135
NDRG1	ENSG00000104419	1.21012	8.70959	12.2514	0.000464921	0.021629	7.25064	8.56449	8.23864	9.48203	8.27888	9.35108
CTSF	ENSG00000174080	-1.23958	5.0064	12.2547	0.000464085	0.021629	5.43615	4.15082	5.7604	4.12161	5.24753	4.46858
C3orf70	ENSG00000187068	-1.55379	4.08481	12.2488	0.000465548	0.021629	3.53905	2.90815	5.34937	3.2864	4.6407	2.76423
ANKRD42	ENSG00000137494	1.35768	6.26165	12.239	0.000468012	0.0217065	4.39088	6.55212	6.09078	6.82066	5.63701	6.83738
MTRF1L	ENSG00000112031	1.23467	5.69953	12.2196	0.000472907	0.0217856	4.39088	5.83523	5.46171	6.17419	4.90815	6.44748
KIF11	ENSG00000138160	1.63253	4.02031	12.2216	0.000472393	0.0217856	3.13855	5.50335	1.6122	3.45205	3.51876	4.15661
NTRK3	ENSG00000140538	-1.57284	5.93187	12.2226	0.000472134	0.0217856	5.79359	4.98683	5.37061	4.33936	7.58405	4.65508
TNFRSF11B	ENSG00000164761	1.39661	4.27161	12.2204	0.000472705	0.0217856	2.46931	3.25892	3.89414	5.54707	3.23418	4.88606
PROX1	ENSG00000117707	1.4233	4.39435	12.1979	0.000478436	0.0219294	3.21058	5.17538	3.10276	4.72119	4.14292	4.8131
TIAM1	ENSG00000156299	1.23205	6.21355	12.2003	0.000477815	0.0219294	5.48053	6.50835	5.26116	6.92143	5.64266	6.64458
ADGRG5	ENSG00000159618	3.1841	2.03866	12.1821	0.00048251	0.0220791	0.0417904	3.22516	-1.14176	2.76317	0.58074	2.47092
PIK3CD	ENSG00000171608	1.43411	4.66087	12.178	0.000483558	0.02209	3.8634	6.09866	3.35305	4.81881	3.60817	4.18443
GOLGA8J	ENSG00000179938	6.69059	0.388141	12.1595	0.000488374	0.0222728	-2.96906	1.47721	-2.52111	1.36061	-2.96906	1.05103
ADH5	ENSG00000197894	-1.42004	5.77611	12.1412	0.000493194	0.0224551	5.60936	4.94597	6.92194	4.48668	6.18437	5.01558
TNFAIP1	ENSG00000109079	1.16241	5.47259	12.1266	0.000497068	0.0225305	4.20941	5.26946	4.93474	6.04181	5.02099	6.32662
CNRIP1	ENSG00000119865	1.19325	5.63014	12.1287	0.000496526	0.0225305	4.84579	5.73685	4.95435	6.10538	4.894	6.41732
FAM25A	ENSG00000188100	7.8589	0.0711254	12.1257	0.000497324	0.0225305	-2.96906	0.466876	-2.96906	1.6904	-2.96906	0.387554
PROSER1	ENSG00000120685	1.24146	4.9968	12.1198	0.0004989	0.0225645	4.3275	6.05289	3.83896	5.02282	4.40821	5.21485
FLNA	ENSG00000196924	-1.46564	11.8646	12.115	0.000500169	0.0225845	10.936	10.8535	13.356	11.2319	12.1706	10.0555
TGFB1	ENSG00000105329	1.54704	8.2829	12.1014	0.000503848	0.0226756	7.02078	9.77198	7.50769	8.72927	6.61588	7.32359
CXCL14	ENSG00000145824	-3.68868	1.96628	12.1028	0.000503452	0.0226756	2.3468	-2.31116	-0.872487	-2.36839	3.92823	1.09858
DENND2D	ENSG00000162777	2.03511	3.28758	12.0947	0.000505646	0.0226894	3.17501	4.35188	0.202508	3.34375	2.06439	3.78735
SDC3	ENSG00000162512	-1.37103	5.86487	12.0837	0.000508633	0.0227784	5.21759	4.75418	7.49659	5.8832	5.17914	3.17247
KMT2E	ENSG00000005483	1.25726	8.73361	12.0681	0.000512924	0.022933	7.43672	9.14469	8.28001	9.10061	8.14735	9.39087
LGR5	ENSG00000139292	-3.23286	1.83145	12.0629	0.000514354	0.0229593	3.43765	0.61324	1.92644	-0.762744	2.11408	-1.30235
DDAH1	ENSG00000153904	-1.36485	4.3738	12.0471	0.000518726	0.0231167	4.42155	3.66354	5.30764	3.77061	4.82853	3.06884
PLCL1	ENSG00000115896	-1.48429	7.02658	12.0395	0.000520854	0.0231738	6.13409	5.71675	8.89088	6.68945	5.97061	4.17891
SHB	ENSG00000107338	1.25856	4.80106	12.0353	0.000522034	0.0231885	4.11872	4.95629	4.25897	5.45463	3.70322	5.42064
SGPP2	ENSG00000163082	-2.72508	2.89398	12.001	0.000531733	0.023581	2.37842	1.08406	4.83015	2.48587	1.51779	-2.96906
MMRN1	ENSG00000138722	1.36904	6.1852	11.9874	0.0005356	0.023714	5.08973	5.54954	4.84189	6.81898	5.70614	7.33852
ELK3	ENSG00000111145	1.24739	7.51136	11.9744	0.000539374	0.0238424	6.28351	7.32947	7.01617	8.13045	6.80613	8.38486
SLC2A3	ENSG00000059804	1.14421	9.96288	11.9576	0.000544249	0.0240191	8.5355	9.4785	9.77799	10.8196	9.21668	10.6646
PHB	ENSG00000167085	-1.1906	5.00404	11.924	0.000554162	0.0243892	4.7095	3.82998	6.2043	4.95695	5.09503	3.67419
TMEM158	ENSG00000249992	-1.44579	4.23923	11.9231	0.000554423	0.0243892	3.87453	2.78999	6.07594	3.96592	2.45986	1.43133
ACTRT3	ENSG00000184378	2.38432	3.1866	11.915	0.00055684	0.0244479	-0.789486	3.66354	2.24219	3.56891	2.52253	4.2438
ERFL	ENSG00000268041	5.5955	1.01828	11.9126	0.000557546	0.0244479	-2.96906	3.03045	-2.96906	-0.471372	-1.62984	1.43133
PDGFRA	ENSG00000134853	-1.55243	6.06398	11.8932	0.000563384	0.0246643	6.95677	6.36202	5.81861	4.56916	6.66046	3.80179
NCR1	ENSG00000189430	3.03994	2.19286	11.8829	0.000566528	0.0247623	1.71528	3.55904	-1.00085	3.14297	-1.09023	1.3937
MAPKAPK2	ENSG00000162889	1.31376	7.17342	11.8642	0.000572218	0.024971	5.49502	7.40804	7.20214	7.964	6.2179	7.48831
CTXN1	ENSG00000178531	-2.25569	3.28339	11.8581	0.00057411	0.0249738	2.24757	1.31553	5.0506	3.07685	3.10907	-0.704199
PDE4B	ENSG00000184588	1.28314	5.00485	11.8595	0.000573681	0.0249738	4.61975	5.93256	3.83426	5.71588	3.98275	4.61476
PLEKHB2	ENSG00000115762	1.15012	5.81512	11.8371	0.000580625	0.025217	4.7157	5.91855	5.27336	6.32779	5.33219	6.51804
CD160	ENSG00000117281	1.87854	3.15142	11.8331	0.000581872	0.0252311	2.43965	4.33615	1.90868	3.33435	1.30608	3.51681
HIVEP2	ENSG00000010818	1.22668	8.02983	11.8183	0.000586507	0.0253148	6.75326	8.14144	7.5484	8.88732	7.46144	8.41247
STXBP2	ENSG00000076944	5.85456	1.51128	11.8201	0.00058596	0.0253148	-2.96906	3.62092	-2.96906	1.66061	-1.42671	0.043229
GSE1	ENSG00000131149	1.20131	6.45332	11.8176	0.000586725	0.0253148	5.47688	6.91614	5.78372	6.69681	5.90037	7.14825
DLC1	ENSG00000164741	1.28623	8.02507	11.8151	0.00058751	0.0253148	7.11059	7.8509	7.04541	8.78145	7.43399	8.80984
NDUFA1	ENSG00000125356	-1.41731	4.15733	11.7899	0.000595537	0.0256203	4.41395	3.60351	5.11008	3.19584	4.45395	2.97002
DUSP6	ENSG00000139318	1.55952	7.35349	11.7829	0.00059778	0.0256763	6.54789	6.85308	5.57863	7.96133	6.62233	8.55672
CYYR1	ENSG00000166265	1.21702	5.68482	11.7667	0.000603012	0.0258604	4.44414	5.4653	4.83486	5.6995	5.21374	6.96554
TSLP	ENSG00000145777	1.63377	4.23265	11.7587	0.000605599	0.0259307	2.46931	2.75887	3.05513	5.32058	3.25648	5.41126
TCEAL3	ENSG00000196507	-1.36061	6.0032	11.7281	0.00061562	0.0263185	5.41344	4.54665	7.66702	5.34654	5.59534	4.69817
GNG2	ENSG00000186469	1.55024	4.94464	11.7227	0.000617436	0.0263549	4.12805	6.69664	3.24399	4.97824	3.36307	3.64245
KDR	ENSG00000128052	1.40478	8.34051	11.6902	0.000628286	0.0267761	6.59575	7.73326	8.51747	9.2587	6.74634	9.10005
TMEM14C	ENSG00000111843	-1.15288	5.08243	11.6839	0.000630446	0.0268264	5.30245	4.02568	5.90062	4.71033	5.34958	4.37028
BAG2	ENSG00000112208	-1.22858	5.60037	11.6786	0.000632227	0.0268305	5.24786	4.61341	6.91362	5.26476	5.64125	4.2648
CCL3L1	ENSG00000276085	-2.32293	2.89128	11.6778	0.000632507	0.0268305	2.98271	1.27211	-0.449686	-1.94556	4.86769	1.9551
SGCD	ENSG00000170624	-1.21121	4.86724	11.6707	0.000634928	0.0268792	5.44364	4.43789	4.85354	3.86505	5.6497	4.02742
DIO2	ENSG00000211448	-1.62273	3.83397	11.6658	0.000636584	0.0268792	4.823	2.60989	3.82008	1.93396	4.37802	3.65841
HLA-B	ENSG00000234745	1.10617	10.2291	11.6658	0.000636608	0.0268792	9.69816	10.8977	9.5185	10.3961	9.46824	10.7089
CAPN6	ENSG00000077274	-3.0055	3.5088	11.6531	0.000640969	0.0270134	4.60646	3.60351	4.09592	1.50169	3.43652	-2.96906
STX3	ENSG00000166900	1.17405	5.59877	11.6475	0.000642885	0.0270134	4.24415	5.56536	5.68286	6.48157	4.52302	5.91981
CORO1B	ENSG00000172725	-1.162	5.17152	11.645	0.00064374	0.0270134	5.31476	4.25485	5.99936	5.05466	5.46098	3.99008
ZBTB47	ENSG00000114853	-1.35289	4.15038	11.6055	0.00065756	0.0274344	3.98134	3.01736	5.0137	3.55278	4.84579	3.25873
CEBPG	ENSG00000153879	1.19662	6.21999	11.6096	0.000656114	0.0274344	4.91749	6.52232	5.84569	6.82234	5.67751	6.68798
RND1	ENSG00000172602	1.49113	6.91255	11.6132	0.000654852	0.0274344	6.31039	6.61646	5.44948	7.50537	5.95592	8.01098
DAPK1	ENSG00000196730	1.26101	5.81215	11.6049	0.00065779	0.0274344	5.39424	5.93256	4.77975	6.25739	4.90345	6.64659
REEP1	ENSG00000068615	-1.7987	3.63782	11.5654	0.000671918	0.0278535	4.08079	2.23346	4.3506	1.59913	4.213	3.46331
DPH6	ENSG00000134146	-1.35725	4.14361	11.5734	0.000669027	0.0278535	4.76437	3.4561	4.45522	3.45205	4.75213	3.02027
DDX56	ENSG00000136271	1.20478	5.15587	11.5674	0.000671165	0.0278535	4.39088	6.01223	4.36369	5.66803	4.45395	5.13157
H4C1	ENSG00000278637	-1.53849	3.72945	11.569	0.0006706	0.0278535	4.04183	2.25592	4.13845	3.08808	4.62651	2.89119
PTK2B	ENSG00000120899	1.16314	5.75674	11.5578	0.000674654	0.0279194	5.55851	6.39781	4.40861	5.8735	5.11957	6.29507
ACOT1	ENSG00000184227	-6.21816	1.08512	11.5553	0.000675552	0.0279194	-2.96906	-2.31116	2.9635	-1.94556	1.18731	-2.96906
NEGR1	ENSG00000172260	-1.39549	4.41941	11.5398	0.00068121	0.0281107	4.96512	3.76099	3.10276	2.32428	5.8352	3.6898
RGS7BP	ENSG00000186479	-1.58824	4.04528	11.523	0.000687402	0.0283204	4.51697	1.8463	3.46664	2.60013	5.28416	4.03966
IRS4	ENSG00000260548	-7.74884	0.0461289	11.5204	0.000688364	0.0283204	1.55849	-2.96906	0.991091	-2.96906	-0.13706	-2.96906
GCLM	ENSG00000023909	1.15677	5.28005	11.5111	0.000691812	0.0283768	4.5027	5.2832	4.79675	6.21447	4.36097	5.61099
ITPRIP	ENSG00000148841	1.20879	6.99744	11.5126	0.000691271	0.0283768	5.72761	7.0017	6.69278	7.61378	6.27635	7.704
ASPN	ENSG00000106819	-2.25081	5.21469	11.5064	0.000693553	0.0284055	4.29474	3.92415	5.32782	3.27661	7.06595	2.35821
EDN1	ENSG00000078401	1.33782	5.47729	11.5028	0.000694909	0.0284185	4.78221	5.20743	4.19814	6.27101	4.82356	6.3027
IQGAP2	ENSG00000145703	1.80953	4.91401	11.4957	0.000697567	0.0284845	4.53812	6.44744	1.54482	4.84222	4.19388	4.37512
DNAJB9	ENSG00000128590	1.18989	6.67634	11.4853	0.000701478	0.0286014	5.33101	6.77455	6.41865	7.44712	6.02032	7.11684
EPHA2	ENSG00000142627	1.25807	5.9417	11.4803	0.000703375	0.0286361	4.60646	5.91149	6.16277	6.76838	4.4826	6.34028
SYT9	ENSG00000170743	-2.5404	2.85037	11.4721	0.000706479	0.028677	3.9606	0.61324	3.71161	0.465504	2.87933	2.14826
SPRY4	ENSG00000187678	1.21271	6.56356	11.4727	0.000706245	0.028677	5.37477	6.19189	5.28717	6.50899	6.33253	7.9196
PPP2R2C	ENSG00000074211	-1.48878	4.08047	11.4363	0.000720223	0.0290027	4.84013	2.46317	4.43676	3.34375	4.57125	3.56839
LAMB1	ENSG00000091136	-1.37756	8.12807	11.4415	0.000718224	0.0290027	8.2479	7.63546	9.70616	7.48957	6.83544	5.53092
MAP4K1	ENSG00000104814	2.15002	2.86471	11.4387	0.000719318	0.0290027	2.17741	3.87421	-0.0518484	2.90965	1.95957	3.61
DNMBP	ENSG00000107554	1.20454	6.58077	11.4346	0.000720873	0.0290027	5.59933	6.39528	6.14676	7.60403	5.63417	6.98307
RANBP3L	ENSG00000164188	-2.3932	2.56712	11.4438	0.000717335	0.0290027	3.13855	1.55172	1.6122	-0.933953	4.1309	1.43133
C16orf54	ENSG00000185905	6.65586	2.58342	11.4371	0.000719916	0.0290027	-2.96906	4.56925	-2.96906	3.31536	0.0101757	0.043229
PCAT19	ENSG00000267107	1.41344	6.21953	11.4253	0.000724514	0.0291063	5.37477	5.69019	4.80637	6.85805	5.53429	7.35453
CSKMT	ENSG00000214756	-1.29016	6.21819	11.4183	0.000727233	0.0291726	7.01325	5.1576	6.35451	5.82397	6.72117	5.2495
OR4B1	ENSG00000175619	-7.81751	0.44453	11.4074	0.000731525	0.0293018	2.66147	-2.96906	-2.52111	-2.96906	0.48327	-2.96906
ARHGAP31	ENSG00000031081	1.28154	7.20305	11.3981	0.000735179	0.029405	6.25398	6.89214	6.33719	7.99192	6.50152	8.03829
HMGN3	ENSG00000118418	-1.2757	4.94326	11.3843	0.000740675	0.0295815	4.78221	4.26596	5.86308	4.33936	5.5082	3.75803
POLI	ENSG00000101751	-1.1582	4.90787	11.3665	0.000747806	0.0297359	5.00618	3.71309	5.48886	4.49092	5.54188	4.37028
THYN1	ENSG00000151500	-1.35305	4.27657	11.3685	0.000746983	0.0297359	4.26121	3.31347	5.29231	3.32489	4.68795	3.57681
VEGFC	ENSG00000150630	1.16841	4.85057	11.3595	0.000750621	0.0298044	4.72187	5.64623	3.81532	5.12996	3.8226	5.07027
PCYOX1	ENSG00000116005	-1.20834	6.70011	11.3282	0.000763368	0.0302227	6.62898	5.73486	7.38101	6.26731	7.42212	5.80982
IRF8	ENSG00000140968	1.36853	5.45281	11.3288	0.000763159	0.0302227	5.20883	6.37105	2.98907	5.37204	5.23448	5.81338
ZSWIM6	ENSG00000130449	1.23045	7.38221	11.311	0.000770509	0.0304613	6.1616	7.75757	6.4695	7.74819	7.21239	8.02758
FBLN5	ENSG00000140092	-1.49007	5.90788	11.3005	0.00077485	0.0305887	5.56882	5.29951	7.03726	5.36282	6.41331	3.92562
HTRA1	ENSG00000166033	-1.14107	5.74005	11.2958	0.000776833	0.0306227	5.90633	5.02002	6.53535	5.14617	6.1016	4.96516
CCDC8	ENSG00000169515	-1.5385	3.86474	11.2896	0.000779411	0.03068	4.10933	3.36604	4.94567	3.01933	4.03097	2.14826
IFI44	ENSG00000137965	1.31019	5.89648	11.2839	0.000781811	0.0307302	5.08973	5.522	4.57264	6.50899	5.38712	6.91497
TNFSF14	ENSG00000125735	3.26458	3.74866	11.2632	0.000790569	0.0310298	2.98271	5.26946	-2.96906	4.31088	1.7865	3.31014
FAT1	ENSG00000083857	-1.45359	7.33425	11.2475	0.000797302	0.0312492	6.62569	6.12787	8.48001	7.06336	8.02416	5.57991
TBX21	ENSG00000073861	3.45404	2.55723	11.2337	0.000803248	0.0313763	-2.96906	4.27698	0.886112	3.21646	0.078517	1.84786
ADAMTS4	ENSG00000158859	1.35639	7.77364	11.2338	0.000803191	0.0313763	5.99314	7.16489	7.79999	8.50224	6.53535	8.73916
MXRA7	ENSG00000182534	-1.32097	6.73677	11.232	0.000803991	0.0313763	6.61578	6.09087	7.89013	6.40841	6.9059	4.96516
DACT3	ENSG00000197380	-1.56724	4.36722	11.2277	0.000805865	0.0314046	3.3123	3.05628	5.72532	3.64693	5.02749	2.79343
SLC43A2	ENSG00000167703	1.53284	3.83682	11.221	0.000808766	0.0314728	2.14101	4.19217	2.70003	4.41267	3.67039	4.48656
CRYZ	ENSG00000116791	-1.39457	4.0802	11.211	0.000813127	0.0315955	4.57951	2.93624	4.68383	3.89734	4.49203	2.76423
SCRG1	ENSG00000164106	-2.54291	2.24212	11.2085	0.000814232	0.0315955	3.56676	1.08406	2.87482	0.320652	2.2973	0.043229
MICAL2	ENSG00000133816	-1.30034	6.62781	11.1959	0.000819772	0.0317653	5.95956	5.43609	7.504	6.02145	7.56333	5.69074
PRUNE2	ENSG00000106772	-1.39357	7.61613	11.1784	0.000827562	0.0320217	6.70265	6.24619	9.13843	7.56838	7.6289	5.49583
ZNF587B	ENSG00000269343	1.82447	3.53176	11.1516	0.000839595	0.0324414	2.10366	4.33615	3.41096	4.05448	1.38916	3.9057
LDHB	ENSG00000111716	-1.26002	6.85908	11.1406	0.000844567	0.0324499	6.72894	6.07042	7.89521	6.09706	7.26969	5.95576
EFHD2	ENSG00000142634	1.32451	6.3422	11.146	0.000842149	0.0324499	5.2564	7.33476	6.06094	6.56735	5.11957	6.50376
GLRX	ENSG00000173221	1.21264	4.82212	11.1456	0.000842307	0.0324499	2.98271	4.7263	4.69941	5.69031	4.31213	5.23361
MAGEF1	ENSG00000177383	-1.29532	4.15077	11.1425	0.000843731	0.0324499	4.23554	2.92226	5.15219	3.92265	4.3814	3.06884
PDPN	ENSG00000162493	-1.42198	4.01197	11.1188	0.000854576	0.0327883	3.93956	2.42403	5.32448	4.44361	3.45592	1.60604
PLEKHM1	ENSG00000225190	1.13034	5.37917	11.1085	0.000859338	0.0328787	4.66532	6.15502	4.79191	5.68847	4.62079	5.62121
TFPI	ENSG00000003436	1.37613	7.31433	11.0645	0.000879942	0.033573	6.10603	6.54301	6.15338	7.74642	6.60651	8.67737
POLG	ENSG00000140521	1.18746	6.04225	11.0663	0.000879087	0.033573	5.15508	6.88225	5.44179	6.52044	5.30749	6.06454
PPA2	ENSG00000138777	-1.17988	5.33834	11.0502	0.00088679	0.0337466	5.54812	4.95972	5.94486	4.39469	5.88971	4.50874
CLSTN3	ENSG00000139182	1.15006	4.91093	11.0498	0.000886962	0.0337466	4.36744	5.49629	4.17233	5.08581	4.11472	5.50689
PRLR	ENSG00000113494	-1.24276	5.67971	11.0389	0.000892201	0.0338931	6.06533	5.15162	5.992	5.18592	6.39416	4.37994
PDE7A	ENSG00000205268	1.19869	5.35401	11.0366	0.000893294	0.0338931	4.59305	6.4216	4.59502	5.30382	4.54432	5.60277
PYGB	ENSG00000100994	-1.22161	5.72412	11.0309	0.000896072	0.0339513	5.68716	5.17243	6.68498	5.07456	6.1016	4.58585
CCNK	ENSG00000090061	1.2217	6.31688	11.0051	0.000908623	0.0343792	5.10398	6.95527	5.91404	6.69313	5.67199	6.71398
TAP1	ENSG00000168394	1.21856	6.35401	11.0011	0.000910561	0.0344048	5.71219	6.57798	5.69327	6.64641	5.38543	7.22056
ZNF608	ENSG00000168916	1.30028	5.99914	10.9898	0.000916128	0.0345674	5.3981	5.76257	4.49146	6.25739	5.44651	7.17761
IVNS1ABP	ENSG00000116679	1.4229	8.29903	10.978	0.000921985	0.0346927	6.88567	9.34163	7.2368	8.53236	7.94199	8.47434
PMM2	ENSG00000140650	1.15808	5.13984	10.978	0.000921989	0.0346927	4.76437	5.90084	4.13463	5.71226	4.35409	5.09979
H4C6	ENSG00000274618	-1.68488	3.50163	10.9696	0.000926191	0.0348029	4.29474	1.98722	4.03993	3.09922	3.9049	2.14826
PDZD11	ENSG00000120509	-1.9082	3.06154	10.9528	0.000934603	0.0350707	3.43765	1.90433	3.71161	1.16232	3.9049	2.35821
COL1A2	ENSG00000164692	-1.84211	8.52916	10.9436	0.00093928	0.0351979	8.78627	8.52919	9.07765	7.34431	9.34056	5.76446
KLHL13	ENSG00000003096	-1.62902	4.35848	10.9324	0.00094496	0.0353139	3.80643	3.26999	5.60367	4.24215	4.80603	1.7911
CCDC3	ENSG00000151468	-1.34509	6.20428	10.9331	0.000944633	0.0353139	5.37869	5.05566	6.73685	4.87177	7.48721	5.6888
RNF166	ENSG00000158717	1.82606	3.71366	10.9258	0.000948346	0.035392	2.58223	4.82349	2.63671	3.04261	1.99536	4.70202
ESD	ENSG00000139684	-1.23432	5.47271	10.8906	0.000966519	0.036021	5.04117	4.47187	6.68889	4.76384	5.80526	4.61884
RCN3	ENSG00000142552	-1.48501	3.84858	10.8824	0.000970837	0.0360834	4.70327	3.60351	3.69098	2.51945	4.6006	2.45273
MAP3K20	ENSG00000091436	-1.36288	7.63666	10.8752	0.00097463	0.0361556	6.91696	6.51069	8.54952	6.85065	8.60925	6.65556
UQCRB	ENSG00000156467	-1.16945	7.63773	10.8736	0.000975426	0.0361556	7.79257	6.66132	8.49292	7.16962	7.9537	6.90246
PDE8B	ENSG00000113231	-1.98461	3.16104	10.8621	0.000981506	0.0363317	3.13855	1.39863	4.43055	3.29611	3.24909	0.22564
ANO1	ENSG00000131620	-1.12517	5.85202	10.8511	0.000987394	0.0365002	6.26248	5.45806	6.47101	5.22715	6.15203	4.83432
TCAF2	ENSG00000170379	2.02457	3.01927	10.8445	0.000990878	0.0365499	1.85668	3.05628	1.18058	4.13791	1.92286	3.70525
HLA-E	ENSG00000204592	1.09811	10.0964	10.8435	0.000991414	0.0365499	9.14276	10.1254	9.80553	10.6256	9.30446	10.7971
SCOC	ENSG00000153130	-1.14057	4.77635	10.8391	0.000993784	0.0365879	5.25214	4.19798	5.29914	4.20652	5.14369	3.88551
CD59	ENSG00000085063	1.18733	7.39752	10.8267	0.00100049	0.0366864	6.01844	6.98162	6.8615	7.9128	6.88577	8.42942
RGPD2	ENSG00000185304	2.31988	2.97053	10.827	0.00100029	0.0366864	-2.05637	2.23346	2.5705	4.00792	2.22377	3.9322
EVI2B	ENSG00000185862	4.84958	3.05074	10.8294	0.00099901	0.0366864	-2.96906	5.04603	-1.67251	3.06552	1.97758	1.9807
SPAG1	ENSG00000104450	1.2473	4.42724	10.8173	0.00100554	0.036773	3.60735	5.27772	3.77669	4.90708	3.56713	4.49547
MTSS2	ENSG00000132613	-1.29087	5.87535	10.8175	0.00100543	0.036773	5.69031	5.32629	7.13548	5.44593	5.87777	4.09346
NUSAP1	ENSG00000137804	1.49294	3.72851	10.8144	0.00100713	0.0367816	3.42256	4.91455	2.02863	3.94753	2.67378	3.6898
SLC26A7	ENSG00000147606	-2.12446	2.98579	10.8069	0.00101124	0.0368824	4.4955	1.55172	0.886112	0.0718162	4.00925	1.73201
ZNF324	ENSG00000083812	1.27136	4.23154	10.8035	0.0010131	0.0369011	3.19291	4.73831	3.71161	5.01401	3.42344	4.37028
VWF	ENSG00000110799	1.28081	8.39288	10.786	0.00102272	0.0372019	7.63625	8.11902	7.34557	8.97161	7.67411	9.38997
SEMA3C	ENSG00000075223	-1.56288	6.02858	10.7495	0.00104306	0.0373941	4.96512	4.94251	7.15067	4.97522	7.02487	4.65508
STX2	ENSG00000111450	-1.26496	4.51346	10.7565	0.00103916	0.0373941	4.84579	4.16868	5.08461	3.74954	5.0468	3.2898
PDZRN3	ENSG00000121440	-1.59969	6.7004	10.7514	0.00104201	0.0373941	6.35676	6.22642	8.01805	6.09567	6.91	4.23318
ARHGAP24	ENSG00000138639	-1.31052	4.12089	10.7498	0.00104288	0.0373941	4.26966	3.35568	5.03227	3.63166	4.46994	2.89119
ACAN	ENSG00000157766	-1.62395	3.69865	10.7614	0.00103639	0.0373941	3.22804	2.29982	4.38633	3.03102	4.86527	2.33853
SMIM14	ENSG00000163683	-1.12266	5.4077	10.7664	0.00103357	0.0373941	5.53766	4.68137	5.9107	4.92911	6.08819	4.56907
CLMP	ENSG00000166250	-1.52734	5.8565	10.7696	0.00103178	0.0373941	5.26064	5.19586	7.45399	5.31581	5.55992	3.27952
RAB31	ENSG00000168461	-1.41339	5.5411	10.7617	0.00103622	0.0373941	5.50938	5.02002	6.43114	5.24983	6.04081	3.44503
SNUPN	ENSG00000169371	-1.39621	4.27063	10.7547	0.00104017	0.0373941	4.73415	3.35568	4.97156	2.80462	4.62079	3.99637
DENND5B	ENSG00000170456	-1.09836	5.26567	10.7602	0.00103708	0.0373941	5.38648	4.45255	6.16371	4.82889	5.48006	4.46858
MAFG	ENSG00000197063	1.11575	5.97958	10.7547	0.00104014	0.0373941	5.0945	6.41911	5.68155	6.51108	5.14767	6.33657
LINC01628	ENSG00000232688	-7.5795	-0.0237351	10.7392	0.00104887	0.0375532	1.81107	-2.96906	0.142999	-2.96906	-0.0615645	-2.96906
GIMAP7	ENSG00000179144	1.31454	6.20162	10.7018	0.00107034	0.0382717	5.49863	5.82962	4.82305	6.59418	5.58216	7.38121
BEX4	ENSG00000102409	-1.20374	4.36975	10.6875	0.00107864	0.0385181	4.89581	3.70495	4.93035	3.70646	4.70697	3.53421
DDX58	ENSG00000107201	1.16225	6.39549	10.6581	0.00109593	0.038949	5.14132	6.27946	5.50815	6.29059	6.08716	7.64567
ST8SIA4	ENSG00000113532	1.19953	4.91877	10.6572	0.00109641	0.038949	4.96512	6.04	2.81888	4.6087	4.32625	5.05529
CIP2A	ENSG00000163507	1.17897	4.56772	10.658	0.00109597	0.038949	4.2527	5.14562	3.76687	5.12451	3.53709	4.79877
AGTR2	ENSG00000180772	-3.8027	1.86054	10.6583	0.00109576	0.038949	1.25212	-0.477909	-0.872487	-2.96906	4.11065	-0.704199
RASL11B	ENSG00000128045	-1.42042	3.84507	10.6489	0.00110134	0.0390374	4.39861	2.53839	4.64145	3.50329	4.01362	2.7789
PARM1	ENSG00000169116	-1.4774	6.91878	10.6482	0.00110176	0.0390374	5.99569	5.68607	8.02141	6.446	7.8072	5.2859
GALNT17	ENSG00000185274	-1.43577	3.81483	10.6438	0.00110438	0.0390795	4.20059	2.32128	4.70199	3.55278	4.03097	2.7789
HADH	ENSG00000138796	-1.23286	4.86576	10.6363	0.0011089	0.0391888	5.30245	3.77661	5.15784	4.64718	5.52972	3.88551
HGF	ENSG00000019991	1.31961	5.26787	10.6304	0.00111242	0.0392116	4.5863	5.2556	3.54918	5.91824	5.05531	5.98927
MCAM	ENSG00000076706	-1.49661	7.69563	10.6319	0.00111154	0.0392116	6.60747	6.15352	8.28152	6.93238	9.11827	6.41615
CSPG4	ENSG00000173546	-1.46735	5.65421	10.6224	0.00111729	0.0392819	4.47371	4.221	6.80383	5.30141	6.55422	3.94526
COA5	ENSG00000183513	-1.38461	4.18677	10.6246	0.00111593	0.0392819	4.73415	4.1568	4.65483	2.73486	4.63788	3.02027
REEP3	ENSG00000165476	-1.35764	5.49188	10.6124	0.00112329	0.0393916	5.45851	5.0428	6.60867	4.23206	5.75525	4.48209
ARHGEF25	ENSG00000240771	-1.79471	5.6772	10.613	0.00112298	0.0393916	5.50222	5.36037	6.68498	4.93535	6.3167	2.8078
ZNF185	ENSG00000147394	-1.15507	4.75622	10.6008	0.00113041	0.0395904	5.31067	4.30418	5.41688	3.93515	4.88449	3.92562
JMJD1C	ENSG00000171988	1.12155	9.20712	10.5978	0.00113222	0.0396032	7.87869	9.26515	8.72544	9.90401	8.90577	9.70466
HIP1R	ENSG00000130787	1.10993	5.24569	10.5912	0.00113625	0.0396932	4.46638	5.94988	4.72753	5.57329	4.53826	5.53525
TMEM63B	ENSG00000137216	1.1767	4.48276	10.5742	0.00114677	0.0400095	3.56676	4.71012	3.93419	5.11631	3.81761	5.00001
IFI16	ENSG00000163565	1.17861	7.86931	10.5704	0.00114913	0.0400407	6.48211	7.73626	7.56373	8.37675	7.26466	8.7307
CLIC2	ENSG00000155962	1.41066	5.82171	10.5648	0.0011526	0.0401106	5.20001	5.66943	3.66477	6.26484	5.63275	6.81442
WT1	ENSG00000184937	-1.2753	4.83848	10.5489	0.00116257	0.0404061	4.70327	4.28792	6.17024	4.46099	4.58893	2.93114
PDE1A	ENSG00000115252	-1.42435	4.6104	10.5239	0.00117843	0.0408531	4.87933	4.53751	4.15737	2.5684	5.8621	3.56839
LTBP1	ENSG00000049323	-1.70265	7.31209	10.5184	0.00118192	0.0409222	6.48937	6.27397	8.22659	6.52561	8.47129	5.2859
GIMAP1	ENSG00000213203	1.52238	4.19041	10.5114	0.0011864	0.0410254	3.21058	3.48491	2.74074	4.88149	3.38348	5.4089
MPZL2	ENSG00000149573	1.53159	4.30652	10.5073	0.00118903	0.0410642	4.27807	4.50974	2.51289	4.74976	3.11722	5.14862
ACVR1B	ENSG00000135503	1.32487	4.71646	10.5007	0.00119328	0.0411547	2.80798	4.96313	4.11153	5.45897	4.59185	5.08511
ZBTB2	ENSG00000181472	1.18214	5.86344	10.4986	0.00119466	0.0411547	5.0461	6.04646	5.73543	6.4547	4.586	6.41145
CHRDL2	ENSG00000054938	-1.34632	4.6227	10.4891	0.0012008	0.041282	4.06144	3.69676	5.65117	3.66954	5.36847	3.74315
ZNF335	ENSG00000198026	1.13968	6.24282	10.4882	0.00120137	0.041282	5.42105	6.70381	6.13917	6.8703	5.04039	6.44057
TAGAP	ENSG00000164691	2.03883	4.95734	10.4724	0.00121172	0.041585	2.66147	6.72409	3.25105	5.2697	3.6978	3.73564
CACNA1H	ENSG00000196557	-1.26683	6.47891	10.4698	0.0012134	0.0415906	5.67448	4.99353	7.64607	6.62343	6.95273	4.85177
PIGK	ENSG00000142892	-1.20544	4.90426	10.4588	0.00122069	0.041788	4.9755	4.35708	5.76534	3.96592	5.31636	4.13966
TNS1	ENSG00000079308	-1.35274	9.58521	10.4546	0.00122347	0.0418307	8.62841	8.43483	10.9791	9.20313	9.98423	7.93973
HS6ST1	ENSG00000136720	1.17916	4.65696	10.4466	0.00122872	0.0419117	3.48198	4.75418	4.13845	5.6435	4.0901	4.83081
FEM1A	ENSG00000141965	1.08103	5.19979	10.4464	0.0012289	0.0419117	4.0119	5.14261	5.00746	6.19512	4.46036	5.37309
UBXN10	ENSG00000162543	-1.88063	2.94853	10.4362	0.00123572	0.0420913	3.67257	1.58759	4.11927	2.43399	2.5826	0.843379
ITM2A	ENSG00000078596	1.27139	5.72292	10.428	0.00124122	0.0422261	5.0705	5.5427	4.10765	6.21575	5.44489	6.66645
C11orf24	ENSG00000171067	-1.61252	3.58619	10.4152	0.0012498	0.0424651	3.45258	2.62722	4.95002	2.69134	3.71937	2.05491
ABCA2	ENSG00000107331	1.32034	5.40283	10.4107	0.0012529	0.0425176	4.0119	6.40913	4.8902	5.46113	4.69885	5.72713
COPS6	ENSG00000168090	-1.07375	5.30574	10.4032	0.00125796	0.0426365	5.24786	4.35188	6.34464	5.15153	5.40219	4.28549
STAT2	ENSG00000170581	1.08712	5.92736	10.3965	0.00126253	0.0427384	5.1822	6.24619	5.07469	5.99782	5.5113	6.77745
TXK	ENSG00000074966	1.30118	4.09544	10.382	0.00127247	0.0428133	4.42912	5.65893	1.97844	3.63166	2.2973	3.26916
ELL	ENSG00000105656	1.18424	6.15022	10.3819	0.00127257	0.0428133	5.17772	6.53958	6.21969	6.7605	4.78829	6.43015
IQCN	ENSG00000130518	1.38809	8.12816	10.3868	0.00126921	0.0428133	6.47298	8.96825	7.83126	8.45313	7.35655	8.43782
SLC52A1	ENSG00000132517	6.45908	0.758625	10.3819	0.00127258	0.0428133	-2.05637	-1.86099	-2.52111	1.74819	-2.96906	2.27786
CNKSR3	ENSG00000153721	1.334	7.38101	10.3836	0.00127137	0.0428133	6.39591	6.84662	6.70826	8.10786	6.2818	8.42009
U2AF1	ENSG00000160201	1.26544	4.21288	10.3754	0.00127708	0.0428904	2.46931	4.16275	3.95597	5.07456	3.6869	4.67482
RASSF5	ENSG00000266094	1.25209	5.40019	10.374	0.00127801	0.0428904	4.79398	6.93888	4.41805	5.43937	3.93746	4.52623
MAP3K9	ENSG00000006432	1.9398	3.65987	10.3557	0.00129074	0.0431586	4.12805	4.51441	2.04497	4.09402	0.431949	3.7281
NOP14	ENSG00000087269	1.1596	6.22554	10.3577	0.00128937	0.0431586	4.90126	6.61102	6.0274	6.99936	5.54339	6.34645
CRYAB	ENSG00000109846	-1.46607	7.22557	10.3562	0.00129038	0.0431586	6.87878	6.62403	8.70903	7.03098	6.79856	4.36543
TM4SF18	ENSG00000163762	1.28876	4.59474	10.3369	0.00130395	0.043547	3.87453	4.32557	3.63268	5.12996	3.76155	5.62324
PTGFR	ENSG00000122420	-1.52111	3.69651	10.3037	0.00132764	0.0442839	3.98134	2.92226	4.1686	2.94714	4.56233	2.31859
ODF2L	ENSG00000122417	1.10455	6.49647	10.2737	0.0013494	0.0449546	5.79066	7.05791	5.54741	6.53795	6.11793	7.16998
EZR	ENSG00000092820	1.43325	8.2453	10.2392	0.00137484	0.0456909	6.71508	9.41956	7.96909	8.90092	6.8342	7.55482
SLC6A6	ENSG00000131389	1.30199	5.79465	10.2414	0.00137326	0.0456909	4.85144	6.98834	4.74014	6.16096	5.12765	5.45986
FARSB	ENSG00000116120	-1.1731	4.68136	10.2301	0.00138164	0.0457498	4.93886	3.88145	5.31102	3.66205	5.15363	4.35568
NBEAL2	ENSG00000160796	1.22795	5.24909	10.2318	0.00138042	0.0457498	4.43665	6.53385	4.35389	5.31103	4.39487	5.03404
BGN	ENSG00000182492	-1.73334	6.79034	10.2325	0.00137984	0.0457498	6.25185	6.01223	7.08893	5.49739	8.28568	4.87926
NPY1R	ENSG00000164128	-1.26773	4.31596	10.2255	0.00138511	0.0458092	4.20941	3.26999	4.03993	3.07685	5.69802	3.83726
STK35	ENSG00000125834	1.10756	5.7857	10.2124	0.001395	0.0460247	5.05591	6.27534	5.62422	6.30149	4.64634	6.06604
LOH12CR2	ENSG00000205791	-3.53662	1.99033	10.2145	0.00139342	0.0460247	2.80798	-0.634355	3.25808	-1.94556	2.14628	0.950935
LSAMP	ENSG00000185565	-1.2835	4.02796	10.189	0.00141278	0.0465552	4.59977	3.56804	4.29016	2.94714	4.65756	3.21625
FKBP2	ENSG00000173486	-1.24317	4.36889	10.1814	0.00141862	0.0466913	4.73415	3.65512	5.44641	3.66205	4.18615	3.34998
UBL4A	ENSG00000102178	-1.56691	3.44614	10.178	0.00142123	0.0467211	4.0119	2.13994	4.46437	2.79093	3.43	2.33853
RPS27L	ENSG00000185088	-1.10661	4.98075	10.1695	0.00142786	0.0468827	5.15051	4.41811	5.55027	4.37189	5.55243	4.16222
GUCY1A2	ENSG00000152402	-1.27469	6.68481	10.1558	0.00143845	0.0471736	6.63881	6.21786	7.50659	6.08169	7.26512	5.30377
ADRA2C	ENSG00000184160	-1.89907	2.98659	10.1501	0.00144293	0.0472639	3.60735	2.21064	4.29016	2.55226	2.16211	-0.282614
NHLRC2	ENSG00000196865	-1.07127	5.74658	10.1377	0.0014527	0.0475268	5.81397	4.89321	6.43889	5.45246	6.22733	4.92944
CTDP1	ENSG00000060069	1.2996	5.00822	10.1301	0.00145865	0.0476645	3.45258	5.79361	4.58667	5.59904	4.43452	5.01867
PATL1	ENSG00000166889	1.11241	5.81435	10.1187	0.00146769	0.0478757	4.62635	6.17431	5.66842	6.36289	5.09709	6.19333
SLC24A3	ENSG00000185052	-1.30148	5.59101	10.1176	0.00146862	0.0478757	5.53415	5.18712	7.19986	5.04316	4.23188	2.86393
LSG1	ENSG00000041802	1.22749	6.40628	10.1126	0.00147262	0.0479044	5.11341	6.82143	6.22777	6.6502	5.57182	7.1096
TRPC4	ENSG00000133107	-1.35706	4.41579	10.1121	0.00147301	0.0479044	4.15568	3.62092	5.73669	4.43043	4.22436	2.00587
PDE9A	ENSG00000160191	1.62589	3.49412	10.106	0.00147786	0.0479635	2.78457	4.20953	1.23859	3.63932	3.18853	4.19541
BCR	ENSG00000186716	1.11523	6.56398	10.1054	0.00147834	0.0479635	5.1687	6.52809	6.44814	7.26796	5.93073	7.09575
KRTAP3-2	ENSG00000212900	7.56362	-0.226434	10.1018	0.00148125	0.0480009	-2.96906	0.215055	-2.96906	0.597129	-2.96906	1.05103
ITIH3	ENSG00000162267	-1.98738	3.99103	10.0894	0.00149126	0.048268	3.81801	2.01382	3.42352	3.11028	5.75002	1.90248
RNF19B	ENSG00000116514	1.13308	7.299	10.0832	0.00149631	0.048374	6.07742	7.37764	7.09434	7.9479	6.60289	7.84618
SWAP70	ENSG00000133789	1.11549	7.09661	10.0491	0.00152426	0.0491209	5.44737	6.56903	6.58999	7.81605	6.91293	7.90796
GBP4	ENSG00000162654	1.31107	5.03046	10.0484	0.0015248	0.0491209	4.28643	4.51906	3.752	5.80877	4.39821	5.97818
OAS2	ENSG00000111335	1.92699	4.29288	10.0385	0.00153304	0.0493281	4.28643	3.97919	2.10858	4.97219	2.60594	5.34132
EED	ENSG00000074266	1.12237	5.59775	10.0339	0.00153681	0.0493914	4.31121	5.98224	5.01785	5.97984	5.38712	6.12894
NRIP2	ENSG00000053702	-1.67209	3.92761	10.0214	0.0015473	0.0496117	3.08207	2.44373	4.05211	2.74909	5.57921	2.54144
SASH1	ENSG00000111961	1.19477	7.47741	10.0145	0.00155311	0.0497396	6.4359	7.00419	6.7089	8.1841	6.88458	8.41188
ZFC3H1	ENSG00000133858	1.20599	7.74859	10.0118	0.00155541	0.0497548	6.54615	8.27631	7.13213	7.72274	7.27698	8.57049
STK17B	ENSG00000081320	1.61099	6.98979	10.0042	0.00156188	0.0497626	5.79944	8.8162	5.1876	6.80968	5.6553	5.83986
MXRA5	ENSG00000101825	-1.87718	5.12075	10.0029	0.00156294	0.0497626	5.40195	5.69431	4.79191	2.5684	6.24324	2.94422
SLC37A1	ENSG00000160190	1.26179	4.05428	10.0072	0.00155933	0.0497626	3.88558	5.19004	2.97207	3.97805	2.7491	4.18993
ILK	ENSG00000166333	-1.19746	6.85669	10.0057	0.00156054	0.0497626	6.57031	6.02863	8.02321	6.3431	7.11914	5.76262

## Sheet: Supplementary Data 3
SYMBOL	p_val	avg_log2FC	pct.1	pct.2	p_val_adj
CRIP1	2.47e-255	3.11697	0.944	0.13	4.33e-251
AC006254.1	1.42e-223	1.25857	0.528	0.038	2.49e-219
NOV	5.5e-210	1.96409	0.822	0.101	9.66e-206
FHL5	5.64e-181	1.1516	0.66	0.072	9.91e-177
MCAM	1.92e-165	1.618	0.838	0.135	3.38e-161
CRIM1	1.35e-158	1.50742	0.766	0.115	2.38e-154
WFDC1	5.17e-147	1.24569	0.645	0.085	9.08e-143
SBSPON	5.59e-147	1.04092	0.558	0.064	9.82e-143
SUSD5	1.74e-146	0.807029	0.437	0.039	3.05e-142
MKX	6.98e-136	0.590647	0.259	0.014	1.23e-131
C1orf198	2.75e-131	0.880091	0.482	0.053	4.84e-127
P2RX1	1.2e-124	0.865694	0.371	0.033	2.11e-120
EFHD1	1.63e-124	1.19936	0.787	0.142	2.86e-120
MYH10	6.39e-124	1.01098	0.523	0.067	1.12e-119
SORBS2	4.51e-122	1.56318	0.898	0.19	7.92e-118
PARM1	4.97e-116	0.879496	0.497	0.063	8.73e-112
C12orf75	6.12e-116	1.73627	0.944	0.243	1.07e-111
EDIL3	1.23e-115	0.700832	0.437	0.049	2.16e-111
PLS3	2.37e-114	1.18452	0.827	0.17	4.16e-110
FRZB	4.5e-110	1.24945	0.873	0.185	7.9e-106
ELN	1.19e-108	0.96635	0.543	0.079	2.09e-104
NTRK3	6.24e-107	0.690213	0.472	0.061	1.1e-102
CCDC3	3.82e-105	1.09574	0.858	0.18	6.71e-101
PTK2	1.72e-104	0.796281	0.635	0.108	3.03e-100
RASSF3	2.77e-101	1.00135	0.492	0.072	4.86e-97
KCNAB1	2.82e-98	0.657922	0.411	0.05	4.95e-94
SH3BGR	3.93e-98	0.708542	0.416	0.052	6.9e-94
RASL12	1.06e-97	0.767235	0.589	0.1	1.86e-93
CASQ2	3.48e-97	0.699817	0.391	0.047	6.11e-93
LDOC1	3.91e-97	0.764547	0.599	0.102	6.87e-93
FN1	1.1e-95	1.23274	0.599	0.108	1.92e-91
MFAP4	6.39e-94	1.69436	0.98	0.346	1.12e-89
AC013565.1	1.9e-93	0.387254	0.157	0.007	3.33e-89
ITIH3	2.63e-92	0.657661	0.371	0.044	4.62e-88
NTRK2	3.74e-92	0.770526	0.599	0.104	6.56e-88
TMEM47	3.25e-91	0.976102	0.665	0.135	5.7e-87
SYNPO2	7.1e-91	1.17327	0.797	0.183	1.25e-86
NOTCH3	3.46e-90	0.712189	0.553	0.093	6.08e-86
DKK3	5.08e-90	0.832238	0.563	0.099	8.93e-86
SUSD2	6.98e-90	0.662189	0.244	0.02	1.23e-85
TINAGL1	1.45e-88	1.13771	0.914	0.238	2.55e-84
HSPB2	3.89e-88	0.721471	0.487	0.078	6.83e-84
GABARAP	9.24e-88	0.901887	0.528	0.092	1.62e-83
INMT	7.53e-87	0.698215	0.391	0.051	1.32e-82
COL18A1	5.66e-86	1.0066	0.69	0.15	9.93e-82
BGN	1.39e-85	1.43059	0.949	0.289	2.44e-81
RERGL	2.7e-85	1.12392	0.685	0.142	4.75e-81
PPP1R14A	1.4e-84	1.51086	0.995	0.386	2.45e-80
C1QTNF1	2.29e-84	0.664842	0.452	0.068	4.02e-80
AEBP1	6.52e-84	1.01934	0.766	0.18	1.15e-79
MSRB3	6.49e-83	0.871053	0.726	0.164	1.14e-78
LTBP1	7.49e-83	0.972612	0.533	0.097	1.32e-78
NEXN	2.79e-82	0.947151	0.782	0.189	4.89e-78
TSPAN8	3.51e-82	0.625679	0.289	0.03	6.16e-78
RGS5	6.28e-82	1.54095	0.65	0.142	1.1e-77
GUCY1A1	1.91e-81	0.671659	0.482	0.08	3.36e-77
FABP3	2.57e-81	0.681069	0.569	0.105	4.5e-77
BTC	2.66e-81	0.419474	0.254	0.024	4.66e-77
CPE	3.19e-81	1.15867	0.904	0.255	5.61e-77
SLC22A3	1.08e-80	0.573053	0.335	0.041	1.9e-76
PLN	2.16e-80	1.40993	0.949	0.317	3.8e-76
FOXS1	2.61e-80	0.651185	0.294	0.032	4.59e-76
LDB3	2.7e-80	0.622084	0.345	0.044	4.73e-76
ALDOA	3.55e-79	0.986178	0.695	0.159	6.24e-75
AOC3	1.25e-78	0.711763	0.543	0.103	2.2e-74
MTRNR2L10	2.62e-78	0.983688	0.533	0.103	4.6e-74
SOD3	8.25e-78	1.43053	0.954	0.349	1.45e-73
LMOD1	8.94e-78	1.00726	0.898	0.253	1.57e-73
ITGA8	1.4e-77	0.612679	0.345	0.045	2.45e-73
RCAN2	1.11e-76	0.656083	0.533	0.099	1.95e-72
ADGRL3	1.66e-76	0.462911	0.289	0.032	2.92e-72
CYFIP2	1.82e-76	0.529241	0.299	0.034	3.2e-72
DSTN	5.58e-76	1.34465	1	0.699	9.8e-72
SUGCT	7.12e-76	0.452207	0.147	0.008	1.25e-71
COX7A1	8.43e-76	0.831363	0.746	0.183	1.48e-71
ACTN4	3.81e-75	1.01583	0.878	0.256	6.69e-71
CAV2	4.7e-75	0.757426	0.645	0.144	8.26e-71
FAM129A	1.87e-74	0.527128	0.396	0.06	3.28e-70
ANTXR1	4.01e-74	0.662169	0.401	0.063	7.05e-70
CABIN1	1.47e-72	0.498729	0.381	0.057	2.59e-68
SPEG	4.65e-72	0.648801	0.569	0.118	8.16e-68
EHD2	1.29e-71	0.760462	0.574	0.122	2.26e-67
CAVIN1	2.5e-71	1.25977	0.98	0.395	4.38e-67
TTLL7	1.45e-70	0.524182	0.437	0.075	2.55e-66
WDR1	1.79e-70	0.859668	0.772	0.204	3.14e-66
PPP1CB	2.8e-70	0.98963	0.888	0.263	4.92e-66
CPED1	4.49e-70	0.638289	0.401	0.065	7.89e-66
PGAM2	6.47e-70	0.698485	0.365	0.054	1.14e-65
PDLIM1	8.33e-70	0.818752	0.812	0.221	1.46e-65
PPP1R12B	3.39e-69	0.707318	0.604	0.136	5.95e-65
C9orf3	2.49e-68	0.752361	0.574	0.127	4.38e-64
MARVELD1	3.54e-68	0.503174	0.35	0.052	6.21e-64
MFGE8	7.67e-68	1.21327	0.99	0.402	1.35e-63
MTRNR2L8	8.29e-68	1.69973	0.985	0.556	1.46e-63
CCDC107	3e-67	0.611019	0.685	0.168	5.27e-63
MAP2	3.26e-67	0.3678	0.213	0.02	5.73e-63
SYNPO	3.38e-67	0.508849	0.315	0.043	5.93e-63
FAM207A	1.17e-66	0.649061	0.36	0.056	2.06e-62
SNCG	1.81e-66	1.04969	0.761	0.207	3.19e-62
FHL1	6.61e-66	1.13181	0.97	0.339	1.16e-61
MYO1D	7.89e-66	0.421495	0.249	0.028	1.39e-61
AIF1L	1.38e-65	0.425432	0.249	0.028	2.43e-61
PRKG1	1.39e-65	0.622224	0.426	0.077	2.45e-61
ROCK1	2.94e-65	0.64802	0.65	0.159	5.17e-61
CBX6	4.25e-65	0.715353	0.553	0.122	7.47e-61
RRAS	7.1e-65	0.613613	0.538	0.116	1.25e-60
ATP5ME	1e-64	0.874373	0.802	0.235	1.76e-60
FGF1	1.64e-64	0.272914	0.102	0.004	2.87e-60
AMOTL2	2.54e-64	0.607495	0.355	0.056	4.46e-60
SNRPN	6.69e-64	0.623008	0.574	0.132	1.18e-59
YWHAH	3.05e-63	0.952045	0.716	0.2	5.35e-59
ECM2	2.03e-62	0.533117	0.31	0.045	3.56e-58
ATP5MD	4.45e-62	0.865291	0.853	0.265	7.81e-58
GUCY1B1	5.12e-62	0.488189	0.31	0.045	9e-58
ADIRF	5.84e-62	1.34007	1	0.71	1.03e-57
CRIP2	6.14e-62	1.03363	0.924	0.32	1.08e-57
CAMK2G	6.71e-62	0.591725	0.553	0.125	1.18e-57
MTRNR2L12	8.7e-62	1.44624	0.954	0.447	1.53e-57
TLN1	1.01e-61	0.681308	0.604	0.147	1.77e-57
VIM	1.67e-61	1.10552	1	0.816	2.92e-57
AC009414.2	3.34e-61	0.396999	0.218	0.023	5.87e-57
CRTAP	5.59e-61	0.660733	0.675	0.176	9.81e-57
SORBS3	6.33e-61	0.628124	0.513	0.112	1.11e-56
ENAH	7.57e-61	0.663866	0.533	0.12	1.33e-56
SLC44A2	1e-60	0.4989	0.279	0.038	1.76e-56
MTHFD2	1.39e-60	0.547743	0.655	0.162	2.45e-56
ANGPT1	4.08e-60	0.430665	0.254	0.031	7.16e-56
ITGA1	6.5e-60	0.598761	0.345	0.057	1.14e-55
PTP4A3	8.27e-60	0.549463	0.442	0.086	1.45e-55
PRR34-AS1	9.21e-60	0.445298	0.269	0.036	1.62e-55
MYH9	9.62e-60	0.823155	0.675	0.185	1.69e-55
HSPB7	1.17e-59	0.74639	0.477	0.1	2.06e-55
PET100	7.02e-59	0.545219	0.503	0.111	1.23e-54
SUN2	1.03e-58	0.603321	0.503	0.112	1.8e-54
TRABD2B	1.84e-58	0.281578	0.142	0.01	3.22e-54
COL8A2	2.4e-58	0.180881	0.102	0.005	4.22e-54
RPL17	2.8e-58	1.12136	0.914	0.324	4.91e-54
BCAM	2.98e-58	0.910771	0.878	0.279	5.24e-54
ZFYVE21	3.2e-58	0.543275	0.629	0.159	5.63e-54
SGCA	4.65e-58	0.513028	0.482	0.101	8.17e-54
MYH11	8.42e-58	1.1783	0.995	0.439	1.48e-53
CD9	1.47e-57	0.776642	0.904	0.305	2.59e-53
PDE5A	2.18e-57	0.466	0.31	0.047	3.83e-53
ENDOD1	2.19e-57	0.333429	0.228	0.027	3.85e-53
RBPMS	2.56e-57	0.646847	0.68	0.185	4.49e-53
ESAM	2.6e-57	0.466376	0.579	0.137	4.56e-53
CHURC1	2.9e-57	0.616995	0.579	0.145	5.1e-53
MEF2C	3e-57	0.572227	0.548	0.13	5.27e-53
UGP2	4.64e-57	0.643468	0.746	0.216	8.14e-53
CCND1	5.34e-57	0.522152	0.411	0.079	9.38e-53
UBE2E2	6.4e-57	0.511485	0.426	0.085	1.12e-52
HCFC1R1	1.44e-56	0.563678	0.761	0.218	2.52e-52
C2orf40	1.98e-56	0.747051	0.563	0.135	3.48e-52
SYNM	2.37e-56	0.411315	0.294	0.044	4.17e-52
EIF2S3	4.96e-56	0.758561	0.65	0.179	8.7e-52
GPD1L	5.52e-56	0.343598	0.208	0.023	9.69e-52
PFN2	7.3e-56	0.600308	0.553	0.134	1.28e-51
CYB5R3	9.09e-56	0.697589	0.792	0.246	1.6e-51
DYNC1I2	9.58e-56	0.622458	0.538	0.129	1.68e-51
CAB39L	1.03e-55	0.346693	0.203	0.022	1.81e-51
TMEM159	1.38e-55	0.613339	0.376	0.07	2.43e-51
FMOD	2.14e-55	0.510062	0.34	0.058	3.75e-51
TNS1	2.19e-55	0.657953	0.558	0.138	3.85e-51
NDUFA13	3.27e-55	0.783508	0.68	0.198	5.75e-51
ALDH2	4.65e-55	0.520474	0.563	0.139	8.16e-51
CSRP2	6.75e-55	0.588828	0.721	0.201	1.19e-50
ITGBL1	7.09e-55	0.357887	0.142	0.011	1.24e-50
KCTD10	8.83e-55	0.415511	0.279	0.041	1.55e-50
NTN4	1.96e-54	0.424646	0.254	0.035	3.44e-50
TBXA2R	2.07e-54	0.372761	0.157	0.014	3.63e-50
CAVIN3	3.98e-54	0.832717	0.924	0.332	6.99e-50
PPP1R3C	5.28e-54	0.391087	0.249	0.033	9.28e-50
GPX3	5.94e-54	0.547671	0.538	0.127	1.04e-49
SYTL2	6.94e-54	0.398246	0.239	0.031	1.22e-49
SDC2	7.78e-54	0.67445	0.751	0.226	1.37e-49
S100A4	8.52e-54	1.24485	0.949	0.419	1.5e-49
CALD1	1.1e-53	1.10257	1	0.619	1.94e-49
ACTN1	1.6e-53	0.78817	0.848	0.276	2.82e-49
AK5	1.68e-53	0.376496	0.188	0.02	2.95e-49
SSPN	2.04e-53	0.462535	0.492	0.112	3.59e-49
COL8A1	2.62e-53	0.606346	0.137	0.011	4.59e-49
HES4	2.63e-53	0.585963	0.629	0.167	4.62e-49
MAP1B	4.1e-53	0.639023	0.848	0.266	7.2e-49
CSDE1	4.96e-53	0.625256	0.863	0.276	8.7e-49
SCP2	5.64e-53	0.429427	0.629	0.167	9.9e-49
SLIT3	8.06e-53	0.526035	0.32	0.055	1.41e-48
ANXA1	1.09e-52	0.336072	0.772	0.229	1.91e-48
LGI4	1.4e-52	0.466952	0.411	0.083	2.45e-48
MYOZ1	3.09e-52	0.294572	0.188	0.02	5.43e-48
MT-ND4L	3.48e-52	0.837136	0.898	0.325	6.11e-48
ARPC1A	3.72e-52	0.507714	0.68	0.19	6.52e-48
TMEM106C	5.25e-52	0.371122	0.34	0.061	9.22e-48
CTNNB1	1.11e-51	0.83204	0.594	0.163	1.94e-47
TP53I11	1.33e-51	0.350324	0.198	0.023	2.33e-47
DYNLT3	2.61e-51	0.391827	0.497	0.117	4.58e-47
PSMA2	4.04e-51	0.535025	0.543	0.139	7.09e-47
ZFAND1	5.13e-51	0.514739	0.513	0.126	9e-47
MAGED2	6.21e-51	0.564071	0.706	0.208	1.09e-46
TWSG1	7.76e-51	0.452068	0.548	0.139	1.36e-46
ZEB2	7.83e-51	0.381001	0.335	0.06	1.38e-46
WTIP	8.01e-51	0.505483	0.284	0.046	1.41e-46
FLNA	9.06e-51	0.992692	0.98	0.412	1.59e-46
SRI	9.51e-51	0.383667	0.584	0.153	1.67e-46
NDUFA4	1.05e-50	1.04669	0.99	0.514	1.85e-46
PPT1	1.11e-50	0.365064	0.457	0.103	1.95e-46
EPAS1	1.12e-50	0.44708	0.574	0.147	1.96e-46
CD302	1.21e-50	0.441259	0.269	0.041	2.13e-46
SMIM10	1.29e-50	0.385292	0.335	0.061	2.26e-46
A2M	2.44e-50	0.489816	0.701	0.205	4.28e-46
ARPC1B	2.93e-50	0.613266	0.543	0.14	5.15e-46
TMBIM1	3.02e-50	0.423327	0.457	0.104	5.31e-46
2023-09-02	4.2e-50	0.453215	0.66	0.186	7.38e-46
C4orf3	5.34e-50	0.611264	0.782	0.252	9.37e-46
CAP2	7.23e-50	0.426026	0.355	0.069	1.27e-45
ACTC1	1.54e-49	0.379068	0.152	0.014	2.7e-45
JAK2	2.44e-49	0.349267	0.157	0.015	4.28e-45
RAP1A	2.89e-49	0.54999	0.599	0.167	5.07e-45
MAP7D3	3.02e-49	0.51916	0.35	0.067	5.3e-45
CLIC4	3.47e-49	0.538995	0.741	0.225	6.09e-45
ISCU	3.68e-49	0.433088	0.675	0.196	6.47e-45
CSPG4	4.82e-49	0.416887	0.188	0.022	8.46e-45
CCDC115	4.87e-49	0.43906	0.396	0.084	8.55e-45
ITGB1	5.63e-49	0.800786	0.878	0.311	9.89e-45
ASPN	6.19e-49	0.780982	0.538	0.141	1.09e-44
CD164	7.49e-49	0.456281	0.65	0.185	1.32e-44
[truncated: 3,475 more rows]

## Sheet: Supplementary Data 4
ENSEMBL
NOTCH3
HRC
NTRK2
SUSD5
[truncated: 1,925 more rows]

## Sheet: Supplementary Data 5
Supplementary Table 5: Percentage of cells
[truncated: 9 more rows]

[truncated: 2 more sheets: Supplementary Data 6, Supplementary Data 7]
